# Supplementary material for: cyclo-Tetra­kis(μ2-d-penicillaminato-κ4 N,S:O,S)tetra­palladium(II) 9.75-hydrate
Source: Acta Crystallogr Sect E Struct Rep Online. 2013 Apr 27;69(Pt 5):m288–9. doi: 10.1107/S160053681301088X (PMC3647821; doi:10.1107/S160053681301088X)
Supplement: Supplementary file 1 [file e-69-0m288-sup1.cif]

##############################################################################
#                                                                            #
# This CIF contains the data in a paper accepted for publication in          #
# Acta Crystallographica Section E. It conforms to the requirements of       #
# Notes for Authors for Acta Crystallographica Section E, and has been       #
# peer reviewed under the auspices of the IUCr Commission on Journals.       #
#                                                                            #
# Full details of the Crystallographic Information File format               #
# are given in the paper "The Crystallographic Information File (CIF):       #
# a New Standard Archive File for Crystallography" by S. R. Hall, F. H.      #
# Allen and I. D. Brown [Acta Cryst. (1991), A47, 655-685].                  #
#                                                                            #
# The current version of the core CIF dictionary is obtainable from          #
# ftp://ftp.iucr.org/pub/cif_core.dic.                                       #
#                                                                            #
# Software is freely available for graphical display of the structure(s)     #
# in this CIF. For information consult the CIF software page                 #
# http://www.iucr.org/resources/cif/software.                                #
#                                                                            #
# This file may be used for bona fide research purposes within the           #
# scientific community so long as proper attribution is given to the journal # 
# article from which it was obtained.                                        #
#                                                                            #
##############################################################################
data_I
_audit_creation_method     SHELXL-97
_chemical_name_systematic
;\
<i>cyclo</i>-Tetrakis(\m~2~-<i>D</i>-penicillaminato-\
\k^4^<i>N</i>,<i>S</i>:<i>O</i>,<i>S</i>)tetrapalladium(II) 9.75-hydrate
;
_chemical_name_common     ?
_chemical_formula_moiety     'C20 H36 N4 O8 Pd4 S4, 9.75(H2 O)'
_chemical_formula_sum     'C20 H55.5 N4 O17.75 Pd4 S4'
_chemical_formula_iupac     '[Pd4 (C5 H9 N O2 S)4], 9.75H2 O'
_chemical_formula_weight     1190.025
_symmetry_cell_setting     triclinic
_symmetry_space_group_name_H-M     'P 1'
_symmetry_space_group_name_Hall     'P 1'
loop_
    _symmetry_equiv_pos_as_xyz
    'x, y, z'
_cell_length_a     12.4517(3)
_cell_length_b     13.2680(4)
_cell_length_c     15.1666(11)
_cell_angle_alpha     113.527(8)
_cell_angle_beta     98.425(7)
_cell_angle_gamma     108.557(8)
_cell_volume     2067.3(3)
_cell_formula_units_Z     2
_cell_measurement_reflns_used     20017
_cell_measurement_theta_min     3.05
_cell_measurement_theta_max     27.45
_cell_measurement_temperature     200(2)
_cell_special_details     ?
_exptl_crystal_description     platelet
_exptl_crystal_colour     yellow
_exptl_crystal_size_max     0.25
_exptl_crystal_size_mid     0.10
_exptl_crystal_size_min     0.03
_exptl_crystal_density_diffrn     1.912
_exptl_crystal_density_meas     ?
_exptl_crystal_density_method     'not measured'
_exptl_crystal_F_000     1187
_exptl_absorpt_coefficient_mu     1.982
_exptl_absorpt_correction_type     multi-scan
_exptl_absorpt_process_details     '(ABSCOR; Rigaku, 1995)'
_exptl_absorpt_correction_T_min     0.730
_exptl_absorpt_correction_T_max     0.916
_exptl_special_details     ?
_diffrn_ambient_temperature     200(2)
_diffrn_radiation_type     MoK\a
_diffrn_radiation_wavelength     0.71075
_diffrn_radiation_source     'fine-focus sealed tube'
_diffrn_radiation_monochromator     graphite
_diffrn_measurement_device_type     'Rigaku R-AXIS RAPID'
_diffrn_measurement_method     \w
_diffrn_detector_area_resol_mean     10.000
_diffrn_reflns_number     20447
_diffrn_reflns_av_R_equivalents     0.0270
_diffrn_reflns_av_sigmaI/netI     0.0360
_diffrn_reflns_theta_min     3.05
_diffrn_reflns_theta_max     27.45
_diffrn_reflns_theta_full     27.45
_diffrn_measured_fraction_theta_max     0.994
_diffrn_measured_fraction_theta_full     0.994
_diffrn_reflns_limit_h_min     -16
_diffrn_reflns_limit_h_max     14
_diffrn_reflns_limit_k_min     -16
_diffrn_reflns_limit_k_max     17
_diffrn_reflns_limit_l_min     -19
_diffrn_reflns_limit_l_max     19
_refine_special_details
;
Refinement of <i>F</i>^2^ against ALL reflections. The weighted <i>R</i>-factor
<i>wR</i> and goodness of fit <i>S</i> are based on <i>F</i>^2^, conventional
<i>R</i>-factors <i>R</i> are based on <i>F</i>, with <i>F</i> set to zero for
negative <i>F</i>^2^. The threshold expression of <i>F</i>^2^ >
\s(<i>F</i>^2^) is used only for calculating <i>R</i>-factors(gt) <i>etc</i>.
and is not relevant to the choice of reflections for refinement.
<i>R</i>-factors based on <i>F</i>^2^ are statistically about twice as large
as those based on <i>F</i>, and <i>R</i>- factors based on ALL data will be
even larger.
;
_reflns_number_total     15410
_reflns_number_gt     15064
_reflns_threshold_expression     I>2sigma(I)
_refine_ls_structure_factor_coef     Fsqd
_refine_ls_matrix_type     full
_refine_ls_R_factor_all     0.0259
_refine_ls_R_factor_gt     0.0250
_refine_ls_wR_factor_gt     0.0614
_refine_ls_wR_factor_ref     0.0621
_refine_ls_goodness_of_fit_ref     1.079
_refine_ls_restrained_S_all     1.078
_refine_ls_number_reflns     15410
_refine_ls_number_parameters     1052
_refine_ls_number_restraints     67
_refine_ls_hydrogen_treatment     mixed
_refine_ls_weighting_scheme     calc
_refine_ls_weighting_details
         'calc w=1/[\s^2^(Fo^2^)+(0.0317P)^2^+0.9989P] where P=(Fo^2^+2Fc^2^)/3'
_atom_sites_solution_hydrogens     geom
_atom_sites_solution_primary     direct
_atom_sites_solution_secondary     difmap
_refine_ls_shift/su_max     0.001
_refine_ls_shift/su_mean     0.000
_refine_diff_density_max     1.519
_refine_diff_density_min     -0.682
_refine_ls_extinction_method     none
_refine_ls_extinction_coef     ?
_refine_ls_abs_structure_details     'Flack (1983), 6026 Friedel pairs'
_refine_ls_abs_structure_Flack     -0.024(13)
loop_
    _atom_type_symbol
    _atom_type_description
    _atom_type_scat_dispersion_real
    _atom_type_scat_dispersion_imag
    _atom_type_scat_source
    'Pd' 'Pd' -0.9988 1.0072
                         'International Tables Vol C Tables 4.2.6.8 and 6.1.1.4'
    'S' 'S' 0.1246 0.1234
                         'International Tables Vol C Tables 4.2.6.8 and 6.1.1.4'
    'C' 'C' 0.0033 0.0016
                         'International Tables Vol C Tables 4.2.6.8 and 6.1.1.4'
    'H' 'H' 0.0000 0.0000
                         'International Tables Vol C Tables 4.2.6.8 and 6.1.1.4'
    'N' 'N' 0.0061 0.0033
                         'International Tables Vol C Tables 4.2.6.8 and 6.1.1.4'
    'O' 'O' 0.0106 0.0060
                         'International Tables Vol C Tables 4.2.6.8 and 6.1.1.4'
_computing_data_collection     'PROCESS-AUTO (Rigaku, 2000)'
_computing_cell_refinement     'PROCESS-AUTO (Rigaku, 2000)'
_computing_data_reduction     'PROCESS-AUTO (Rigaku, 2000)'
_computing_structure_solution     'SHELXS97 (Sheldrick, 2008)'
_computing_structure_refinement     'SHELXL97 (Sheldrick, 2008)'
_computing_molecular_graphics
                          '<i>Yadokari-XG 2009</i> (Kabuto <i>et al.</i>, 2009)'
_computing_publication_material
                          '<i>Yadokari-XG 2009</i> (Kabuto <i>et al.</i>, 2009)'
loop_
    _atom_site_type_symbol
    _atom_site_label
    _atom_site_fract_x
    _atom_site_fract_y
    _atom_site_fract_z
    _atom_site_U_iso_or_equiv
    _atom_site_adp_type
    _atom_site_calc_flag
    _atom_site_refinement_flags
    _atom_site_occupancy
    _atom_site_symmetry_multiplicity
    _atom_site_disorder_assembly
    _atom_site_disorder_group
    Pd Pd1 0.56254(2) 0.15412(2) -0.01146(2) 0.01755(6) Uani d . 1 1 . .
    Pd Pd2 0.41117(2) 0.20457(2) 0.15893(2) 0.01745(6) Uani d . 1 1 . .
    Pd Pd3 0.65618(3) 0.29031(2) 0.35747(2) 0.01965(7) Uani d . 1 1 . .
    Pd Pd4 0.80963(2) 0.23751(2) 0.19018(2) 0.01745(6) Uani d . 1 1 . .
    Pd Pd5 0.38317(2) 0.68823(2) -0.09373(2) 0.01653(6) Uani d . 1 1 . .
    Pd Pd6 0.64056(2) 0.76363(2) 0.08388(2) 0.01663(6) Uani d . 1 1 . .
    Pd Pd7 0.52043(2) 0.81899(2) 0.27928(2) 0.01811(6) Uani d . 1 1 . .
    Pd Pd8 0.26082(2) 0.75142(2) 0.10469(2) 0.01650(6) Uani d . 1 1 . .
    S S1 0.48748(9) 0.28612(8) 0.06247(7) 0.02000(19) Uani d . 1 1 . .
    S S2 0.53843(9) 0.36787(8) 0.30163(7) 0.01988(19) Uani d . 1 1 . .
    S S3 0.80787(9) 0.39725(8) 0.32436(7) 0.02019(19) Uani d . 1 1 . .
    S S4 0.75113(9) 0.30047(8) 0.08309(7) 0.01972(19) Uani d . 1 1 . .
    S S5 0.49291(8) 0.59918(8) -0.05455(7) 0.01876(19) Uani d . 1 1 . .
    S S6 0.58784(9) 0.68416(9) 0.18395(7) 0.01953(19) Uani d . 1 1 . .
    S S7 0.33138(8) 0.67908(8) 0.20419(7) 0.01933(19) Uani d . 1 1 . .
    S S8 0.23872(8) 0.59553(8) -0.04008(7) 0.01813(18) Uani d . 1 1 . .
    O O1 0.2813(2) 0.0429(2) 0.0384(2) 0.0231(6) Uani d . 1 1 . .
    O O2 0.1159(3) 0.0122(3) -0.0646(2) 0.0332(7) Uani d . 1 1 . .
    O O3 0.5311(3) 0.1763(3) 0.3917(3) 0.0332(7) Uani d . 1 1 . .
    O O4 0.4366(4) 0.2102(4) 0.5046(3) 0.0484(10) Uani d . 1 1 . .
    O O5 0.8676(3) 0.1593(3) 0.2715(2) 0.0272(6) Uani d . 1 1 . .
    O O6 1.0310(3) 0.2146(4) 0.3895(3) 0.0510(11) Uani d . 1 1 . .
    O O7 0.6082(2) 0.0152(2) -0.0941(2) 0.0231(6) Uani d . 1 1 . .
    O O8 0.7179(3) -0.0477(3) -0.1856(2) 0.0299(7) Uani d . 1 1 . .
    O O9 0.7102(3) 0.8570(2) 0.0075(2) 0.0238(6) Uani d . 1 1 . .
    O O10 0.8157(3) 0.8105(3) -0.0954(2) 0.0333(7) Uani d . 1 1 . .
    O O11 0.6842(3) 0.9670(3) 0.3624(2) 0.0282(7) Uani d . 1 1 . .
    O O12 0.8575(3) 1.0212(4) 0.4671(3) 0.0553(11) Uani d . 1 1 . .
    O O13 0.2651(3) 0.9032(3) 0.2224(2) 0.0260(6) Uani d . 1 1 . .
    O O14 0.2040(3) 0.9751(3) 0.3530(3) 0.0410(9) Uani d . 1 1 . .
    O O15 0.2990(2) 0.7811(3) -0.1378(2) 0.0229(6) Uani d . 1 1 . .
    O O16 0.1355(3) 0.7755(3) -0.2233(2) 0.0275(6) Uani d . 1 1 . .
    N N1 0.3900(3) 0.0411(3) -0.1125(2) 0.0203(7) Uani d . 1 1 . .
    H H1 0.3935 0.0211 -0.1772 0.024 Uiso calc R 1 1 . .
    H H1A 0.3649 -0.0292 -0.1079 0.024 Uiso calc R 1 1 . .
    N N2 0.3325(3) 0.1506(3) 0.2542(3) 0.0240(7) Uani d . 1 1 . .
    H H2 0.2517 0.1275 0.2301 0.029 Uiso calc R 1 1 . .
    H H2A 0.3433 0.0831 0.2484 0.029 Uiso calc R 1 1 . .
    N N3 0.7798(3) 0.2570(4) 0.4357(3) 0.0296(8) Uani d . 1 1 . .
    H H3 0.7763 0.2823 0.5008 0.036 Uiso calc R 1 1 . .
    H H3A 0.7565 0.1748 0.4061 0.036 Uiso calc R 1 1 . .
    N N4 0.8342(3) 0.1127(3) 0.0675(2) 0.0203(7) Uani d . 1 1 . .
    H H4 0.9089 0.1160 0.0887 0.024 Uiso calc R 1 1 . .
    H H4A 0.7797 0.0369 0.0506 0.024 Uiso calc R 1 1 . .
    N N5 0.5071(3) 0.7408(3) -0.1641(2) 0.0194(7) Uani d . 1 1 . .
    H H5 0.4659 0.7140 -0.2303 0.023 Uiso calc R 1 1 . .
    H H5A 0.5420 0.8239 -0.1330 0.023 Uiso calc R 1 1 . .
    N N6 0.7913(3) 0.8925(3) 0.2088(2) 0.0236(7) Uani d . 1 1 . .
    H H6 0.8574 0.8985 0.1874 0.028 Uiso calc R 1 1 . .
    H H6A 0.7870 0.9660 0.2301 0.028 Uiso calc R 1 1 . .
    N N7 0.4558(3) 0.9259(3) 0.3788(2) 0.0208(7) Uani d . 1 1 . .
    H H7 0.4972 0.9475 0.4436 0.025 Uiso calc R 1 1 . .
    H H7A 0.4733 0.9957 0.3737 0.025 Uiso calc R 1 1 . .
    N N8 0.1709(3) 0.7980(3) 0.0124(2) 0.0210(7) Uani d . 1 1 . .
    H H8 0.1111 0.8127 0.0370 0.025 Uiso calc R 1 1 . .
    H H8A 0.2232 0.8698 0.0195 0.025 Uiso calc R 1 1 . .
    C C1 0.3559(4) 0.2285(4) -0.0483(3) 0.0234(8) Uani d . 1 1 . .
    C C2 0.2972(4) 0.0906(4) -0.0983(3) 0.0209(8) Uani d . 1 1 . .
    H H2B 0.2414 0.0600 -0.1668 0.025 Uiso calc R 1 1 . .
    C C3 0.2244(4) 0.0447(4) -0.0382(3) 0.0229(8) Uani d . 1 1 . .
    C C4 0.4041(5) 0.2698(4) -0.1216(3) 0.0317(10) Uani d . 1 1 . .
    H H4C 0.3372 0.2462 -0.1794 0.047 Uiso calc R 1 1 . .
    H H4D 0.4570 0.2316 -0.1458 0.047 Uiso calc R 1 1 . .
    H H4E 0.4487 0.3578 -0.0863 0.047 Uiso calc R 1 1 . .
    C C5 0.2723(4) 0.2883(4) -0.0111(4) 0.0348(10) Uani d . 1 1 . .
    H H5C 0.3125 0.3756 0.0137 0.052 Uiso calc R 1 1 . .
    H H5D 0.2521 0.2734 0.0439 0.052 Uiso calc R 1 1 . .
    H H5E 0.1992 0.2540 -0.0672 0.052 Uiso calc R 1 1 . .
    C C6 0.4359(4) 0.3684(4) 0.3796(3) 0.0265(9) Uani d . 1 1 . .
    C C7 0.3745(4) 0.2393(4) 0.3644(3) 0.0218(8) Uani d . 1 1 . .
    H H7B 0.3023 0.2338 0.3869 0.026 Uiso calc R 1 1 . .
    C C8 0.4521(4) 0.2079(4) 0.4268(3) 0.0258(9) Uani d . 1 1 . .
    C C9 0.3439(5) 0.4063(5) 0.3404(4) 0.0391(12) Uani d . 1 1 . .
    H H9C 0.2943 0.4180 0.3849 0.059 Uiso calc R 1 1 . .
    H H9D 0.2932 0.3432 0.2716 0.059 Uiso calc R 1 1 . .
    H H9E 0.3849 0.4821 0.3394 0.059 Uiso calc R 1 1 . .
    C C10 0.5084(5) 0.4600(4) 0.4895(4) 0.0350(11) Uani d . 1 1 . .
    H H10C 0.5444 0.5407 0.4955 0.052 Uiso calc R 1 1 . .
    H H10D 0.5716 0.4383 0.5120 0.052 Uiso calc R 1 1 . .
    H H10E 0.4561 0.4600 0.5319 0.052 Uiso calc R 1 1 . .
    C C11 0.9312(4) 0.4296(4) 0.4314(3) 0.0254(9) Uani d . 1 1 . .
    C C12 0.9076(4) 0.3144(4) 0.4416(3) 0.0249(9) Uani d . 1 1 . .
    H H12B 0.9589 0.3384 0.5101 0.030 Uiso calc R 1 1 . .
    C C13 0.9386(4) 0.2236(4) 0.3631(3) 0.0213(8) Uani d . 1 1 . .
    C C14 0.9306(5) 0.5310(5) 0.5255(4) 0.0455(13) Uani d . 1 1 . .
    H H14C 1.0004 0.5587 0.5825 0.068 Uiso calc R 1 1 . .
    H H14D 0.8576 0.5010 0.5419 0.068 Uiso calc R 1 1 . .
    H H14E 0.9334 0.5983 0.5126 0.068 Uiso calc R 1 1 . .
    C C15 1.0490(4) 0.4763(4) 0.4098(4) 0.0375(11) Uani d . 1 1 . .
    H H15C 1.0545 0.5440 0.3965 0.056 Uiso calc R 1 1 . .
    H H15D 1.0513 0.4111 0.3505 0.056 Uiso calc R 1 1 . .
    H H15E 1.1163 0.5036 0.4687 0.056 Uiso calc R 1 1 . .
    C C16 0.8366(3) 0.2537(3) -0.0042(3) 0.0202(8) Uani d . 1 1 . .
    C C17 0.8233(3) 0.1252(4) -0.0265(3) 0.0207(8) Uani d . 1 1 . .
    H H17B 0.8911 0.1137 -0.0508 0.025 Uiso calc R 1 1 . .
    C C18 0.7080(3) 0.0242(3) -0.1089(3) 0.0200(8) Uani d . 1 1 . .
    C C19 0.9684(4) 0.3435(4) 0.0515(3) 0.0288(9) Uani d . 1 1 . .
    H H19C 1.0158 0.3253 0.0060 0.043 Uiso calc R 1 1 . .
    H H19D 0.9979 0.3364 0.1113 0.043 Uiso calc R 1 1 . .
    H H19E 0.9753 0.4261 0.0726 0.043 Uiso calc R 1 1 . .
    C C20 0.7879(4) 0.2604(4) -0.0998(3) 0.0266(9) Uani d . 1 1 . .
    H H20C 0.7841 0.3388 -0.0803 0.040 Uiso calc R 1 1 . .
    H H20D 0.7078 0.1955 -0.1387 0.040 Uiso calc R 1 1 . .
    H H20E 0.8408 0.2513 -0.1415 0.040 Uiso calc R 1 1 . .
    C C21 0.5636(4) 0.5795(3) -0.1569(3) 0.0206(8) Uani d . 1 1 . .
    C C22 0.6039(3) 0.6977(4) -0.1639(3) 0.0197(8) Uani d . 1 1 . .
    H H22B 0.6204 0.6801 -0.2298 0.024 Uiso calc R 1 1 . .
    C C23 0.7192(4) 0.7945(4) -0.0790(3) 0.0220(8) Uani d . 1 1 . .
    C C24 0.4685(4) 0.4759(4) -0.2548(3) 0.0304(10) Uani d . 1 1 . .
    H H24C 0.5037 0.4590 -0.3099 0.046 Uiso calc R 1 1 . .
    H H24D 0.4034 0.4984 -0.2712 0.046 Uiso calc R 1 1 . .
    H H24E 0.4372 0.4037 -0.2464 0.046 Uiso calc R 1 1 . .
    C C25 0.6677(4) 0.5470(4) -0.1301(4) 0.0303(10) Uani d . 1 1 . .
    H H25C 0.6361 0.4668 -0.1345 0.045 Uiso calc R 1 1 . .
    H H25D 0.7201 0.6070 -0.0610 0.045 Uiso calc R 1 1 . .
    H H25E 0.7132 0.5466 -0.1776 0.045 Uiso calc R 1 1 . .
    C C26 0.7410(4) 0.7371(4) 0.2672(3) 0.0253(9) Uani d . 1 1 . .
    C C27 0.8110(4) 0.8710(4) 0.2986(3) 0.0215(8) Uani d . 1 1 . .
    H H27B 0.8978 0.8908 0.3235 0.026 Uiso calc R 1 1 . .
    C C28 0.7823(4) 0.9590(4) 0.3831(3) 0.0262(9) Uani d . 1 1 . .
    C C29 0.7994(4) 0.6606(5) 0.2034(4) 0.0359(11) Uani d . 1 1 . .
    H H29C 0.8081 0.6779 0.1471 0.054 Uiso calc R 1 1 . .
    H H29D 0.7489 0.5746 0.1766 0.054 Uiso calc R 1 1 . .
    H H29E 0.8781 0.6808 0.2461 0.054 Uiso calc R 1 1 . .
    C C30 0.7311(5) 0.7148(5) 0.3579(4) 0.0364(11) Uani d . 1 1 . .
    H H30C 0.8112 0.7447 0.4037 0.055 Uiso calc R 1 1 . .
    H H30D 0.6888 0.6279 0.3339 0.055 Uiso calc R 1 1 . .
    H H30E 0.6870 0.7573 0.3941 0.055 Uiso calc R 1 1 . .
    C C31 0.2743(4) 0.7331(4) 0.3133(3) 0.0211(8) Uani d . 1 1 . .
    C C32 0.3264(4) 0.8728(4) 0.3654(3) 0.0190(8) Uani d . 1 1 . .
    H H32B 0.3172 0.9012 0.4345 0.023 Uiso calc R 1 1 . .
    C C33 0.2592(4) 0.9188(3) 0.3094(3) 0.0210(8) Uani d . 1 1 . .
    C C34 0.3183(4) 0.6923(4) 0.3870(3) 0.0283(9) Uani d . 1 1 . .
    H H34C 0.2912 0.7207 0.4461 0.042 Uiso calc R 1 1 . .
    H H34D 0.4057 0.7261 0.4088 0.042 Uiso calc R 1 1 . .
    H H34E 0.2861 0.6038 0.3532 0.042 Uiso calc R 1 1 . .
    C C35 0.1378(4) 0.6754(4) 0.2741(3) 0.0266(9) Uani d . 1 1 . .
    H H35C 0.1088 0.5872 0.2401 0.040 Uiso calc R 1 1 . .
    H H35D 0.1105 0.7010 0.2260 0.040 Uiso calc R 1 1 . .
    H H35E 0.1067 0.7011 0.3311 0.040 Uiso calc R 1 1 . .
    C C36 0.1010(3) 0.5834(3) -0.1193(3) 0.0211(8) Uani d . 1 1 . .
    C C37 0.1163(3) 0.7115(3) -0.0981(3) 0.0174(7) Uani d . 1 1 . .
    H H37B 0.0347 0.7079 -0.1193 0.021 Uiso calc R 1 1 . .
    C C38 0.1877(3) 0.7582(3) -0.1584(3) 0.0176(7) Uani d . 1 1 . .
    C C39 -0.0021(4) 0.5281(4) -0.0858(4) 0.0327(10) Uani d . 1 1 . .
    H H39C -0.0772 0.5156 -0.1285 0.049 Uiso calc R 1 1 . .
    H H39D 0.0108 0.5827 -0.0150 0.049 Uiso calc R 1 1 . .
    H H39E -0.0059 0.4503 -0.0926 0.049 Uiso calc R 1 1 . .
    C C40 0.0796(4) 0.4998(4) -0.2302(3) 0.0306(10) Uani d . 1 1 . .
    H H40C 0.0787 0.4226 -0.2379 0.046 Uiso calc R 1 1 . .
    H H40D 0.1437 0.5373 -0.2526 0.046 Uiso calc R 1 1 . .
    H H40E 0.0027 0.4857 -0.2714 0.046 Uiso calc R 1 1 . .
    O O17 0.2360(3) 0.7792(3) 0.6258(3) 0.0368(8) Uani d D 1 1 . .
    H H17F 0.295(4) 0.846(3) 0.647(3) 0.044 Uiso d D 1 1 . .
    H H17G 0.213(4) 0.779(4) 0.676(3) 0.044 Uiso d D 1 1 . .
    O O18 0.3581(3) 0.6315(3) 0.6191(3) 0.0376(8) Uani d D 1 1 . .
    H H18F 0.323(4) 0.677(4) 0.632(4) 0.045 Uiso d D 1 1 . .
    H H18G 0.422(3) 0.665(4) 0.609(4) 0.045 Uiso d D 1 1 . .
    O O19 0.9512(3) 0.0057(3) 0.7877(3) 0.0372(8) Uani d D 1 1 . .
    H H19F 0.881(2) -0.021(5) 0.792(4) 0.045 Uiso d D 1 1 . .
    H H19G 0.997(3) -0.010(5) 0.823(4) 0.045 Uiso d D 1 1 . .
    O O20 0.5778(3) 0.7806(3) 0.6202(2) 0.0372(8) Uani d D 1 1 . .
    H H20F 0.635(3) 0.768(5) 0.601(3) 0.045 Uiso d D 1 1 . .
    H H20G 0.603(4) 0.826(4) 0.6846(16) 0.045 Uiso d D 1 1 . .
    O O21 0.7559(3) 0.7161(4) 0.5734(3) 0.0460(9) Uani d D 1 1 . .
    H H21F 0.782(4) 0.694(5) 0.615(4) 0.055 Uiso d D 1 1 . .
    H H21G 0.818(3) 0.772(4) 0.576(4) 0.055 Uiso d D 1 1 . .
    O O22 0.8781(3) 0.6974(4) 0.7329(3) 0.0414(9) Uani d D 1 1 . .
    H H22F 0.859(4) 0.728(5) 0.786(3) 0.050 Uiso d D 1 1 . .
    H H22G 0.947(3) 0.749(4) 0.742(4) 0.050 Uiso d D 1 1 . .
    O O23 0.5672(3) 0.9673(3) 0.5820(3) 0.0363(8) Uani d D 1 1 . .
    H H23F 0.563(4) 0.904(3) 0.585(4) 0.044 Uiso d D 1 1 . .
    H H23G 0.641(2) 1.013(4) 0.600(4) 0.044 Uiso d D 1 1 . .
    O O24 0.0002(3) 0.2202(4) 0.7741(3) 0.0449(9) Uani d D 1 1 . .
    H H24F -0.012(5) 0.157(4) 0.779(5) 0.054 Uiso d D 1 1 . .
    H H24G 0.060(4) 0.235(5) 0.753(4) 0.054 Uiso d D 1 1 . .
    O O25 0.7894(3) 0.1475(3) 0.6288(3) 0.0416(8) Uani d D 1 1 . .
    H H25F 0.858(3) 0.178(5) 0.674(3) 0.050 Uiso d D 1 1 . .
    H H25G 0.802(4) 0.116(5) 0.572(2) 0.050 Uiso d D 1 1 . .
    O O26 0.4061(3) 0.0111(3) 0.6861(3) 0.0386(8) Uani d D 1 1 . .
    H H26F 0.464(3) 0.007(5) 0.663(4) 0.046 Uiso d D 1 1 . .
    H H26G 0.362(4) 0.026(5) 0.649(4) 0.046 Uiso d D 1 1 . .
    O O27 0.0682(3) 0.0366(3) 0.2512(2) 0.0374(8) Uani d D 1 1 . .
    H H27F 0.040(4) 0.077(4) 0.293(3) 0.045 Uiso d D 1 1 . .
    H H27G 0.115(4) 0.018(5) 0.282(3) 0.045 Uiso d D 1 1 . .
    O O28 0.9639(3) 0.8198(4) 0.0690(3) 0.0405(8) Uani d D 1 1 . .
    H H28F 0.930(5) 0.835(5) 0.028(3) 0.049 Uiso d D 1 1 . .
    H H28G 0.996(5) 0.875(4) 0.1274(18) 0.049 Uiso d D 1 1 . .
    O O29 0.0768(3) 0.1372(4) 0.1199(3) 0.0439(9) Uani d D 1 1 . .
    H H29F 0.078(6) 0.096(4) 0.059(2) 0.053 Uiso d D 1 1 . .
    H H29G 0.069(6) 0.091(4) 0.147(4) 0.053 Uiso d D 1 1 . .
    O O30 0.9422(4) 0.9185(4) 0.5849(3) 0.0563(11) Uani d D 1 1 . .
    H H30F 0.961(6) 0.983(3) 0.578(4) 0.068 Uiso d D 1 1 . .
    H H30G 0.954(6) 0.940(5) 0.6485(19) 0.068 Uiso d D 1 1 . .
    O O31 0.2735(4) 0.0901(4) 0.5859(3) 0.0523(10) Uani d D 1 1 . .
    H H31F 0.213(4) 0.025(4) 0.549(4) 0.063 Uiso d D 1 1 . .
    H H31G 0.315(5) 0.109(5) 0.550(4) 0.063 Uiso d D 1 1 . .
    O O32 0.1683(6) 0.2489(5) 0.6778(5) 0.094(2) Uani d D 1 1 . .
    H H32F 0.144(4) 0.263(5) 0.626(4) 0.113 Uiso d D 1 1 . .
    H H32G 0.202(8) 0.202(7) 0.651(6) 0.113 Uiso d D 1 1 . .
    O O33 0.0993(5) 0.8375(5) 0.4988(4) 0.0651(13) Uani d D 1 1 . .
    H H33F 0.111(6) 0.797(6) 0.530(5) 0.078 Uiso d D 1 1 . .
    H H33G 0.056(6) 0.871(6) 0.529(5) 0.078 Uiso d D 1 1 . .
    O O34 0.2066(5) 0.3892(5) 0.5768(4) 0.0731(15) Uani d D 1 1 . .
    H H34F 0.267(4) 0.450(5) 0.587(5) 0.088 Uiso d D 1 1 . .
    H H34G 0.164(5) 0.353(6) 0.514(2) 0.088 Uiso d D 1 1 . .
    O O35A 0.6203(8) 0.2636(7) 0.6738(6) 0.0473(18) Uani d PD 0.50 1 A 1
    H H35F 0.673(8) 0.236(11) 0.662(8) 0.057 Uiso d PD 0.50 1 B 1
    H H35G 0.562(7) 0.227(10) 0.620(5) 0.057 Uiso d PD 0.50 1 C 1
    O O35B 0.7105(7) 0.3189(8) 0.6173(6) 0.0428(18) Uani d PD 0.50 1 D 2
    H H35H 0.645(5) 0.323(10) 0.613(9) 0.051 Uiso d PD 0.50 1 E 2
    H H35I 0.710(9) 0.258(7) 0.622(10) 0.051 Uiso d PD 0.50 1 F 2
    O O36A 0.7793(9) 0.4317(7) 0.6403(6) 0.060(3) Uani d PD 0.50 1 G 1
    H H36F 0.790(12) 0.506(4) 0.669(10) 0.072 Uiso d PD 0.50 1 H 1
    H H36G 0.736(12) 0.395(9) 0.666(10) 0.072 Uiso d PD 0.50 1 I 1
loop_
    _atom_site_aniso_label
    _atom_site_aniso_U_11
    _atom_site_aniso_U_22
    _atom_site_aniso_U_33
    _atom_site_aniso_U_12
    _atom_site_aniso_U_13
    _atom_site_aniso_U_23
    Pd1 0.01898(15) 0.01577(14) 0.01867(14) 0.00661(11) 0.00782(11) 0.00872(11)
    Pd2 0.01978(15) 0.01643(14) 0.01862(14) 0.00832(11) 0.00777(11) 0.00939(11)
    Pd3 0.02208(15) 0.02032(15) 0.02266(15) 0.01175(12) 0.01158(12) 0.01195(12)
    Pd4 0.01941(15) 0.01653(14) 0.01521(13) 0.00718(11) 0.00666(10) 0.00626(11)
    Pd5 0.01712(14) 0.01635(13) 0.01776(13) 0.00712(11) 0.00635(10) 0.00918(11)
    Pd6 0.01805(14) 0.01675(13) 0.01560(13) 0.00801(11) 0.00604(10) 0.00728(11)
    Pd7 0.02024(15) 0.01885(14) 0.01730(14) 0.01009(11) 0.00649(11) 0.00875(12)
    Pd8 0.02006(14) 0.01697(14) 0.01576(13) 0.00908(11) 0.00712(10) 0.00920(11)
    S1 0.0235(5) 0.0168(4) 0.0221(5) 0.0086(4) 0.0102(4) 0.0104(4)
    S2 0.0233(5) 0.0166(4) 0.0219(4) 0.0090(4) 0.0090(4) 0.0098(4)
    S3 0.0230(5) 0.0175(4) 0.0194(4) 0.0084(4) 0.0091(4) 0.0074(4)
    S4 0.0221(5) 0.0164(4) 0.0191(4) 0.0065(4) 0.0075(3) 0.0078(4)
    S5 0.0205(5) 0.0167(4) 0.0191(4) 0.0081(3) 0.0059(3) 0.0082(4)
    S6 0.0226(5) 0.0199(4) 0.0191(4) 0.0102(4) 0.0081(3) 0.0103(4)
    S7 0.0225(5) 0.0186(4) 0.0198(4) 0.0110(4) 0.0076(3) 0.0095(4)
    S8 0.0210(5) 0.0170(4) 0.0194(4) 0.0082(4) 0.0083(3) 0.0104(4)
    O1 0.0247(15) 0.0210(14) 0.0206(14) 0.0049(11) 0.0053(11) 0.0114(12)
    O2 0.0210(15) 0.050(2) 0.0358(17) 0.0146(14) 0.0108(12) 0.0262(16)
    O3 0.0333(17) 0.0367(17) 0.057(2) 0.0233(14) 0.0292(15) 0.0353(16)
    O4 0.057(2) 0.083(3) 0.037(2) 0.045(2) 0.0266(17) 0.041(2)
    O5 0.0362(17) 0.0256(15) 0.0163(13) 0.0162(13) 0.0044(11) 0.0057(12)
    O6 0.042(2) 0.056(2) 0.0342(19) 0.0325(18) -0.0008(15) -0.0023(17)
    O7 0.0176(13) 0.0153(13) 0.0292(15) 0.0049(10) 0.0078(11) 0.0054(11)
    O8 0.0266(15) 0.0299(16) 0.0197(14) 0.0110(13) 0.0062(11) 0.0004(12)
    O9 0.0273(15) 0.0221(14) 0.0219(14) 0.0072(11) 0.0127(11) 0.0111(12)
    O10 0.0231(16) 0.0492(19) 0.0283(16) 0.0150(14) 0.0128(12) 0.0174(15)
    O11 0.0262(15) 0.0218(14) 0.0311(16) 0.0112(12) 0.0068(12) 0.0075(13)
    O12 0.040(2) 0.072(3) 0.0229(17) 0.0284(19) -0.0025(14) -0.0044(18)
    O13 0.0420(18) 0.0267(15) 0.0194(14) 0.0219(14) 0.0109(12) 0.0138(12)
    O14 0.062(2) 0.064(2) 0.0338(18) 0.055(2) 0.0265(16) 0.0299(17)
    O15 0.0225(14) 0.0262(15) 0.0283(15) 0.0109(12) 0.0103(11) 0.0191(12)
    O16 0.0275(16) 0.0426(18) 0.0295(15) 0.0192(13) 0.0126(12) 0.0278(14)
    N1 0.0219(17) 0.0180(16) 0.0216(16) 0.0065(13) 0.0098(13) 0.0104(13)
    N2 0.0240(18) 0.0231(17) 0.0253(17) 0.0060(14) 0.0113(14) 0.0135(15)
    N3 0.038(2) 0.043(2) 0.034(2) 0.0275(18) 0.0237(16) 0.0291(18)
    N4 0.0210(16) 0.0196(16) 0.0208(16) 0.0101(13) 0.0092(13) 0.0080(13)
    N5 0.0165(15) 0.0218(16) 0.0188(15) 0.0073(13) 0.0074(12) 0.0087(13)
    N6 0.0226(17) 0.0241(17) 0.0196(16) 0.0041(13) 0.0060(13) 0.0109(14)
    N7 0.0251(17) 0.0187(16) 0.0194(16) 0.0102(13) 0.0054(13) 0.0096(13)
    N8 0.0234(17) 0.0212(16) 0.0224(16) 0.0105(13) 0.0120(13) 0.0113(14)
    C1 0.029(2) 0.022(2) 0.024(2) 0.0120(16) 0.0071(16) 0.0146(17)
    C2 0.025(2) 0.027(2) 0.0171(18) 0.0140(16) 0.0090(15) 0.0131(16)
    C3 0.023(2) 0.022(2) 0.0225(19) 0.0092(16) 0.0086(15) 0.0095(16)
    C4 0.051(3) 0.023(2) 0.029(2) 0.015(2) 0.0132(19) 0.0197(18)
    C5 0.039(3) 0.033(2) 0.042(3) 0.024(2) 0.014(2) 0.020(2)
    C6 0.031(2) 0.023(2) 0.029(2) 0.0149(18) 0.0151(17) 0.0095(17)
    C7 0.0203(19) 0.023(2) 0.0229(19) 0.0114(16) 0.0115(15) 0.0083(16)
    C8 0.025(2) 0.021(2) 0.031(2) 0.0094(16) 0.0098(17) 0.0129(17)
    C9 0.041(3) 0.044(3) 0.058(3) 0.033(2) 0.030(2) 0.032(3)
    C10 0.047(3) 0.027(2) 0.030(2) 0.015(2) 0.021(2) 0.0093(19)
    C11 0.025(2) 0.022(2) 0.0207(19) 0.0097(16) 0.0010(15) 0.0043(16)
    C12 0.024(2) 0.033(2) 0.0173(19) 0.0167(18) 0.0050(15) 0.0083(17)
    C13 0.0222(19) 0.0197(19) 0.0174(18) 0.0094(15) 0.0030(14) 0.0053(15)
    C14 0.064(4) 0.033(3) 0.024(2) 0.028(3) 0.002(2) -0.002(2)
    C15 0.024(2) 0.036(3) 0.043(3) 0.0050(19) 0.0066(19) 0.017(2)
    C16 0.0216(19) 0.0176(18) 0.0190(18) 0.0039(15) 0.0084(14) 0.0091(15)
    C17 0.0177(19) 0.0222(19) 0.0198(19) 0.0048(15) 0.0080(14) 0.0099(16)
    C18 0.0191(19) 0.0199(18) 0.0218(19) 0.0088(15) 0.0060(14) 0.0102(16)
    C19 0.021(2) 0.027(2) 0.028(2) 0.0012(16) 0.0053(16) 0.0099(18)
    C20 0.030(2) 0.027(2) 0.023(2) 0.0080(18) 0.0112(17) 0.0152(18)
    C21 0.024(2) 0.0187(18) 0.0196(18) 0.0116(16) 0.0088(15) 0.0073(15)
    C22 0.0201(19) 0.0228(19) 0.0169(18) 0.0093(15) 0.0081(14) 0.0090(16)
    C23 0.027(2) 0.0194(19) 0.0212(19) 0.0105(16) 0.0061(15) 0.0103(16)
    C24 0.040(3) 0.020(2) 0.022(2) 0.0063(18) 0.0077(18) 0.0076(17)
    C25 0.035(2) 0.036(2) 0.036(2) 0.026(2) 0.0180(19) 0.021(2)
    C26 0.026(2) 0.027(2) 0.025(2) 0.0132(17) 0.0029(16) 0.0146(18)
    C27 0.0210(19) 0.0220(19) 0.0197(18) 0.0094(16) 0.0053(14) 0.0083(16)
    C28 0.027(2) 0.024(2) 0.023(2) 0.0088(17) 0.0052(16) 0.0087(17)
    C29 0.032(2) 0.038(3) 0.045(3) 0.025(2) 0.010(2) 0.020(2)
    C30 0.042(3) 0.037(3) 0.037(3) 0.016(2) 0.007(2) 0.026(2)
    C31 0.026(2) 0.0209(19) 0.0189(18) 0.0138(16) 0.0083(15) 0.0080(15)
    C32 0.025(2) 0.0220(19) 0.0166(17) 0.0142(16) 0.0104(14) 0.0110(15)
    C33 0.026(2) 0.0161(18) 0.0185(18) 0.0102(15) 0.0037(15) 0.0063(15)
    C34 0.036(2) 0.031(2) 0.030(2) 0.0193(19) 0.0162(18) 0.0196(19)
    C35 0.028(2) 0.030(2) 0.031(2) 0.0139(18) 0.0149(17) 0.0183(19)
    C36 0.022(2) 0.0158(18) 0.0212(19) 0.0032(15) 0.0026(15) 0.0094(16)
    C37 0.0155(18) 0.0196(18) 0.0205(18) 0.0055(14) 0.0063(14) 0.0139(16)
    C38 0.0199(19) 0.0171(17) 0.0180(17) 0.0086(14) 0.0080(14) 0.0088(15)
    C39 0.025(2) 0.032(2) 0.036(2) 0.0030(18) 0.0062(18) 0.020(2)
    C40 0.037(3) 0.024(2) 0.020(2) 0.0036(18) 0.0021(17) 0.0098(18)
    O17 0.040(2) 0.0383(19) 0.0361(18) 0.0147(15) 0.0203(15) 0.0197(16)
    O18 0.040(2) 0.0367(19) 0.0373(19) 0.0171(15) 0.0110(15) 0.0177(16)
    O19 0.0335(18) 0.051(2) 0.0362(19) 0.0196(16) 0.0129(15) 0.0269(17)
    O20 0.0357(19) 0.0325(18) 0.0287(17) 0.0126(15) 0.0022(13) 0.0051(14)
    O21 0.047(2) 0.057(2) 0.040(2) 0.0277(18) 0.0133(17) 0.0246(19)
    O22 0.0326(18) 0.060(2) 0.0297(17) 0.0237(17) 0.0130(14) 0.0149(17)
    O23 0.0358(18) 0.044(2) 0.0336(17) 0.0187(15) 0.0064(14) 0.0221(16)
    O24 0.037(2) 0.048(2) 0.062(3) 0.0216(18) 0.0201(18) 0.032(2)
    O25 0.047(2) 0.043(2) 0.0327(18) 0.0220(17) 0.0151(15) 0.0127(17)
    O26 0.043(2) 0.050(2) 0.039(2) 0.0259(18) 0.0221(16) 0.0283(18)
    O27 0.050(2) 0.051(2) 0.0245(15) 0.0407(17) 0.0119(14) 0.0145(15)
    O28 0.0282(18) 0.056(2) 0.0349(19) 0.0183(16) 0.0068(14) 0.0201(18)
    O29 0.0353(19) 0.059(2) 0.047(2) 0.0236(18) 0.0222(17) 0.0268(19)
    O30 0.061(3) 0.067(3) 0.041(2) 0.033(2) 0.0171(19) 0.020(2)
    O31 0.071(3) 0.071(3) 0.043(2) 0.046(2) 0.032(2) 0.036(2)
    O32 0.113(5) 0.093(4) 0.161(6) 0.074(4) 0.103(4) 0.093(4)
    O33 0.072(3) 0.087(4) 0.055(3) 0.046(3) 0.028(2) 0.038(3)
    O34 0.068(3) 0.063(3) 0.055(3) -0.001(2) -0.010(2) 0.030(3)
    O35A 0.053(5) 0.046(4) 0.045(4) 0.025(4) 0.012(3) 0.022(4)
    O35B 0.055(5) 0.051(5) 0.031(4) 0.026(4) 0.017(3) 0.023(3)
    O36A 0.096(7) 0.037(4) 0.045(5) 0.017(5) 0.049(5) 0.017(4)
_geom_special_details
;
All e.s.d.'s (except the e.s.d. in the dihedral angle between two l.s. planes)
are estimated using the full covariance matrix. The cell e.s.d.'s are taken
into account individually in the estimation of e.s.d.'s in distances, angles
and torsion angles; correlations between e.s.d.'s in cell parameters are only
used when they are defined by crystal symmetry. An approximate (isotropic)
treatment of cell e.s.d.'s is used for estimating e.s.d.'s involving l.s.
planes.
;
loop_
    _geom_bond_atom_site_label_1
    _geom_bond_atom_site_label_2
    _geom_bond_site_symmetry_2
    _geom_bond_distance
    _geom_bond_publ_flag
    Pd1 O7 . 2.079(3) ?
    Pd1 N1 . 2.089(3) ?
    Pd1 S1 . 2.2315(10) ?
    Pd1 S4 . 2.2867(10) ?
    Pd2 O1 . 2.086(3) ?
    Pd2 N2 . 2.087(3) ?
    Pd2 S2 . 2.2261(11) ?
    Pd2 S1 . 2.2871(10) ?
    Pd3 N3 . 2.070(4) ?
    Pd3 O3 . 2.085(3) ?
    Pd3 S3 . 2.2302(10) ?
    Pd3 S2 . 2.2843(11) ?
    Pd4 N4 . 2.080(3) ?
    Pd4 O5 . 2.088(3) ?
    Pd4 S4 . 2.2338(11) ?
    Pd4 S3 . 2.2876(10) ?
    Pd5 O15 . 2.082(3) ?
    Pd5 N5 . 2.097(3) ?
    Pd5 S5 . 2.2285(11) ?
    Pd5 S8 . 2.2869(9) ?
    Pd6 N6 . 2.089(3) ?
    Pd6 O9 . 2.095(3) ?
    Pd6 S6 . 2.2306(10) ?
    Pd6 S5 . 2.2819(10) ?
    Pd7 N7 . 2.076(3) ?
    Pd7 O11 . 2.080(3) ?
    Pd7 S7 . 2.2427(10) ?
    Pd7 S6 . 2.2894(10) ?
    Pd8 N8 . 2.065(3) ?
    Pd8 O13 . 2.068(3) ?
    Pd8 S8 . 2.2382(10) ?
    Pd8 S7 . 2.2968(10) ?
    S1 C1 . 1.861(4) ?
    S2 C6 . 1.863(4) ?
    S3 C11 . 1.863(4) ?
    S4 C16 . 1.856(4) ?
    S5 C21 . 1.864(4) ?
    S6 C26 . 1.860(4) ?
    S7 C31 . 1.865(4) ?
    S8 C36 . 1.864(4) ?
    O1 C3 . 1.282(5) ?
    O2 C3 . 1.226(5) ?
    O3 C8 . 1.291(5) ?
    O4 C8 . 1.214(5) ?
    O5 C13 . 1.285(5) ?
    O6 C13 . 1.221(5) ?
    O7 C18 . 1.273(5) ?
    O8 C18 . 1.228(5) ?
    O9 C23 . 1.286(5) ?
    O10 C23 . 1.233(5) ?
    O11 C28 . 1.263(5) ?
    O12 C28 . 1.225(5) ?
    O13 C33 . 1.269(5) ?
    O14 C33 . 1.238(5) ?
    O15 C38 . 1.280(5) ?
    O16 C38 . 1.238(5) ?
    N1 C2 . 1.502(5) ?
    N1 H1 . 0.9200 ?
    N1 H1A . 0.9200 ?
    N2 C7 . 1.494(5) ?
    N2 H2 . 0.9200 ?
    N2 H2A . 0.9200 ?
    N3 C12 . 1.501(6) ?
    N3 H3 . 0.9200 ?
    N3 H3A . 0.9200 ?
    N4 C17 . 1.491(5) ?
    N4 H4 . 0.9200 ?
    N4 H4A . 0.9200 ?
    N5 C22 . 1.490(5) ?
    N5 H5 . 0.9200 ?
    N5 H5A . 0.9200 ?
    N6 C27 . 1.501(5) ?
    N6 H6 . 0.9200 ?
    N6 H6A . 0.9200 ?
    N7 C32 . 1.484(5) ?
    N7 H7 . 0.9200 ?
    N7 H7A . 0.9200 ?
    N8 C37 . 1.491(5) ?
    N8 H8 . 0.9200 ?
    N8 H8A . 0.9200 ?
    C1 C2 . 1.529(6) ?
    C1 C4 . 1.539(6) ?
    C1 C5 . 1.541(6) ?
    C2 C3 . 1.535(5) ?
    C2 H2B . 1.0000 ?
    C4 H4C . 0.9800 ?
    C4 H4D . 0.9800 ?
    C4 H4E . 0.9800 ?
    C5 H5C . 0.9800 ?
    C5 H5D . 0.9800 ?
    C5 H5E . 0.9800 ?
    C6 C10 . 1.521(6) ?
    C6 C9 . 1.525(7) ?
    C6 C7 . 1.540(6) ?
    C7 C8 . 1.518(6) ?
    C7 H7B . 1.0000 ?
    C9 H9C . 0.9800 ?
    C9 H9D . 0.9800 ?
    C9 H9E . 0.9800 ?
    C10 H10C . 0.9800 ?
    C10 H10D . 0.9800 ?
    C10 H10E . 0.9800 ?
    C11 C14 . 1.524(6) ?
    C11 C12 . 1.537(6) ?
    C11 C15 . 1.539(6) ?
    C12 C13 . 1.518(5) ?
    C12 H12B . 1.0000 ?
    C14 H14C . 0.9800 ?
    C14 H14D . 0.9800 ?
    C14 H14E . 0.9800 ?
    C15 H15C . 0.9800 ?
    C15 H15D . 0.9800 ?
    C15 H15E . 0.9800 ?
    C16 C20 . 1.536(6) ?
    C16 C19 . 1.540(5) ?
    C16 C17 . 1.547(6) ?
    C17 C18 . 1.527(5) ?
    C17 H17B . 1.0000 ?
    C19 H19C . 0.9800 ?
    C19 H19D . 0.9800 ?
    C19 H19E . 0.9800 ?
    C20 H20C . 0.9800 ?
    C20 H20D . 0.9800 ?
    C20 H20E . 0.9800 ?
    C21 C24 . 1.522(5) ?
    C21 C22 . 1.539(6) ?
    C21 C25 . 1.541(6) ?
    C22 C23 . 1.527(5) ?
    C22 H22B . 1.0000 ?
    C24 H24C . 0.9800 ?
    C24 H24D . 0.9800 ?
    C24 H24E . 0.9800 ?
    C25 H25C . 0.9800 ?
    C25 H25D . 0.9800 ?
    C25 H25E . 0.9800 ?
    C26 C30 . 1.532(6) ?
    C26 C27 . 1.536(6) ?
    C26 C29 . 1.544(6) ?
    C27 C28 . 1.529(6) ?
    C27 H27B . 1.0000 ?
    C29 H29C . 0.9800 ?
    C29 H29D . 0.9800 ?
    C29 H29E . 0.9800 ?
    C30 H30C . 0.9800 ?
    C30 H30D . 0.9800 ?
    C30 H30E . 0.9800 ?
    C31 C34 . 1.528(6) ?
    C31 C35 . 1.529(6) ?
    C31 C32 . 1.548(5) ?
    C32 C33 . 1.525(6) ?
    C32 H32B . 1.0000 ?
    C34 H34C . 0.9800 ?
    C34 H34D . 0.9800 ?
    C34 H34E . 0.9800 ?
    C35 H35C . 0.9800 ?
    C35 H35D . 0.9800 ?
    C35 H35E . 0.9800 ?
    C36 C40 . 1.524(6) ?
    C36 C39 . 1.527(6) ?
    C36 C37 . 1.538(5) ?
    C37 C38 . 1.533(5) ?
    C37 H37B . 1.0000 ?
    C39 H39C . 0.9800 ?
    C39 H39D . 0.9800 ?
    C39 H39E . 0.9800 ?
    C40 H40C . 0.9800 ?
    C40 H40D . 0.9800 ?
    C40 H40E . 0.9800 ?
    O17 H17F . 0.847(19) ?
    O17 H17G . 0.856(19) ?
    O18 H18F . 0.841(19) ?
    O18 H18G . 0.852(19) ?
    O19 H19F . 0.851(19) ?
    O19 H19G . 0.854(19) ?
    O20 H20F . 0.845(19) ?
    O20 H20G . 0.858(19) ?
    O21 H21F . 0.863(19) ?
    O21 H21G . 0.869(19) ?
    O22 H22F . 0.854(19) ?
    O22 H22G . 0.859(19) ?
    O23 H23F . 0.851(19) ?
    O23 H23G . 0.854(19) ?
    O24 H24F . 0.849(19) ?
    O24 H24G . 0.851(19) ?
    O25 H25F . 0.865(19) ?
    O25 H25G . 0.852(19) ?
    O26 H26F . 0.860(19) ?
    O26 H26G . 0.851(19) ?
    O27 H27F . 0.847(19) ?
    O27 H27G . 0.844(19) ?
    O28 H28F . 0.822(19) ?
    O28 H28G . 0.821(19) ?
    O29 H29F . 0.868(19) ?
    O29 H29G . 0.854(19) ?
    O30 H30F . 0.861(19) ?
    O30 H30G . 0.864(19) ?
    O31 H31F . 0.839(19) ?
    O31 H31G . 0.858(19) ?
    O32 H32F . 0.917(19) ?
    O32 H32G . 0.86(2) ?
    O33 H33F . 0.875(19) ?
    O33 H33G . 0.87(2) ?
    O34 H34F . 0.85(2) ?
    O34 H34G . 0.86(2) ?
    O35A H35F . 0.85(2) ?
    O35A H35G . 0.85(2) ?
    O35B H35H . 0.83(2) ?
    O35B H35I . 0.84(2) ?
    O36A H36F . 0.85(2) ?
    O36A H36G . 0.85(2) ?
loop_
    _geom_angle_atom_site_label_1
    _geom_angle_atom_site_label_2
    _geom_angle_atom_site_label_3
    _geom_angle_site_symmetry_1
    _geom_angle_site_symmetry_3
    _geom_angle
    _geom_angle_publ_flag
    O7 Pd1 N1 . . 85.63(12) ?
    O7 Pd1 S1 . . 171.94(8) ?
    N1 Pd1 S1 . . 86.31(9) ?
    O7 Pd1 S4 . . 98.20(8) ?
    N1 Pd1 S4 . . 168.53(10) ?
    S1 Pd1 S4 . . 89.76(4) ?
    O1 Pd2 N2 . . 86.93(12) ?
    O1 Pd2 S2 . . 171.92(8) ?
    N2 Pd2 S2 . . 85.00(10) ?
    O1 Pd2 S1 . . 96.38(8) ?
    N2 Pd2 S1 . . 171.42(11) ?
    S2 Pd2 S1 . . 91.67(4) ?
    N3 Pd3 O3 . . 85.09(14) ?
    N3 Pd3 S3 . . 86.53(10) ?
    O3 Pd3 S3 . . 170.89(9) ?
    N3 Pd3 S2 . . 167.45(12) ?
    O3 Pd3 S2 . . 98.63(9) ?
    S3 Pd3 S2 . . 90.31(4) ?
    N4 Pd4 O5 . . 85.91(12) ?
    N4 Pd4 S4 . . 85.40(10) ?
    O5 Pd4 S4 . . 171.31(8) ?
    N4 Pd4 S3 . . 170.89(9) ?
    O5 Pd4 S3 . . 97.34(8) ?
    S4 Pd4 S3 . . 91.28(4) ?
    O15 Pd5 N5 . . 86.31(12) ?
    O15 Pd5 S5 . . 172.13(8) ?
    N5 Pd5 S5 . . 85.87(10) ?
    O15 Pd5 S8 . . 97.94(8) ?
    N5 Pd5 S8 . . 169.40(9) ?
    S5 Pd5 S8 . . 89.92(4) ?
    N6 Pd6 O9 . . 86.45(12) ?
    N6 Pd6 S6 . . 85.64(10) ?
    O9 Pd6 S6 . . 172.08(8) ?
    N6 Pd6 S5 . . 169.28(11) ?
    O9 Pd6 S5 . . 96.66(8) ?
    S6 Pd6 S5 . . 91.20(4) ?
    N7 Pd7 O11 . . 84.28(12) ?
    N7 Pd7 S7 . . 86.56(9) ?
    O11 Pd7 S7 . . 170.76(9) ?
    N7 Pd7 S6 . . 170.75(10) ?
    O11 Pd7 S6 . . 98.17(9) ?
    S7 Pd7 S6 . . 91.07(4) ?
    N8 Pd8 O13 . . 84.85(12) ?
    N8 Pd8 S8 . . 85.18(9) ?
    O13 Pd8 S8 . . 170.03(9) ?
    N8 Pd8 S7 . . 170.92(9) ?
    O13 Pd8 S7 . . 96.17(8) ?
    S8 Pd8 S7 . . 93.65(4) ?
    C1 S1 Pd1 . . 97.60(14) ?
    C1 S1 Pd2 . . 104.04(13) ?
    Pd1 S1 Pd2 . . 97.42(4) ?
    C6 S2 Pd2 . . 97.34(14) ?
    C6 S2 Pd3 . . 102.37(15) ?
    Pd2 S2 Pd3 . . 100.53(4) ?
    C11 S3 Pd3 . . 97.93(14) ?
    C11 S3 Pd4 . . 103.18(14) ?
    Pd3 S3 Pd4 . . 96.90(4) ?
    C16 S4 Pd4 . . 98.06(14) ?
    C16 S4 Pd1 . . 101.06(12) ?
    Pd4 S4 Pd1 . . 102.42(4) ?
    C21 S5 Pd5 . . 98.24(13) ?
    C21 S5 Pd6 . . 102.92(12) ?
    Pd5 S5 Pd6 . . 99.24(4) ?
    C26 S6 Pd6 . . 97.13(14) ?
    C26 S6 Pd7 . . 103.20(14) ?
    Pd6 S6 Pd7 . . 99.03(4) ?
    C31 S7 Pd7 . . 97.98(13) ?
    C31 S7 Pd8 . . 102.32(14) ?
    Pd7 S7 Pd8 . . 99.57(4) ?
    C36 S8 Pd8 . . 97.79(13) ?
    C36 S8 Pd5 . . 102.08(13) ?
    Pd8 S8 Pd5 . . 101.17(4) ?
    C3 O1 Pd2 . . 119.2(3) ?
    C8 O3 Pd3 . . 119.8(3) ?
    C13 O5 Pd4 . . 121.7(3) ?
    C18 O7 Pd1 . . 127.7(2) ?
    C23 O9 Pd6 . . 117.0(2) ?
    C28 O11 Pd7 . . 124.1(3) ?
    C33 O13 Pd8 . . 127.9(3) ?
    C38 O15 Pd5 . . 127.3(2) ?
    C2 N1 Pd1 . . 116.6(2) ?
    C2 N1 H1 . . 108.1 ?
    Pd1 N1 H1 . . 108.1 ?
    C2 N1 H1A . . 108.1 ?
    Pd1 N1 H1A . . 108.1 ?
    H1 N1 H1A . . 107.3 ?
    C7 N2 Pd2 . . 118.2(2) ?
    C7 N2 H2 . . 107.8 ?
    Pd2 N2 H2 . . 107.8 ?
    C7 N2 H2A . . 107.8 ?
    Pd2 N2 H2A . . 107.8 ?
    H2 N2 H2A . . 107.1 ?
    C12 N3 Pd3 . . 117.4(3) ?
    C12 N3 H3 . . 108.0 ?
    Pd3 N3 H3 . . 108.0 ?
    C12 N3 H3A . . 108.0 ?
    Pd3 N3 H3A . . 108.0 ?
    H3 N3 H3A . . 107.2 ?
    C17 N4 Pd4 . . 118.0(3) ?
    C17 N4 H4 . . 107.8 ?
    Pd4 N4 H4 . . 107.8 ?
    C17 N4 H4A . . 107.8 ?
    Pd4 N4 H4A . . 107.8 ?
    H4 N4 H4A . . 107.1 ?
    C22 N5 Pd5 . . 116.9(2) ?
    C22 N5 H5 . . 108.1 ?
    Pd5 N5 H5 . . 108.1 ?
    C22 N5 H5A . . 108.1 ?
    Pd5 N5 H5A . . 108.1 ?
    H5 N5 H5A . . 107.3 ?
    C27 N6 Pd6 . . 117.2(2) ?
    C27 N6 H6 . . 108.0 ?
    Pd6 N6 H6 . . 108.0 ?
    C27 N6 H6A . . 108.0 ?
    Pd6 N6 H6A . . 108.0 ?
    H6 N6 H6A . . 107.2 ?
    C32 N7 Pd7 . . 117.2(2) ?
    C32 N7 H7 . . 108.0 ?
    Pd7 N7 H7 . . 108.0 ?
    C32 N7 H7A . . 108.0 ?
    Pd7 N7 H7A . . 108.0 ?
    H7 N7 H7A . . 107.2 ?
    C37 N8 Pd8 . . 118.7(2) ?
    C37 N8 H8 . . 107.6 ?
    Pd8 N8 H8 . . 107.6 ?
    C37 N8 H8A . . 107.6 ?
    Pd8 N8 H8A . . 107.6 ?
    H8 N8 H8A . . 107.1 ?
    C2 C1 C4 . . 110.4(3) ?
    C2 C1 C5 . . 113.6(4) ?
    C4 C1 C5 . . 109.2(4) ?
    C2 C1 S1 . . 108.8(3) ?
    C4 C1 S1 . . 106.4(3) ?
    C5 C1 S1 . . 108.2(3) ?
    N1 C2 C1 . . 110.1(3) ?
    N1 C2 C3 . . 110.5(3) ?
    C1 C2 C3 . . 112.4(3) ?
    N1 C2 H2B . . 107.9 ?
    C1 C2 H2B . . 107.9 ?
    C3 C2 H2B . . 107.9 ?
    O2 C3 O1 . . 123.1(4) ?
    O2 C3 C2 . . 119.4(4) ?
    O1 C3 C2 . . 117.6(4) ?
    C1 C4 H4C . . 109.5 ?
    C1 C4 H4D . . 109.5 ?
    H4C C4 H4D . . 109.5 ?
    C1 C4 H4E . . 109.5 ?
    H4C C4 H4E . . 109.5 ?
    H4D C4 H4E . . 109.5 ?
    C1 C5 H5C . . 109.5 ?
    C1 C5 H5D . . 109.5 ?
    H5C C5 H5D . . 109.5 ?
    C1 C5 H5E . . 109.5 ?
    H5C C5 H5E . . 109.5 ?
    H5D C5 H5E . . 109.5 ?
    C10 C6 C9 . . 110.3(4) ?
    C10 C6 C7 . . 112.6(4) ?
    C9 C6 C7 . . 110.4(4) ?
    C10 C6 S2 . . 108.4(3) ?
    C9 C6 S2 . . 106.8(3) ?
    C7 C6 S2 . . 108.2(3) ?
    N2 C7 C8 . . 111.4(3) ?
    N2 C7 C6 . . 109.7(3) ?
    C8 C7 C6 . . 113.4(3) ?
    N2 C7 H7B . . 107.3 ?
    C8 C7 H7B . . 107.3 ?
    C6 C7 H7B . . 107.3 ?
    O4 C8 O3 . . 122.7(4) ?
    O4 C8 C7 . . 120.2(4) ?
    O3 C8 C7 . . 117.0(4) ?
    C6 C9 H9C . . 109.5 ?
    C6 C9 H9D . . 109.5 ?
    H9C C9 H9D . . 109.5 ?
    C6 C9 H9E . . 109.5 ?
    H9C C9 H9E . . 109.5 ?
    H9D C9 H9E . . 109.5 ?
    C6 C10 H10C . . 109.5 ?
    C6 C10 H10D . . 109.5 ?
    H10C C10 H10D . . 109.5 ?
    C6 C10 H10E . . 109.5 ?
    H10C C10 H10E . . 109.5 ?
    H10D C10 H10E . . 109.5 ?
    C14 C11 C12 . . 111.5(4) ?
    C14 C11 C15 . . 108.8(4) ?
    C12 C11 C15 . . 113.5(4) ?
    C14 C11 S3 . . 106.2(3) ?
    C12 C11 S3 . . 109.0(3) ?
    C15 C11 S3 . . 107.6(3) ?
    N3 C12 C13 . . 110.1(3) ?
    N3 C12 C11 . . 110.2(3) ?
    C13 C12 C11 . . 112.9(4) ?
    N3 C12 H12B . . 107.8 ?
    C13 C12 H12B . . 107.8 ?
    C11 C12 H12B . . 107.8 ?
    O6 C13 O5 . . 122.2(4) ?
    O6 C13 C12 . . 118.4(4) ?
    O5 C13 C12 . . 119.4(4) ?
    C11 C14 H14C . . 109.5 ?
    C11 C14 H14D . . 109.5 ?
    H14C C14 H14D . . 109.5 ?
    C11 C14 H14E . . 109.5 ?
    H14C C14 H14E . . 109.5 ?
    H14D C14 H14E . . 109.5 ?
    C11 C15 H15C . . 109.5 ?
    C11 C15 H15D . . 109.5 ?
    H15C C15 H15D . . 109.5 ?
    C11 C15 H15E . . 109.5 ?
    H15C C15 H15E . . 109.5 ?
    H15D C15 H15E . . 109.5 ?
    C20 C16 C19 . . 111.0(3) ?
    C20 C16 C17 . . 112.9(3) ?
    C19 C16 C17 . . 109.6(4) ?
    C20 C16 S4 . . 107.7(3) ?
    C19 C16 S4 . . 107.0(3) ?
    C17 C16 S4 . . 108.5(3) ?
    N4 C17 C18 . . 109.7(3) ?
    N4 C17 C16 . . 111.1(3) ?
    C18 C17 C16 . . 114.0(4) ?
    N4 C17 H17B . . 107.2 ?
    C18 C17 H17B . . 107.2 ?
    C16 C17 H17B . . 107.2 ?
    O8 C18 O7 . . 123.4(4) ?
    O8 C18 C17 . . 117.0(4) ?
    O7 C18 C17 . . 119.6(3) ?
    C16 C19 H19C . . 109.5 ?
    C16 C19 H19D . . 109.5 ?
    H19C C19 H19D . . 109.5 ?
    C16 C19 H19E . . 109.5 ?
    H19C C19 H19E . . 109.5 ?
    H19D C19 H19E . . 109.5 ?
    C16 C20 H20C . . 109.5 ?
    C16 C20 H20D . . 109.5 ?
    H20C C20 H20D . . 109.5 ?
    C16 C20 H20E . . 109.5 ?
    H20C C20 H20E . . 109.5 ?
    H20D C20 H20E . . 109.5 ?
    C24 C21 C22 . . 110.5(3) ?
    C24 C21 C25 . . 110.5(4) ?
    C22 C21 C25 . . 113.1(3) ?
    C24 C21 S5 . . 106.9(3) ?
    C22 C21 S5 . . 108.0(3) ?
    C25 C21 S5 . . 107.6(3) ?
    N5 C22 C23 . . 111.5(3) ?
    N5 C22 C21 . . 110.6(3) ?
    C23 C22 C21 . . 111.3(3) ?
    N5 C22 H22B . . 107.8 ?
    C23 C22 H22B . . 107.8 ?
    C21 C22 H22B . . 107.8 ?
    O10 C23 O9 . . 122.8(4) ?
    O10 C23 C22 . . 119.7(4) ?
    O9 C23 C22 . . 117.5(4) ?
    C21 C24 H24C . . 109.5 ?
    C21 C24 H24D . . 109.5 ?
    H24C C24 H24D . . 109.5 ?
    C21 C24 H24E . . 109.5 ?
    H24C C24 H24E . . 109.5 ?
    H24D C24 H24E . . 109.5 ?
    C21 C25 H25C . . 109.5 ?
    C21 C25 H25D . . 109.5 ?
    H25C C25 H25D . . 109.5 ?
    C21 C25 H25E . . 109.5 ?
    H25C C25 H25E . . 109.5 ?
    H25D C25 H25E . . 109.5 ?
    C30 C26 C27 . . 112.9(4) ?
    C30 C26 C29 . . 110.1(4) ?
    C27 C26 C29 . . 109.9(4) ?
    C30 C26 S6 . . 108.5(3) ?
    C27 C26 S6 . . 108.7(3) ?
    C29 C26 S6 . . 106.6(3) ?
    N6 C27 C28 . . 108.8(3) ?
    N6 C27 C26 . . 110.5(3) ?
    C28 C27 C26 . . 114.7(3) ?
    N6 C27 H27B . . 107.5 ?
    C28 C27 H27B . . 107.5 ?
    C26 C27 H27B . . 107.5 ?
    O12 C28 O11 . . 123.1(4) ?
    O12 C28 C27 . . 118.1(4) ?
    O11 C28 C27 . . 118.7(4) ?
    C26 C29 H29C . . 109.5 ?
    C26 C29 H29D . . 109.5 ?
    H29C C29 H29D . . 109.5 ?
    C26 C29 H29E . . 109.5 ?
    H29C C29 H29E . . 109.5 ?
    H29D C29 H29E . . 109.5 ?
    C26 C30 H30C . . 109.5 ?
    C26 C30 H30D . . 109.5 ?
    H30C C30 H30D . . 109.5 ?
    C26 C30 H30E . . 109.5 ?
    H30C C30 H30E . . 109.5 ?
    H30D C30 H30E . . 109.5 ?
    C34 C31 C35 . . 110.1(3) ?
    C34 C31 C32 . . 109.8(3) ?
    C35 C31 C32 . . 112.2(3) ?
    C34 C31 S7 . . 107.3(3) ?
    C35 C31 S7 . . 108.7(3) ?
    C32 C31 S7 . . 108.6(3) ?
    N7 C32 C33 . . 110.7(3) ?
    N7 C32 C31 . . 111.4(3) ?
    C33 C32 C31 . . 112.4(3) ?
    N7 C32 H32B . . 107.4 ?
    C33 C32 H32B . . 107.4 ?
    C31 C32 H32B . . 107.4 ?
    O14 C33 O13 . . 122.0(4) ?
    O14 C33 C32 . . 118.1(4) ?
    O13 C33 C32 . . 119.8(4) ?
    C31 C34 H34C . . 109.5 ?
    C31 C34 H34D . . 109.5 ?
    H34C C34 H34D . . 109.5 ?
    C31 C34 H34E . . 109.5 ?
    H34C C34 H34E . . 109.5 ?
    H34D C34 H34E . . 109.5 ?
    C31 C35 H35C . . 109.5 ?
    C31 C35 H35D . . 109.5 ?
    H35C C35 H35D . . 109.5 ?
    C31 C35 H35E . . 109.5 ?
    H35C C35 H35E . . 109.5 ?
    H35D C35 H35E . . 109.5 ?
    C40 C36 C39 . . 109.5(3) ?
    C40 C36 C37 . . 113.2(3) ?
    C39 C36 C37 . . 109.8(4) ?
    C40 C36 S8 . . 109.0(3) ?
    C39 C36 S8 . . 106.9(3) ?
    C37 C36 S8 . . 108.3(3) ?
    N8 C37 C38 . . 110.4(3) ?
    N8 C37 C36 . . 110.9(3) ?
    C38 C37 C36 . . 113.3(3) ?
    N8 C37 H37B . . 107.3 ?
    C38 C37 H37B . . 107.3 ?
    C36 C37 H37B . . 107.3 ?
    O16 C38 O15 . . 122.7(3) ?
    O16 C38 C37 . . 118.2(3) ?
    O15 C38 C37 . . 119.1(3) ?
    C36 C39 H39C . . 109.5 ?
    C36 C39 H39D . . 109.5 ?
    H39C C39 H39D . . 109.5 ?
    C36 C39 H39E . . 109.5 ?
    H39C C39 H39E . . 109.5 ?
    H39D C39 H39E . . 109.5 ?
    C36 C40 H40C . . 109.5 ?
    C36 C40 H40D . . 109.5 ?
    H40C C40 H40D . . 109.5 ?
    C36 C40 H40E . . 109.5 ?
    H40C C40 H40E . . 109.5 ?
    H40D C40 H40E . . 109.5 ?
    H17F O17 H17G . . 108(3) ?
    H18F O18 H18G . . 109(3) ?
    H19F O19 H19G . . 110(3) ?
    H20F O20 H20G . . 108(3) ?
    H21F O21 H21G . . 105(3) ?
    H22F O22 H22G . . 107(3) ?
    H23F O23 H23G . . 107(3) ?
    H24F O24 H24G . . 108(3) ?
    H25F O25 H25G . . 105(3) ?
    H26F O26 H26G . . 107(3) ?
    H27F O27 H27G . . 109(3) ?
    H28F O28 H28G . . 116(3) ?
    H29F O29 H29G . . 106(3) ?
    H30F O30 H30G . . 108(3) ?
    H31F O31 H31G . . 110(3) ?
    H32F O32 H32G . . 101(3) ?
    H33F O33 H33G . . 103(3) ?
    H34F O34 H34G . . 108(3) ?
    H35F O35A H35G . . 109(3) ?
    H35H O35B H35I . . 113(4) ?
    H36F O36A H36G . . 109(3) ?
loop_
    _geom_torsion_atom_site_label_1
    _geom_torsion_atom_site_label_2
    _geom_torsion_atom_site_label_3
    _geom_torsion_atom_site_label_4
    _geom_torsion_site_symmetry_1
    _geom_torsion_site_symmetry_2
    _geom_torsion_site_symmetry_3
    _geom_torsion_site_symmetry_4
    _geom_torsion
    _geom_torsion_publ_flag
    N1 Pd1 S1 C1 . . . . -23.21(16) ?
    S4 Pd1 S1 C1 . . . . 146.02(13) ?
    N1 Pd1 S1 Pd2 . . . . 82.11(9) ?
    S4 Pd1 S1 Pd2 . . . . -108.66(4) ?
    O1 Pd2 S1 C1 . . . . 33.51(16) ?
    S2 Pd2 S1 C1 . . . . -145.78(14) ?
    O1 Pd2 S1 Pd1 . . . . -66.29(9) ?
    S2 Pd2 S1 Pd1 . . . . 114.43(4) ?
    N2 Pd2 S2 C6 . . . . -27.85(19) ?
    S1 Pd2 S2 C6 . . . . 144.23(15) ?
    N2 Pd2 S2 Pd3 . . . . 76.25(11) ?
    S1 Pd2 S2 Pd3 . . . . -111.67(4) ?
    N3 Pd3 S2 C6 . . . . -74.5(5) ?
    O3 Pd3 S2 C6 . . . . 31.90(17) ?
    S3 Pd3 S2 C6 . . . . -149.81(14) ?
    N3 Pd3 S2 Pd2 . . . . -174.5(4) ?
    O3 Pd3 S2 Pd2 . . . . -68.11(10) ?
    S3 Pd3 S2 Pd2 . . . . 110.18(4) ?
    N3 Pd3 S3 C11 . . . . -22.52(17) ?
    S2 Pd3 S3 C11 . . . . 145.32(14) ?
    N3 Pd3 S3 Pd4 . . . . 81.89(11) ?
    S2 Pd3 S3 Pd4 . . . . -110.27(4) ?
    O5 Pd4 S3 C11 . . . . 31.59(17) ?
    S4 Pd4 S3 C11 . . . . -147.27(15) ?
    O5 Pd4 S3 Pd3 . . . . -68.27(9) ?
    S4 Pd4 S3 Pd3 . . . . 112.87(4) ?
    N4 Pd4 S4 C16 . . . . -26.63(15) ?
    S3 Pd4 S4 C16 . . . . 144.88(12) ?
    N4 Pd4 S4 Pd1 . . . . 76.65(10) ?
    S3 Pd4 S4 Pd1 . . . . -111.85(4) ?
    O7 Pd1 S4 C16 . . . . 29.29(16) ?
    N1 Pd1 S4 C16 . . . . -79.6(5) ?
    S1 Pd1 S4 C16 . . . . -149.39(14) ?
    O7 Pd1 S4 Pd4 . . . . -71.63(9) ?
    N1 Pd1 S4 Pd4 . . . . 179.5(5) ?
    S1 Pd1 S4 Pd4 . . . . 109.69(4) ?
    N5 Pd5 S5 C21 . . . . -23.67(15) ?
    S8 Pd5 S5 C21 . . . . 146.60(12) ?
    N5 Pd5 S5 Pd6 . . . . 80.95(9) ?
    S8 Pd5 S5 Pd6 . . . . -108.78(4) ?
    N6 Pd6 S5 C21 . . . . -70.4(5) ?
    O9 Pd6 S5 C21 . . . . 35.97(16) ?
    S6 Pd6 S5 C21 . . . . -143.07(14) ?
    N6 Pd6 S5 Pd5 . . . . -171.1(5) ?
    O9 Pd6 S5 Pd5 . . . . -64.77(9) ?
    S6 Pd6 S5 Pd5 . . . . 116.19(4) ?
    N6 Pd6 S6 C26 . . . . -27.51(18) ?
    S5 Pd6 S6 C26 . . . . 142.24(14) ?
    N6 Pd6 S6 Pd7 . . . . 77.14(11) ?
    S5 Pd6 S6 Pd7 . . . . -113.11(4) ?
    O11 Pd7 S6 C26 . . . . 28.82(17) ?
    S7 Pd7 S6 C26 . . . . -151.02(15) ?
    O11 Pd7 S6 Pd6 . . . . -70.75(10) ?
    S7 Pd7 S6 Pd6 . . . . 109.40(4) ?
    N7 Pd7 S7 C31 . . . . -22.31(16) ?
    S6 Pd7 S7 C31 . . . . 148.75(14) ?
    N7 Pd7 S7 Pd8 . . . . 81.70(10) ?
    S6 Pd7 S7 Pd8 . . . . -107.25(4) ?
    O13 Pd8 S7 C31 . . . . 30.71(16) ?
    S8 Pd8 S7 C31 . . . . -147.56(13) ?
    O13 Pd8 S7 Pd7 . . . . -69.71(9) ?
    S8 Pd8 S7 Pd7 . . . . 112.02(4) ?
    N8 Pd8 S8 C36 . . . . -26.71(15) ?
    S7 Pd8 S8 C36 . . . . 144.26(12) ?
    N8 Pd8 S8 Pd5 . . . . 77.31(10) ?
    S7 Pd8 S8 Pd5 . . . . -111.73(4) ?
    O15 Pd5 S8 C36 . . . . 27.72(15) ?
    N5 Pd5 S8 C36 . . . . -85.4(6) ?
    S5 Pd5 S8 C36 . . . . -151.84(13) ?
    O15 Pd5 S8 Pd8 . . . . -72.85(9) ?
    N5 Pd5 S8 Pd8 . . . . 174.1(5) ?
    S5 Pd5 S8 Pd8 . . . . 107.59(4) ?
    N2 Pd2 O1 C3 . . . . 132.9(3) ?
    S1 Pd2 O1 C3 . . . . -39.1(3) ?
    N3 Pd3 O3 C8 . . . . 133.2(4) ?
    S2 Pd3 O3 C8 . . . . -34.8(3) ?
    N4 Pd4 O5 C13 . . . . 139.1(3) ?
    S3 Pd4 O5 C13 . . . . -32.4(3) ?
    N1 Pd1 O7 C18 . . . . 149.4(3) ?
    S4 Pd1 O7 C18 . . . . -19.7(3) ?
    N6 Pd6 O9 C23 . . . . 128.3(3) ?
    S5 Pd6 O9 C23 . . . . -41.4(3) ?
    N7 Pd7 O11 C28 . . . . 143.1(3) ?
    S6 Pd7 O11 C28 . . . . -27.9(3) ?
    N8 Pd8 O13 C33 . . . . 145.6(4) ?
    S7 Pd8 O13 C33 . . . . -25.3(3) ?
    N5 Pd5 O15 C38 . . . . 150.5(3) ?
    S8 Pd5 O15 C38 . . . . -19.8(3) ?
    O7 Pd1 N1 C2 . . . . -178.3(3) ?
    S1 Pd1 N1 C2 . . . . 1.9(2) ?
    S4 Pd1 N1 C2 . . . . -68.3(6) ?
    O1 Pd2 N2 C7 . . . . -171.9(3) ?
    S2 Pd2 N2 C7 . . . . 8.5(3) ?
    O3 Pd3 N3 C12 . . . . 178.3(3) ?
    S3 Pd3 N3 C12 . . . . 1.8(3) ?
    S2 Pd3 N3 C12 . . . . -73.8(6) ?
    O5 Pd4 N4 C17 . . . . -171.7(3) ?
    S4 Pd4 N4 C17 . . . . 8.5(2) ?
    O15 Pd5 N5 C22 . . . . -178.4(3) ?
    S5 Pd5 N5 C22 . . . . 2.5(2) ?
    S8 Pd5 N5 C22 . . . . -64.3(6) ?
    O9 Pd6 N6 C27 . . . . -171.9(3) ?
    S6 Pd6 N6 C27 . . . . 8.6(3) ?
    S5 Pd6 N6 C27 . . . . -64.6(6) ?
    O11 Pd7 N7 C32 . . . . -179.3(3) ?
    S7 Pd7 N7 C32 . . . . 2.0(3) ?
    O13 Pd8 N8 C37 . . . . -171.1(3) ?
    S8 Pd8 N8 C37 . . . . 8.7(2) ?
    Pd1 S1 C1 C2 . . . . 44.4(3) ?
    Pd2 S1 C1 C2 . . . . -55.3(3) ?
    Pd1 S1 C1 C4 . . . . -74.6(3) ?
    Pd2 S1 C1 C4 . . . . -174.3(3) ?
    Pd1 S1 C1 C5 . . . . 168.2(3) ?
    Pd2 S1 C1 C5 . . . . 68.5(3) ?
    Pd1 N1 C2 C1 . . . . 26.9(4) ?
    Pd1 N1 C2 C3 . . . . -97.9(3) ?
    C4 C1 C2 N1 . . . . 68.7(4) ?
    C5 C1 C2 N1 . . . . -168.2(3) ?
    S1 C1 C2 N1 . . . . -47.7(4) ?
    C4 C1 C2 C3 . . . . -167.6(4) ?
    C5 C1 C2 C3 . . . . -44.5(5) ?
    S1 C1 C2 C3 . . . . 76.0(4) ?
    Pd2 O1 C3 O2 . . . . -118.8(4) ?
    Pd2 O1 C3 C2 . . . . 60.9(4) ?
    N1 C2 C3 O2 . . . . -137.9(4) ?
    C1 C2 C3 O2 . . . . 98.6(5) ?
    N1 C2 C3 O1 . . . . 42.4(5) ?
    C1 C2 C3 O1 . . . . -81.1(5) ?
    Pd2 S2 C6 C10 . . . . 169.6(3) ?
    Pd3 S2 C6 C10 . . . . 67.1(3) ?
    Pd2 S2 C6 C9 . . . . -71.5(3) ?
    Pd3 S2 C6 C9 . . . . -174.1(3) ?
    Pd2 S2 C6 C7 . . . . 47.3(3) ?
    Pd3 S2 C6 C7 . . . . -55.3(3) ?
    Pd2 N2 C7 C8 . . . . -105.8(3) ?
    Pd2 N2 C7 C6 . . . . 20.7(4) ?
    C10 C6 C7 N2 . . . . -165.2(4) ?
    C9 C6 C7 N2 . . . . 71.1(4) ?
    S2 C6 C7 N2 . . . . -45.5(4) ?
    C10 C6 C7 C8 . . . . -39.9(5) ?
    C9 C6 C7 C8 . . . . -163.7(4) ?
    S2 C6 C7 C8 . . . . 79.8(4) ?
    Pd3 O3 C8 O4 . . . . -126.5(4) ?
    Pd3 O3 C8 C7 . . . . 55.4(5) ?
    N2 C7 C8 O4 . . . . -134.5(4) ?
    C6 C7 C8 O4 . . . . 101.2(5) ?
    N2 C7 C8 O3 . . . . 43.7(5) ?
    C6 C7 C8 O3 . . . . -80.7(5) ?
    Pd3 S3 C11 C14 . . . . -77.6(3) ?
    Pd4 S3 C11 C14 . . . . -176.7(3) ?
    Pd3 S3 C11 C12 . . . . 42.6(3) ?
    Pd4 S3 C11 C12 . . . . -56.4(3) ?
    Pd3 S3 C11 C15 . . . . 166.0(3) ?
    Pd4 S3 C11 C15 . . . . 67.0(3) ?
    Pd3 N3 C12 C13 . . . . -99.3(4) ?
    Pd3 N3 C12 C11 . . . . 25.9(4) ?
    C14 C11 C12 N3 . . . . 71.2(4) ?
    C15 C11 C12 N3 . . . . -165.5(3) ?
    S3 C11 C12 N3 . . . . -45.7(4) ?
    C14 C11 C12 C13 . . . . -165.2(4) ?
    C15 C11 C12 C13 . . . . -41.9(5) ?
    S3 C11 C12 C13 . . . . 77.9(4) ?
    Pd4 O5 C13 O6 . . . . -127.5(4) ?
    Pd4 O5 C13 C12 . . . . 52.3(5) ?
    N3 C12 C13 O6 . . . . -133.1(4) ?
    C11 C12 C13 O6 . . . . 103.3(5) ?
    N3 C12 C13 O5 . . . . 47.2(5) ?
    C11 C12 C13 O5 . . . . -76.4(5) ?
    Pd4 S4 C16 C20 . . . . 166.7(2) ?
    Pd1 S4 C16 C20 . . . . 62.3(3) ?
    Pd4 S4 C16 C19 . . . . -74.0(3) ?
    Pd1 S4 C16 C19 . . . . -178.4(3) ?
    Pd4 S4 C16 C17 . . . . 44.2(3) ?
    Pd1 S4 C16 C17 . . . . -60.3(3) ?
    Pd4 N4 C17 C18 . . . . -108.1(3) ?
    Pd4 N4 C17 C16 . . . . 18.9(4) ?
    C20 C16 C17 N4 . . . . -161.8(3) ?
    C19 C16 C17 N4 . . . . 73.9(4) ?
    S4 C16 C17 N4 . . . . -42.5(4) ?
    C20 C16 C17 C18 . . . . -37.2(5) ?
    C19 C16 C17 C18 . . . . -161.4(3) ?
    S4 C16 C17 C18 . . . . 82.1(3) ?
    Pd1 O7 C18 O8 . . . . -149.9(3) ?
    Pd1 O7 C18 C17 . . . . 33.2(5) ?
    N4 C17 C18 O8 . . . . -116.7(4) ?
    C16 C17 C18 O8 . . . . 117.9(4) ?
    N4 C17 C18 O7 . . . . 60.4(5) ?
    C16 C17 C18 O7 . . . . -65.0(5) ?
    Pd5 S5 C21 C24 . . . . -74.9(3) ?
    Pd6 S5 C21 C24 . . . . -176.4(3) ?
    Pd5 S5 C21 C22 . . . . 44.1(3) ?
    Pd6 S5 C21 C22 . . . . -57.4(3) ?
    Pd5 S5 C21 C25 . . . . 166.4(3) ?
    Pd6 S5 C21 C25 . . . . 64.9(3) ?
    Pd5 N5 C22 C23 . . . . -98.2(3) ?
    Pd5 N5 C22 C21 . . . . 26.2(4) ?
    C24 C21 C22 N5 . . . . 69.7(4) ?
    C25 C21 C22 N5 . . . . -165.8(3) ?
    S5 C21 C22 N5 . . . . -46.9(4) ?
    C24 C21 C22 C23 . . . . -165.7(3) ?
    C25 C21 C22 C23 . . . . -41.3(4) ?
    S5 C21 C22 C23 . . . . 77.6(4) ?
    Pd6 O9 C23 O10 . . . . -117.2(4) ?
    Pd6 O9 C23 C22 . . . . 63.4(4) ?
    N5 C22 C23 O10 . . . . -138.9(4) ?
    C21 C22 C23 O10 . . . . 97.1(5) ?
    N5 C22 C23 O9 . . . . 40.6(5) ?
    C21 C22 C23 O9 . . . . -83.4(4) ?
    Pd6 S6 C26 C30 . . . . 169.5(3) ?
    Pd7 S6 C26 C30 . . . . 68.4(3) ?
    Pd6 S6 C26 C27 . . . . 46.4(3) ?
    Pd7 S6 C26 C27 . . . . -54.6(3) ?
    Pd6 S6 C26 C29 . . . . -72.0(3) ?
    Pd7 S6 C26 C29 . . . . -173.0(3) ?
    Pd6 N6 C27 C28 . . . . -106.6(3) ?
    Pd6 N6 C27 C26 . . . . 20.1(4) ?
    C30 C26 C27 N6 . . . . -165.3(4) ?
    C29 C26 C27 N6 . . . . 71.4(4) ?
    S6 C26 C27 N6 . . . . -44.9(4) ?
    C30 C26 C27 C28 . . . . -42.0(5) ?
    C29 C26 C27 C28 . . . . -165.3(4) ?
    S6 C26 C27 C28 . . . . 78.4(4) ?
    Pd7 O11 C28 O12 . . . . -135.9(4) ?
    Pd7 O11 C28 C27 . . . . 46.5(5) ?
    N6 C27 C28 O12 . . . . -127.5(5) ?
    C26 C27 C28 O12 . . . . 108.3(5) ?
    N6 C27 C28 O11 . . . . 50.2(5) ?
    C26 C27 C28 O11 . . . . -74.0(5) ?
    Pd7 S7 C31 C34 . . . . -77.1(3) ?
    Pd8 S7 C31 C34 . . . . -178.8(2) ?
    Pd7 S7 C31 C35 . . . . 163.9(3) ?
    Pd8 S7 C31 C35 . . . . 62.2(3) ?
    Pd7 S7 C31 C32 . . . . 41.5(3) ?
    Pd8 S7 C31 C32 . . . . -60.2(3) ?
    Pd7 N7 C32 C33 . . . . -100.4(3) ?
    Pd7 N7 C32 C31 . . . . 25.4(4) ?
    C34 C31 C32 N7 . . . . 72.0(4) ?
    C35 C31 C32 N7 . . . . -165.2(3) ?
    S7 C31 C32 N7 . . . . -45.0(4) ?
    C34 C31 C32 C33 . . . . -163.1(3) ?
    C35 C31 C32 C33 . . . . -40.3(4) ?
    S7 C31 C32 C33 . . . . 79.9(3) ?
    Pd8 O13 C33 O14 . . . . -142.1(4) ?
    Pd8 O13 C33 C32 . . . . 40.9(5) ?
    N7 C32 C33 O14 . . . . -119.8(4) ?
    C31 C32 C33 O14 . . . . 115.0(4) ?
    N7 C32 C33 O13 . . . . 57.4(5) ?
    C31 C32 C33 O13 . . . . -67.9(5) ?
    Pd8 S8 C36 C40 . . . . 167.9(2) ?
    Pd5 S8 C36 C40 . . . . 64.6(3) ?
    Pd8 S8 C36 C39 . . . . -73.9(3) ?
    Pd5 S8 C36 C39 . . . . -177.1(3) ?
    Pd8 S8 C36 C37 . . . . 44.3(3) ?
    Pd5 S8 C36 C37 . . . . -58.9(3) ?
    Pd8 N8 C37 C38 . . . . -107.5(3) ?
    Pd8 N8 C37 C36 . . . . 18.9(4) ?
    C40 C36 C37 N8 . . . . -163.6(3) ?
    C39 C36 C37 N8 . . . . 73.8(4) ?
    S8 C36 C37 N8 . . . . -42.6(4) ?
    C40 C36 C37 C38 . . . . -38.7(5) ?
    C39 C36 C37 C38 . . . . -161.4(3) ?
    S8 C36 C37 C38 . . . . 82.3(3) ?
    Pd5 O15 C38 O16 . . . . -146.6(3) ?
    Pd5 O15 C38 C37 . . . . 35.6(5) ?
    N8 C37 C38 O16 . . . . -120.8(4) ?
    C36 C37 C38 O16 . . . . 114.1(4) ?
    N8 C37 C38 O15 . . . . 57.1(5) ?
    C36 C37 C38 O15 . . . . -68.0(4) ?
loop_
    _geom_hbond_atom_site_label_D
    _geom_hbond_atom_site_label_H
    _geom_hbond_atom_site_label_A
    _geom_hbond_site_symmetry_A
    _geom_hbond_distance_DH
    _geom_hbond_distance_HA
    _geom_hbond_distance_DA
    _geom_hbond_angle_DHA
    N1 H1 O26 1_554 0.92 2.06 2.963(5) 169
    N1 H1A O15 1_545 0.92 2.21 3.109(4) 166
    N2 H2 O27 . 0.92 2.35 3.139(5) 143
    N2 H2A O13 1_545 0.92 2.11 2.928(5) 148
    N3 H3 O35B . 0.92 2.01 2.889(8) 160
    N3 H3 O36A . 0.92 2.23 3.045(8) 147
    N3 H3A O11 1_545 0.92 2.37 3.278(5) 167
    N4 H4 O29 1_655 0.92 1.98 2.886(5) 170
    N4 H4A O9 1_545 0.92 2.04 2.917(4) 160
    N5 H5 O18 1_554 0.92 2.09 3.008(5) 172
    N5 H5A O7 1_565 0.92 2.19 3.094(4) 167
    N6 H6 O27 1_665 0.92 2.44 3.183(5) 138
    N6 H6 O28 . 0.92 2.48 3.326(5) 153
    N6 H6A O5 1_565 0.92 2.21 3.041(5) 151
    N7 H7 O23 . 0.92 2.03 2.938(5) 170
    N7 H7A O3 1_565 0.92 2.16 3.066(5) 169
    N8 H8 O28 1_455 0.92 1.98 2.896(5) 171
    N8 H8A O1 1_565 0.92 2.06 2.930(4) 157
    O17 H17F O26 1_565 0.847(19) 1.96(2) 2.798(5) 167(6)
    O17 H17G O16 1_556 0.856(19) 1.93(2) 2.775(4) 170(5)
    O18 H18F O17 . 0.841(19) 2.00(3) 2.818(5) 165(6)
    O18 H18G O20 . 0.852(19) 1.98(2) 2.814(5) 165(5)
    O19 H19F O8 1_556 0.851(19) 2.05(2) 2.892(5) 168(5)
    O19 H19G O2 1_656 0.854(19) 1.94(3) 2.760(5) 160(6)
    O20 H20F O21 . 0.845(19) 1.88(2) 2.709(5) 167(6)
    O20 H20G O8 1_566 0.858(19) 1.94(3) 2.742(4) 156(5)
    O21 H21F O22 . 0.863(19) 1.97(3) 2.805(6) 162(5)
    O21 H21G O30 . 0.869(19) 2.00(2) 2.857(6) 169(6)
    O22 H22F O10 1_556 0.854(19) 1.95(2) 2.802(5) 174(6)
    O22 H22G O16 1_656 0.859(19) 2.21(4) 2.915(5) 139(6)
    O23 H23F O20 . 0.851(19) 1.96(2) 2.796(5) 168(5)
    O23 H23G O25 1_565 0.854(19) 1.96(2) 2.782(5) 162(5)
    O24 H24F O19 1_455 0.849(19) 1.97(2) 2.814(5) 177(6)
    O24 H24G O32 . 0.851(19) 1.90(2) 2.736(6) 168(6)
    O25 H25F O24 1_655 0.865(19) 1.91(2) 2.770(6) 170(6)
    O25 H25G O12 1_545 0.852(19) 1.97(3) 2.788(5) 159(5)
    O26 H26F O23 1_545 0.860(19) 1.95(2) 2.791(5) 167(6)
    O26 H26G O31 . 0.851(19) 1.95(2) 2.788(6) 169(6)
    O27 H27F O6 1_455 0.847(19) 1.88(3) 2.687(5) 158(5)
    O27 H27G O14 1_545 0.844(19) 1.81(2) 2.650(5) 175(5)
    O28 H28F O10 . 0.822(19) 2.02(2) 2.810(5) 161(5)
    O28 H28G O27 1_665 0.821(19) 2.00(3) 2.797(5) 164(5)
    O29 H29F O2 . 0.868(19) 1.98(2) 2.834(5) 168(6)
    O29 H29G O27 . 0.854(19) 1.98(2) 2.802(5) 160(5)
    O30 H30F O12 . 0.861(19) 2.28(5) 2.911(7) 130(6)
    O30 H30G O19 1_565 0.864(19) 1.95(3) 2.791(5) 165(6)
    O31 H31F O33 1_545 0.839(19) 2.17(3) 2.946(8) 154(7)
    O31 H31G O4 . 0.858(19) 2.08(2) 2.902(6) 161(5)
    O32 H32F O34 . 0.917(19) 2.07(2) 2.823(7) 139(3)
    O32 H32G O31 . 0.86(2) 1.98(2) 2.837(7) 178(9)
    O33 H33F O17 . 0.875(19) 2.11(4) 2.877(6) 146(7)
    O33 H33G O30 1_455 0.87(2) 1.90(2) 2.766(6) 170(7)
    O34 H34F O18 . 0.85(2) 2.12(4) 2.906(6) 154(8)
    O34 H34G O6 1_455 0.86(2) 2.02(3) 2.815(6) 154(6)
    O35A H35F O25 . 0.85(2) 2.14(3) 2.986(9) 174(13)
    O35A H35G O4 . 0.85(2) 2.05(5) 2.848(9) 157(12)
    O35B H35H O4 . 0.83(2) 2.45(8) 3.135(9) 141(10)
    O35B H35I O25 . 0.84(2) 2.03(5) 2.802(10) 152(9)
    O36A H36F O22 . 0.85(2) 2.14(5) 2.949(9) 159(12)
    O36A H36G O35A . 0.85(2) 1.93(5) 2.746(12) 158(12)
_iucr_refine_instructions_details
;
TITL
REM  Yadorkari-X generated
CELL 0.71075 12.4517 13.2680 15.1666 113.5270 98.4250 108.5570
ZERR 1.0 0.0003 0.0004 0.0011 0.0080 0.0070 0.0080
LATT -1
REM  SPGR P1 triclinic
SFAC Pd S C H N O
UNIT 8 8 40 111 8 35.5
SIZE 0.25 0.10 0.03
TEMP -73.0
L.S. 20
FMAP 2
PLAN -200
ACTA
CONF
HTAB
WPDB -1
BOND $H
WGHT 0.031900 0.998100
OMIT  -6  14  -9
OMIT -13   2   1
OMIT -12  -3   0
OMIT -12   2  14
EQIV $1 +X, +Y, -1+Z
EQIV $2 +X, -1+Y, +Z
EQIV $3 1+X, +Y, +Z
EQIV $4 +X, 1+Y, +Z
EQIV $5 1+X, 1+Y, +Z
EQIV $6 -1+X, +Y, +Z
EQIV $7 +X, +Y, 1+Z
EQIV $8 1+X, +Y, 1+Z
EQIV $9 +X, 1+Y, 1+Z
DFIX 0.85 O17 H17F O17 H17G
DFIX 0.85 O18 H18F O18 H18G
DFIX 0.85 O19 H19F O19 H19G
DFIX 0.85 O20 H20F O20 H20G
DFIX 0.85 O21 H21F O21 H21G
DFIX 0.85 O22 H22F O22 H22G
DFIX 0.85 O23 H23F O23 H23G
DFIX 0.85 O24 H24F O24 H24G
DFIX 0.85 O25 H25F O25 H25G
DFIX 0.85 O26 H26F O26 H26G
DFIX 0.85 O27 H27F O27 H27G
DFIX 0.85 O28 H28F O28 H28G
DFIX 0.85 O29 H29F O29 H29G
DFIX 0.85 O30 H30F O30 H30G
DFIX 0.85 O31 H31F O31 H31G
DFIX 0.85 O32 H32F O32 H32G
DFIX 0.85 O33 H33F O33 H33G
DFIX 0.85 O34 H34F O34 H34G
DFIX 0.85 O35A H35F O35A H35G
DFIX 0.85 O35B H35H O35B H35I
DFIX 0.85 O36A H36F O36A H36G
DFIX 1.38 H17F H17G
DFIX 1.38 H18F H18G
DFIX 1.38 H19F H19G
DFIX 1.38 H20F H20G
DFIX 1.38 H21F H21G
DFIX 1.38 H22F H22G
DFIX 1.38 H23F H23G
DFIX 1.38 H24F H24G
DFIX 1.38 H25F H25G
DFIX 1.38 H26F H26G
DFIX 1.38 H27F H27G
DFIX 1.38 H28F H28G
DFIX 1.38 H29F H29G
DFIX 1.38 H30F H30G
DFIX 1.38 H31F H31G
DFIX 1.38 H32F H32G
DFIX 1.38 H33F H33G
DFIX 1.38 H34F H34G
DFIX 1.38 H35F H35G
DFIX 1.38 H35H H35I
DFIX 1.38 H36F H36G
DFIX 2.00 H32F O34
HTAB N1 O26_$1
HTAB N1 O15_$2
HTAB N2 O27
HTAB N2 O29
HTAB N2 O13_$2
HTAB N3 O35B
HTAB N3 O36A
HTAB N3 O11_$2
HTAB N4 O29_$3
HTAB N4 O9_$2
HTAB N5 O18_$1
HTAB N5 O7_$4
HTAB N6 O27_$5
HTAB N6 O28
HTAB N6 O5_$4
HTAB N7 O23
HTAB N7 O3_$4
HTAB N8 O28_$6
HTAB N8 O1_$4
HTAB O17 O26_$4
HTAB O17 O16_$7
HTAB O18 O17
HTAB O18 O20
HTAB O19 O8_$7
HTAB O19 O2_$8
HTAB O20 O21
HTAB O20 O8_$9
HTAB O21 O22
HTAB O21 O30
HTAB O22 O10_$7
HTAB O22 O16_$8
HTAB O23 O20
HTAB O23 O25_$4
HTAB O24 O19_$6
HTAB O24 O32
HTAB O25 O24_$3
HTAB O25 O12_$2
HTAB O26 O23_$2
HTAB O26 O31
HTAB O27 O6_$6
HTAB O27 O14_$2
HTAB O28 O10
HTAB O28 O27_$5
HTAB O29 O2
HTAB O29 O27
HTAB O30 O12
HTAB O30 O19_$4
HTAB O31 O33_$2
HTAB O31 O4
HTAB O31 O14_$2
HTAB O32 O34
HTAB O32 O31
HTAB O33 O17
HTAB O33 O30_$6
HTAB O34 O18
HTAB O34 O6_$6
HTAB O35A O25
HTAB O35A O4
HTAB O35B O4
HTAB O35B O25
HTAB O36A O22
HTAB O36A O35A
FVAR 0.404950
SHEL 99999.000000 0.000000
LIST 4
Pd1   1   0.562544   0.154118  -0.011459  11.000000   0.018980   0.015770 =
         0.018680   0.008720   0.007820   0.006610
Pd2   1   0.411172   0.204565   0.158934  11.000000   0.019780   0.016440 =
         0.018620   0.009390   0.007770   0.008320
Pd3   1   0.656183   0.290310   0.357474  11.000000   0.022080   0.020320 =
         0.022660   0.011950   0.011580   0.011750
Pd4   1   0.809628   0.237508   0.190180  11.000000   0.019410   0.016530 =
         0.015210   0.006260   0.006660   0.007180
Pd5   1   0.383174   0.688229  -0.093732  11.000000   0.017120   0.016350 =
         0.017760   0.009180   0.006350   0.007120
Pd6   1   0.640558   0.763629   0.083879  11.000000   0.018050   0.016750 =
         0.015600   0.007280   0.006040   0.008010
Pd7   1   0.520434   0.818989   0.279279  11.000000   0.020240   0.018850 =
         0.017300   0.008750   0.006490   0.010090
Pd8   1   0.260819   0.751418   0.104689  11.000000   0.020060   0.016970 =
         0.015760   0.009200   0.007120   0.009080
S1    2   0.487482   0.286122   0.062472  11.000000   0.023520   0.016830 =
         0.022130   0.010360   0.010150   0.008570
S2    2   0.538432   0.367870   0.301634  11.000000   0.023290   0.016570 =
         0.021870   0.009830   0.009010   0.008990
S3    2   0.807867   0.397245   0.324364  11.000000   0.023000   0.017510 =
         0.019440   0.007440   0.009060   0.008390
S4    2   0.751132   0.300468   0.083093  11.000000   0.022090   0.016390 =
         0.019110   0.007840   0.007500   0.006450
S5    2   0.492911   0.599181  -0.054547  11.000000   0.020460   0.016680 =
         0.019060   0.008240   0.005910   0.008070
S6    2   0.587839   0.684158   0.183954  11.000000   0.022560   0.019860 =
         0.019140   0.010340   0.008120   0.010230
S7    2   0.331378   0.679082   0.204193  11.000000   0.022490   0.018630 =
         0.019760   0.009500   0.007550   0.011050
S8    2   0.238724   0.595530  -0.040079  11.000000   0.020970   0.016960 =
         0.019400   0.010450   0.008310   0.008160
O1    6   0.281326   0.042933   0.038353  11.000000   0.024730   0.020970 =
         0.020600   0.011380   0.005350   0.004920
O2    6   0.115944   0.012233  -0.064613  11.000000   0.020990   0.049680 =
         0.035840   0.026220   0.010750   0.014560
O3    6   0.531113   0.176296   0.391664  11.000000   0.033300   0.036730 =
         0.057010   0.035280   0.029210   0.023350
O4    6   0.436583   0.210182   0.504620  11.000000   0.057060   0.083100 =
         0.036850   0.040850   0.026620   0.045280
O5    6   0.867605   0.159319   0.271550  11.000000   0.036240   0.025640 =
         0.016340   0.005650   0.004430   0.016160
O6    6   1.031014   0.214616   0.389455  11.000000   0.041810   0.056260 =
         0.034230  -0.002320  -0.000820   0.032550
O7    6   0.608150   0.015201  -0.094079  11.000000   0.017570   0.015310 =
         0.029160   0.005370   0.007800   0.004900
O8    6   0.717947  -0.047701  -0.185558  11.000000   0.026640   0.029890 =
         0.019710   0.000430   0.006170   0.011020
O9    6   0.710230   0.857014   0.007463  11.000000   0.027350   0.022130 =
         0.021860   0.011120   0.012720   0.007180
O10   6   0.815723   0.810494  -0.095438  11.000000   0.023130   0.049210 =
         0.028320   0.017420   0.012770   0.015010
O11   6   0.684238   0.966977   0.362428  11.000000   0.026220   0.021780 =
         0.031110   0.007490   0.006800   0.011230
O12   6   0.857476   1.021208   0.467089  11.000000   0.040460   0.072260 =
         0.022910  -0.004450  -0.002490   0.028390
O13   6   0.265138   0.903227   0.222375  11.000000   0.042010   0.026660 =
         0.019360   0.013780   0.010930   0.021860
O14   6   0.203969   0.975113   0.352984  11.000000   0.061630   0.063500 =
         0.033800   0.029900   0.026460   0.054650
O15   6   0.298983   0.781069  -0.137779  11.000000   0.022500   0.026160 =
         0.028330   0.019120   0.010260   0.010910
O16   6   0.135455   0.775474  -0.223287  11.000000   0.027460   0.042560 =
         0.029460   0.027840   0.012620   0.019170
N1    5   0.390002   0.041091  -0.112542  11.000000   0.021930   0.018010 =
         0.021560   0.010420   0.009820   0.006460
AFIX 23
H1    4   0.393503   0.021141  -0.177205  11.000000  -1.200000
H1A   4   0.364916  -0.029238  -0.107915  11.000000  -1.200000
AFIX 0
N2    5   0.332528   0.150597   0.254224  11.000000   0.023990   0.023070 =
         0.025320   0.013460   0.011350   0.006000
AFIX 23
H2    4   0.251714   0.127455   0.230136  11.000000  -1.200000
H2A   4   0.343332   0.083053   0.248448  11.000000  -1.200000
AFIX 0
N3    5   0.779789   0.257024   0.435685  11.000000   0.038110   0.042560 =
         0.033900   0.029060   0.023670   0.027480
AFIX 23
H3    4   0.776336   0.282263   0.500782  11.000000  -1.200000
H3A   4   0.756512   0.174751   0.406117  11.000000  -1.200000
AFIX 0
N4    5   0.834178   0.112739   0.067516  11.000000   0.021010   0.019630 =
         0.020780   0.008040   0.009150   0.010080
AFIX 23
H4    4   0.908898   0.115997   0.088692  11.000000  -1.200000
H4A   4   0.779706   0.036940   0.050635  11.000000  -1.200000
AFIX 0
N5    5   0.507053   0.740803  -0.164088  11.000000   0.016550   0.021830 =
         0.018790   0.008710   0.007390   0.007330
AFIX 23
H5    4   0.465938   0.714014  -0.230340  11.000000  -1.200000
H5A   4   0.541992   0.823886  -0.132968  11.000000  -1.200000
AFIX 0
N6    5   0.791302   0.892459   0.208777  11.000000   0.022640   0.024060 =
         0.019580   0.010920   0.006010   0.004060
AFIX 23
H6    4   0.857428   0.898465   0.187408  11.000000  -1.200000
H6A   4   0.787013   0.966025   0.230089  11.000000  -1.200000
AFIX 0
N7    5   0.455836   0.925867   0.378782  11.000000   0.025110   0.018700 =
         0.019420   0.009580   0.005370   0.010160
AFIX 23
H7    4   0.497185   0.947470   0.443598  11.000000  -1.200000
H7A   4   0.473280   0.995711   0.373651  11.000000  -1.200000
AFIX 0
N8    5   0.170871   0.797998   0.012450  11.000000   0.023380   0.021170 =
         0.022440   0.011340   0.012000   0.010510
AFIX 23
H8    4   0.111063   0.812678   0.036963  11.000000  -1.200000
H8A   4   0.223246   0.869790   0.019547  11.000000  -1.200000
AFIX 0
C1    3   0.355942   0.228507  -0.048319  11.000000   0.028780   0.022420 =
         0.023670   0.014600   0.007080   0.012020
C2    3   0.297208   0.090581  -0.098267  11.000000   0.024530   0.027380 =
         0.017060   0.013060   0.009010   0.014010
AFIX 13
H2B   4   0.241382   0.059964  -0.166798  11.000000  -1.200000
AFIX 0
C3    3   0.224387   0.044724  -0.038227  11.000000   0.022910   0.022370 =
         0.022510   0.009530   0.008580   0.009170
C4    3   0.404079   0.269777  -0.121619  11.000000   0.050860   0.023170 =
         0.028940   0.019690   0.013170   0.015040
AFIX 137
H4C   4   0.337220   0.246161  -0.179411  11.000000  -1.500000
H4D   4   0.457024   0.231629  -0.145805  11.000000  -1.500000
H4E   4   0.448653   0.357829  -0.086327  11.000000  -1.500000
AFIX 0
C5    3   0.272293   0.288302  -0.011060  11.000000   0.038860   0.033450 =
         0.042020   0.020000   0.013940   0.023510
AFIX 137
H5C   4   0.312453   0.375551   0.013743  11.000000  -1.500000
H5D   4   0.252054   0.273371   0.043942  11.000000  -1.500000
H5E   4   0.199168   0.254016  -0.067168  11.000000  -1.500000
AFIX 0
C6    3   0.435869   0.368422   0.379625  11.000000   0.030500   0.022660 =
         0.028800   0.009530   0.015110   0.014880
C7    3   0.374536   0.239309   0.364401  11.000000   0.020290   0.023140 =
         0.022870   0.008270   0.011450   0.011450
AFIX 13
H7B   4   0.302251   0.233836   0.386899  11.000000  -1.200000
AFIX 0
C8    3   0.452086   0.207921   0.426771  11.000000   0.025440   0.021460 =
         0.031010   0.012880   0.009790   0.009400
C9    3   0.343878   0.406330   0.340396  11.000000   0.040910   0.044400 =
         0.058430   0.031700   0.029560   0.033270
AFIX 137
H9C   4   0.294333   0.417973   0.384944  11.000000  -1.500000
H9D   4   0.293241   0.343239   0.271629  11.000000  -1.500000
H9E   4   0.384935   0.482142   0.339404  11.000000  -1.500000
AFIX 0
C10   3   0.508432   0.459996   0.489523  11.000000   0.046930   0.026550 =
         0.030190   0.009260   0.020830   0.015490
AFIX 137
H10C  4   0.544368   0.540664   0.495452  11.000000  -1.500000
H10D  4   0.571565   0.438335   0.512011  11.000000  -1.500000
H10E  4   0.456110   0.459985   0.531907  11.000000  -1.500000
AFIX 0
C11   3   0.931168   0.429596   0.431365  11.000000   0.024660   0.022030 =
         0.020730   0.004330   0.000970   0.009710
C12   3   0.907562   0.314393   0.441600  11.000000   0.023620   0.033260 =
         0.017260   0.008280   0.004980   0.016740
AFIX 13
H12B  4   0.958900   0.338439   0.510072  11.000000  -1.200000
AFIX 0
C13   3   0.938556   0.223577   0.363079  11.000000   0.022150   0.019740 =
         0.017440   0.005320   0.002950   0.009430
C14   3   0.930587   0.530955   0.525490  11.000000   0.064260   0.032740 =
         0.024430  -0.001710   0.001750   0.027560
AFIX 137
H14C  4   1.000360   0.558721   0.582523  11.000000  -1.500000
H14D  4   0.857622   0.500980   0.541873  11.000000  -1.500000
H14E  4   0.933405   0.598338   0.512595  11.000000  -1.500000
AFIX 0
C15   3   1.049037   0.476320   0.409826  11.000000   0.024100   0.036050 =
         0.042920   0.017280   0.006590   0.005010
AFIX 137
H15C  4   1.054481   0.543960   0.396532  11.000000  -1.500000
H15D  4   1.051342   0.411123   0.350517  11.000000  -1.500000
H15E  4   1.116349   0.503633   0.468713  11.000000  -1.500000
AFIX 0
C16   3   0.836567   0.253719  -0.004185  11.000000   0.021610   0.017590 =
         0.019000   0.009060   0.008420   0.003930
C17   3   0.823331   0.125200  -0.026479  11.000000   0.017740   0.022190 =
         0.019830   0.009860   0.007950   0.004770
AFIX 13
H17B  4   0.891108   0.113656  -0.050788  11.000000  -1.200000
AFIX 0
C18   3   0.708033   0.024246  -0.108946  11.000000   0.019100   0.019920 =
         0.021800   0.010210   0.005970   0.008840
C19   3   0.968364   0.343545   0.051475  11.000000   0.020700   0.026570 =
         0.027720   0.009910   0.005270   0.001160
AFIX 137
H19C  4   1.015777   0.325310   0.005969  11.000000  -1.500000
H19D  4   0.997886   0.336428   0.111312  11.000000  -1.500000
H19E  4   0.975291   0.426051   0.072560  11.000000  -1.500000
AFIX 0
C20   3   0.787886   0.260416  -0.099837  11.000000   0.030480   0.027440 =
         0.023000   0.015170   0.011220   0.008000
AFIX 137
H20C  4   0.784052   0.338754  -0.080343  11.000000  -1.500000
H20D  4   0.707752   0.195462  -0.138656  11.000000  -1.500000
H20E  4   0.840796   0.251305  -0.141537  11.000000  -1.500000
AFIX 0
C21   3   0.563569   0.579532  -0.156914  11.000000   0.024480   0.018650 =
         0.019610   0.007350   0.008790   0.011570
C22   3   0.603915   0.697731  -0.163887  11.000000   0.020140   0.022820 =
         0.016850   0.009050   0.008070   0.009290
AFIX 13
H22B  4   0.620398   0.680086  -0.229795  11.000000  -1.200000
AFIX 0
C23   3   0.719208   0.794517  -0.078996  11.000000   0.026520   0.019400 =
         0.021160   0.010330   0.006120   0.010490
C24   3   0.468504   0.475936  -0.254816  11.000000   0.040440   0.019780 =
         0.022370   0.007600   0.007680   0.006340
AFIX 137
H24C  4   0.503655   0.459003  -0.309921  11.000000  -1.500000
H24D  4   0.403413   0.498363  -0.271160  11.000000  -1.500000
H24E  4   0.437216   0.403718  -0.246424  11.000000  -1.500000
AFIX 0
C25   3   0.667719   0.546990  -0.130057  11.000000   0.034650   0.036490 =
         0.035720   0.020680   0.018040   0.026090
AFIX 137
H25C  4   0.636056   0.466780  -0.134505  11.000000  -1.500000
H25D  4   0.720089   0.606951  -0.060955  11.000000  -1.500000
H25E  4   0.713225   0.546551  -0.177637  11.000000  -1.500000
AFIX 0
C26   3   0.741023   0.737096   0.267238  11.000000   0.026200   0.027350 =
         0.024650   0.014580   0.002920   0.013180
C27   3   0.811008   0.871004   0.298609  11.000000   0.021010   0.022000 =
         0.019740   0.008280   0.005290   0.009420
AFIX 13
H27B  4   0.897803   0.890817   0.323499  11.000000  -1.200000
AFIX 0
C28   3   0.782269   0.958991   0.383114  11.000000   0.027420   0.023560 =
         0.022540   0.008740   0.005210   0.008750
C29   3   0.799360   0.660614   0.203424  11.000000   0.032230   0.038150 =
         0.045190   0.020200   0.009520   0.024630
AFIX 137
H29C  4   0.808124   0.677863   0.147139  11.000000  -1.500000
H29D  4   0.748857   0.574616   0.176551  11.000000  -1.500000
H29E  4   0.878116   0.680829   0.246089  11.000000  -1.500000
AFIX 0
C30   3   0.731098   0.714763   0.357899  11.000000   0.042410   0.036940 =
         0.037370   0.026240   0.007300   0.016480
AFIX 137
H30C  4   0.811219   0.744729   0.403744  11.000000  -1.500000
H30D  4   0.688751   0.627921   0.333910  11.000000  -1.500000
H30E  4   0.686971   0.757348   0.394057  11.000000  -1.500000
AFIX 0
C31   3   0.274258   0.733066   0.313286  11.000000   0.025670   0.020900 =
         0.018920   0.007980   0.008300   0.013780
C32   3   0.326362   0.872773   0.365403  11.000000   0.025270   0.022040 =
         0.016640   0.010960   0.010430   0.014190
AFIX 13
H32B  4   0.317199   0.901187   0.434486  11.000000  -1.200000
AFIX 0
C33   3   0.259173   0.918836   0.309403  11.000000   0.026320   0.016080 =
         0.018540   0.006340   0.003730   0.010180
C34   3   0.318258   0.692268   0.386971  11.000000   0.036130   0.030860 =
         0.030200   0.019640   0.016200   0.019320
AFIX 137
H34C  4   0.291185   0.720683   0.446135  11.000000  -1.500000
H34D  4   0.405663   0.726113   0.408815  11.000000  -1.500000
H34E  4   0.286147   0.603840   0.353225  11.000000  -1.500000
AFIX 0
C35   3   0.137808   0.675422   0.274100  11.000000   0.027520   0.029600 =
         0.030900   0.018280   0.014850   0.013940
AFIX 137
H35C  4   0.108803   0.587224   0.240053  11.000000  -1.500000
H35D  4   0.110467   0.700973   0.226030  11.000000  -1.500000
H35E  4   0.106720   0.701133   0.331107  11.000000  -1.500000
AFIX 0
C36   3   0.101013   0.583437  -0.119253  11.000000   0.021590   0.015810 =
         0.021180   0.009390   0.002570   0.003180
C37   3   0.116263   0.711451  -0.098075  11.000000   0.015540   0.019570 =
         0.020540   0.013890   0.006310   0.005470
AFIX 13
H37B  4   0.034664   0.707902  -0.119344  11.000000  -1.200000
AFIX 0
C38   3   0.187698   0.758161  -0.158366  11.000000   0.019850   0.017100 =
         0.018020   0.008820   0.008000   0.008620
C39   3  -0.002053   0.528061  -0.085834  11.000000   0.025020   0.031690 =
         0.036410   0.019540   0.006160   0.003020
AFIX 137
H39C  4  -0.077181   0.515623  -0.128518  11.000000  -1.500000
H39D  4   0.010802   0.582738  -0.014962  11.000000  -1.500000
H39E  4  -0.005931   0.450281  -0.092572  11.000000  -1.500000
AFIX 0
C40   3   0.079624   0.499800  -0.230192  11.000000   0.036540   0.024160 =
         0.020070   0.009830   0.002060   0.003610
AFIX 137
H40C  4   0.078726   0.422585  -0.237865  11.000000  -1.500000
H40D  4   0.143651   0.537295  -0.252594  11.000000  -1.500000
H40E  4   0.002742   0.485747  -0.271444  11.000000  -1.500000
AFIX 0
O17   6   0.236009   0.779175   0.625778  11.000000   0.040080   0.038350 =
         0.036070   0.019670   0.020330   0.014710
H17F  4   0.295300   0.845685   0.646584  11.000000  -1.200000
H17G  4   0.212921   0.779367   0.676246  11.000000  -1.200000
O18   6   0.358079   0.631497   0.619136  11.000000   0.039730   0.036660 =
         0.037290   0.017750   0.010980   0.017140
H18F  4   0.322575   0.677424   0.631875  11.000000  -1.200000
H18G  4   0.422157   0.665221   0.608860  11.000000  -1.200000
O19   6   0.951157   0.005676   0.787713  11.000000   0.033550   0.051020 =
         0.036230   0.026860   0.012930   0.019620
H19F  4   0.881192  -0.020627   0.791757  11.000000  -1.200000
H19G  4   0.996935  -0.010014   0.822949  11.000000  -1.200000
O20   6   0.577807   0.780631   0.620153  11.000000   0.035650   0.032520 =
         0.028690   0.005080   0.002230   0.012600
H20F  4   0.635029   0.767951   0.601494  11.000000  -1.200000
H20G  4   0.603127   0.825993   0.684558  11.000000  -1.200000
O21   6   0.755884   0.716147   0.573361  11.000000   0.047360   0.057120 =
         0.040110   0.024630   0.013330   0.027650
H21F  4   0.782417   0.693870   0.614960  11.000000  -1.200000
H21G  4   0.818367   0.772208   0.576260  11.000000  -1.200000
O22   6   0.878074   0.697438   0.732863  11.000000   0.032600   0.059800 =
         0.029690   0.014890   0.013000   0.023660
H22F  4   0.859251   0.727922   0.786266  11.000000  -1.200000
H22G  4   0.946839   0.748998   0.741929  11.000000  -1.200000
O23   6   0.567168   0.967332   0.582003  11.000000   0.035810   0.043750 =
         0.033580   0.022130   0.006360   0.018710
H23F  4   0.563267   0.903575   0.584980  11.000000  -1.200000
H23G  4   0.641107   1.013264   0.600452  11.000000  -1.200000
O24   6   0.000233   0.220212   0.774066  11.000000   0.037310   0.047620 =
         0.061610   0.032070   0.020130   0.021630
H24F  4  -0.011521   0.156591   0.779464  11.000000  -1.200000
H24G  4   0.059789   0.234782   0.752524  11.000000  -1.200000
O25   6   0.789420   0.147549   0.628782  11.000000   0.046620   0.043290 =
         0.032730   0.012650   0.015070   0.022040
H25F  4   0.857951   0.177997   0.673886  11.000000  -1.200000
H25G  4   0.801528   0.116482   0.572151  11.000000  -1.200000
O26   6   0.406134   0.011074   0.686139  11.000000   0.043390   0.050250 =
         0.038860   0.028280   0.022150   0.025870
H26F  4   0.464496   0.007122   0.662846  11.000000  -1.200000
H26G  4   0.362179   0.025543   0.648547  11.000000  -1.200000
O27   6   0.068219   0.036554   0.251192  11.000000   0.050230   0.050580 =
         0.024500   0.014540   0.011940   0.040680
H27F  4   0.040313   0.076770   0.292843  11.000000  -1.200000
H27G  4   0.114770   0.018439   0.282131  11.000000  -1.200000
O28   6   0.963857   0.819820   0.068961  11.000000   0.028240   0.056070 =
         0.034950   0.020060   0.006780   0.018330
H28F  4   0.929772   0.834696   0.028130  11.000000  -1.200000
H28G  4   0.996373   0.875053   0.127406  11.000000  -1.200000
O29   6   0.076755   0.137212   0.119936  11.000000   0.035300   0.058660 =
         0.046710   0.026790   0.022190   0.023610
H29F  4   0.077734   0.095574   0.059265  11.000000  -1.200000
H29G  4   0.069208   0.090814   0.146835  11.000000  -1.200000
O30   6   0.942240   0.918469   0.584893  11.000000   0.060610   0.067160 =
         0.040700   0.019810   0.017100   0.033200
H30F  4   0.960568   0.982721   0.578193  11.000000  -1.200000
H30G  4   0.953889   0.939911   0.648498  11.000000  -1.200000
O31   6   0.273537   0.090108   0.585933  11.000000   0.070980   0.071450 =
         0.043110   0.035890   0.031730   0.046110
H31F  4   0.213201   0.024850   0.549001  11.000000  -1.200000
H31G  4   0.315106   0.109119   0.550055  11.000000  -1.200000
O32   6   0.168261   0.248853   0.677832  11.000000   0.113140   0.093360 =
         0.160660   0.093400   0.102560   0.074420
H32F  4   0.143744   0.263339   0.625807  11.000000  -1.200000
H32G  4   0.202042   0.201874   0.651449  11.000000  -1.200000
O33   6   0.099300   0.837515   0.498759  11.000000   0.071570   0.087090 =
         0.055330   0.038350   0.027580   0.045920
H33F  4   0.110649   0.796964   0.529932  11.000000  -1.200000
H33G  4   0.056257   0.871367   0.529093  11.000000  -1.200000
O34   6   0.206616   0.389206   0.576810  11.000000   0.068350   0.063230 =
         0.055290   0.030240  -0.009840  -0.000500
H34F  4   0.267165   0.449760   0.587128  11.000000  -1.200000
H34G  4   0.164071   0.353155   0.514257  11.000000  -1.200000
PART 1
O35A  6   0.620330   0.263631   0.673762  10.500000   0.053040   0.046400 =
         0.045170   0.021940   0.011860   0.025130
H35F  4   0.672820   0.235920   0.662381  10.500000  -1.200000
H35G  4   0.561797   0.226931   0.619512  10.500000  -1.200000
PART 2
O35B  6   0.710541   0.318900   0.617306  10.500000   0.054770   0.051040 =
         0.030740   0.022990   0.016510   0.025730
H35H  4   0.644751   0.322983   0.613003  10.500000  -1.200000
H35I  4   0.709973   0.257681   0.621935  10.500000  -1.200000
PART 1
O36A  6   0.779271   0.431718   0.640255  10.500000   0.096170   0.037210 =
         0.045060   0.016720   0.048670   0.017260
H36F  4   0.789752   0.505551   0.668612  10.500000  -1.200000
H36G  4   0.735747   0.395230   0.666018  10.500000  -1.200000
PART 0
HKLF 4 1 1 0 0 0 1 0 0 0 1
;
data_global
_journal_date_recd_electronic     2013-04-17
_journal_date_accepted     2013-04-22
_journal_name_full     'Acta Crystallographica, Section E'
_journal_year     2013
_journal_volume     69
_journal_issue      5
_journal_page_first     m288
_journal_page_last     m289
_journal_paper_category     QM
_journal_paper_doi     10.1107/S160053681301088X
_journal_coeditor_code     IS5266
_publ_contact_author_name     'Takumi Konno'
_publ_contact_author_address
;
Toyonaka, Osaka 560-0043
Department of Chemistry,
Graduate School of Science,
Osaka University
Japan
;
_publ_contact_author_email     konno@chem.sci.osaka-u.ac.jp
_publ_contact_author_fax     '+81-6-6850-5765'
_publ_contact_author_phone     '+81-6-6850-5765'
_publ_section_title
;\
<i>cyclo</i>-Tetrakis(\m~2~-<i>D</i>-penicillaminato-\k^4^<i>N</i>,<i>S</i>:\
<i>O</i>,<i>S</i>)tetrapalladium(II) 9.75-hydrate
;
loop_
    _publ_author_name
    _publ_author_footnote
    _publ_author_address
    'Yokoi, Anzu' .
;
Toyonaka, Osaka 560-0043
Department of Chemistry,
Graduate School of Science,
Osaka University
Japan
;
    'Yoshinari, Nobuto' .
;
Toyonaka, Osaka 560-0043
Department of Chemistry,
Graduate School of Science,
Osaka University
Japan
;
    'Konno, Takumi' .
;
Toyonaka, Osaka 560-0043
Department of Chemistry,
Graduate School of Science,
Osaka University
Japan
;
