# Supplementary material for: cyclo-Tetra­kis(μ2-d-penicillaminato-κ4 N,S:O,S)tetra­palladium(II) 9.75-hydrate
Source: Acta Crystallogr Sect E Struct Rep Online. 2013 Apr 27;69(Pt 5):m288–9. doi: 10.1107/S160053681301088X (PMC3647821; doi:10.1107/S160053681301088X)
Supplement: Supplementary file 2 [file e-69-0m288-Isup2.hkl]

# 
# h,k,l, Fc-squared, Fo-squared, sigma(Fo-squared) and status flag 
# 
data_I
_shelx_title ' ' 
_shelx_refln_list_code          4 
_shelx_F_calc_maximum      401.93 
_exptl_crystal_F_000      1187.00 
_reflns_d_resolution_high  0.7710 
 
loop_ 
 _symmetry_equiv_pos_as_xyz 
 'x, y, z' 
 
_cell_length_a    12.4517 
_cell_length_b    13.2680 
_cell_length_c    15.1666 
_cell_angle_alpha 113.527 
_cell_angle_beta   98.425 
_cell_angle_gamma 108.557 
 
_shelx_F_squared_multiplier     1.000 
 
loop_ 
 _refln_index_h 
 _refln_index_k 
 _refln_index_l 
 _refln_F_squared_calc 
 _refln_F_squared_meas 
 _refln_F_squared_sigma 
 _refln_observed_status 
   3   3 -19       38.73       16.34     29.88 o 
   4   3 -19     2909.70     3120.13    146.79 o 
   5   3 -19      683.90      788.81     66.29 o 
   1   4 -19     2412.72     2464.01    134.89 o 
   2   4 -19      667.64      646.42     66.29 o 
   3   4 -19     1261.60     1270.40     83.12 o 
   4   4 -19     2158.71     2083.48    112.33 o 
   5   4 -19     3223.49     3283.01    148.31 o 
   6   4 -19     1864.86     1883.39    100.56 o 
   0   5 -19      638.74      635.93     64.52 o 
   1   5 -19     1280.77     1289.60     87.88 o 
   2   5 -19     2152.49     2175.14    113.18 o 
   3   5 -19     1578.49     1561.83    128.25 o 
   4   5 -19     2755.30     2943.64    135.08 o 
   5   5 -19      677.92      746.61     62.08 o 
   6   5 -19     2407.19     2341.13    117.88 o 
  -1   6 -19      480.82      443.59     59.64 o 
   0   6 -19       52.59       55.56     28.97 o 
   1   6 -19     1102.97     1144.40     81.53 o 
   2   6 -19        5.53       32.99     28.30 o 
   3   6 -19     2531.66     2710.69    164.84 o 
   4   6 -19     3668.50     3564.94    155.45 o 
   5   6 -19     2349.28     2306.86    144.10 o 
   6   6 -19     1343.93     1335.52     77.08 o 
  -1   7 -19      723.13      745.27     69.46 o 
   0   7 -19     1375.83     1240.94     90.74 o 
   1   7 -19     1417.76     1458.77     91.41 o 
   2   7 -19      747.03      802.72     64.21 o 
   3   7 -19      801.46      805.89     61.65 o 
   4   7 -19      837.71      928.04     65.19 o 
   5   7 -19      393.67      373.28     63.12 o 
  -1   8 -19      987.30      994.69     78.91 o 
   0   8 -19     1305.82     1101.47     79.52 o 
   1   8 -19      882.44      833.45     68.06 o 
   2   8 -19       74.47      114.22     51.96 o 
   3   8 -19     1474.31     1480.72     83.97 o 
   4   8 -19      447.16      402.00     47.44 o 
   5   8 -19       13.27       -1.71     23.48 o 
  -1   9 -19     1304.90     1106.29     81.90 o 
   0   9 -19      258.37      196.91     42.51 o 
   1   9 -19     2101.13     1977.61    107.02 o 
   2   9 -19       32.16       96.84     50.31 o 
   3   9 -19      108.04       81.84     29.94 o 
   4   9 -19      982.48     1049.21     65.07 o 
  -1  10 -19     2650.99     2648.24    133.25 o 
   0  10 -19     1942.49     1788.02    101.90 o 
   1  10 -19      245.28      155.99     58.24 o 
   2  10 -19      225.91      301.56     44.03 o 
   5   0 -18     1084.71     1133.49     83.12 o 
   2   1 -18      962.74     1070.19    117.21 o 
   3   1 -18      441.86      503.78     60.50 o 
   4   1 -18     2714.58     2601.29    130.81 o 
   5   1 -18     2227.29     2228.86    155.69 o 
   6   1 -18     2312.94     2453.40    119.83 o 
   7   1 -18     1381.26     1457.00     88.91 o 
   0   2 -18       42.84       17.87     34.88 o 
   1   2 -18     2513.04     2352.17    129.83 o 
   2   2 -18     2281.20     2486.27    173.98 o 
   3   2 -18      577.38      601.29     60.31 o 
   4   2 -18     1250.33     1306.31     83.36 o 
   5   2 -18     1336.58     1370.16    117.76 o 
   6   2 -18      814.75      791.92     63.85 o 
   7   2 -18     2901.48     2835.22    129.89 o 
   8   2 -18       89.76      108.85     32.38 o 
  -1   3 -18     1593.89     1569.94    103.91 o 
   0   3 -18     1633.69     1595.86    104.40 o 
   1   3 -18     3086.42     3112.50    150.32 o 
   2   3 -18     3090.94     3073.17    192.89 o 
   3   3 -18      158.66      166.36     36.53 o 
   4   3 -18     1998.82     2040.24    104.10 o 
   5   3 -18      596.17      546.22     53.06 o 
   6   3 -18      926.02      969.08     66.65 o 
   7   3 -18      582.53      573.36     51.96 o 
   8   3 -18     1509.89     1566.28     84.77 o 
  -2   4 -18      205.75      254.85     48.36 o 
  -1   4 -18     1679.61     1753.26    106.78 o 
   0   4 -18       14.96       51.41     32.32 o 
   1   4 -18     2344.08     2324.97    120.62 o 
   2   4 -18      440.42      481.34     79.95 o 
   3   4 -18      835.46      793.69     63.79 o 
   4   4 -18     1630.95     1653.43     86.72 o 
   5   4 -18     1178.58     1144.77     69.70 o 
   6   4 -18     1578.92     1533.29     83.36 o 
   7   4 -18     2226.25     2253.38    103.00 o 
   8   4 -18      851.66      769.24     55.31 o 
  -2   5 -18     1049.69     1096.59     82.75 o 
  -1   5 -18     2993.57     2932.91    147.40 o 
   0   5 -18     3834.83     4009.50    177.52 o 
   1   5 -18     2325.77     2248.99    110.01 o 
   2   5 -18      822.44      912.18     93.55 o 
   3   5 -18      958.58     1003.84     66.04 o 
   4   5 -18     1804.89     1778.20     89.34 o 
   5   5 -18      116.00      169.11     32.14 o 
   6   5 -18      762.47      909.68     82.20 o 
   7   5 -18     1413.33     1366.26     72.26 o 
   8   5 -18     2017.53     1914.80    113.61 o 
  -3   6 -18      703.55      775.09     74.95 o 
  -2   6 -18     1713.68     1719.29    107.57 o 
  -1   6 -18     1431.79     1329.37     90.74 o 
   0   6 -18      116.55      171.85     40.55 o 
   1   6 -18     1939.97     1941.33    100.99 o 
   2   6 -18      119.95      140.99     48.66 o 
   3   6 -18      180.27      249.48     37.99 o 
   4   6 -18       20.70       59.03     26.77 o 
   5   6 -18      207.36      191.67     32.38 o 
   6   6 -18      539.39      537.93     65.92 o 
   7   6 -18      547.89      513.90     64.46 o 
   8   6 -18      472.65      367.42     37.08 o 
  -3   7 -18      883.79      788.63     76.29 o 
  -2   7 -18      861.91      844.31     70.98 o 
  -1   7 -18     1939.39     1989.69    105.87 o 
   0   7 -18     1181.44     1042.50     76.35 o 
   1   7 -18      110.31       80.86     31.96 o 
   2   7 -18      300.35      306.32     60.25 o 
   3   7 -18     1018.47     1113.36     66.65 o 
   4   7 -18      781.64      832.90     57.38 o 
   5   7 -18      106.35      114.59     29.03 o 
   6   7 -18      900.99      856.02     54.70 o 
   7   7 -18     2793.96     2515.73    134.77 o 
  -4   8 -18     2110.34     2177.27    125.44 o 
  -3   8 -18     1261.05     1337.48    129.34 o 
  -2   8 -18      650.19      520.24     58.42 o 
  -1   8 -18     1148.29     1170.14     78.91 o 
   0   8 -18      835.97      806.13     61.59 o 
   1   8 -18     1070.30      968.22     65.50 o 
   2   8 -18      329.19      410.29     61.71 o 
   3   8 -18     2141.78     2122.51     98.98 o 
   4   8 -18     1505.91     1543.11     78.24 o 
   5   8 -18      682.67      721.92     51.16 o 
   6   8 -18     1460.38     1473.71     73.73 o 
   7   8 -18     1246.93     1193.55     44.80 o 
  -4   9 -18     1553.46     1479.44    101.23 o 
  -3   9 -18      186.84      251.43     72.51 o 
  -2   9 -18     1116.32     1065.43     76.11 o 
  -1   9 -18     1462.70     1456.15     87.14 o 
   0   9 -18      100.28      114.53     33.54 o 
   1   9 -18     1005.17      989.02     94.89 o 
   2   9 -18     3334.87     3304.17    137.46 o 
   3   9 -18     1420.79     1543.66     75.74 o 
   4   9 -18     1256.60     1139.28     90.25 o 
   5   9 -18      502.75      477.98     43.36 o 
   6   9 -18     2120.20     1993.94     64.79 o 
  -4  10 -18     1254.16     1207.77     89.22 o 
  -3  10 -18        7.79       37.02     32.63 o 
  -2  10 -18      842.11      846.81    102.02 o 
  -1  10 -18       56.49      117.27     55.86 o 
   0  10 -18       33.71       61.23     45.98 o 
   1  10 -18     1122.33     1054.82     96.90 o 
   2  10 -18      169.63      180.75     36.04 o 
   3  10 -18     2576.48     2519.75    112.57 o 
   4  10 -18      285.47      295.25     31.44 o 
   5  10 -18       99.53      120.28     21.15 o 
  -3  11 -18      230.88      228.93     47.87 o 
  -2  11 -18     1570.21     1500.06     94.34 o 
  -1  11 -18     1370.70     1210.27     81.11 o 
   0  11 -18      279.92      266.13     43.42 o 
   1  11 -18     3682.75     3367.96    148.31 o 
   2  11 -18     3455.98     3348.75    102.87 o 
   3  11 -18     1702.00     1588.03     69.83 o 
   4  11 -18      684.74      681.42     43.55 o 
  -2  12 -18     1584.71     1675.32    103.55 o 
  -1  12 -18      848.44      880.39     52.11 o 
   0  12 -18     1359.60     1348.19     60.74 o 
   1  12 -18      672.45      674.15     42.66 o 
   2  12 -18       30.52       52.67     21.80 o 
   2  -1 -17      528.02      555.55     63.18 o 
   3  -1 -17      804.46      893.46     75.25 o 
   4  -1 -17     2978.59     3231.73    203.87 o 
   5  -1 -17     3033.54     3295.70    153.07 o 
   6  -1 -17     1649.56     1613.06    131.42 o 
   7  -1 -17     2484.17     2463.10    125.75 o 
   8  -1 -17      432.11      423.95     52.45 o 
   0   0 -17      192.27      170.14     46.47 o 
   1   0 -17      963.49      999.88     83.24 o 
   2   0 -17     2066.39     2078.11    117.45 o 
   3   0 -17      730.87      767.16     69.40 o 
   4   0 -17      959.77     1094.22     75.86 o 
   5   0 -17      486.98      493.23     54.40 o 
   6   0 -17     1114.48     1214.35    108.12 o 
   7   0 -17     1827.29     1808.81     96.17 o 
   8   0 -17     1275.76     1268.50     78.85 o 
   9   0 -17      555.35      571.04     53.66 o 
  -1   1 -17     1168.45     1275.03     93.85 o 
   0   1 -17     2478.15     2422.61    135.44 o 
   1   1 -17     2835.97     2994.26    151.05 o 
   2   1 -17     2366.13     2257.59    123.12 o 
   3   1 -17       44.14       41.47     34.15 o 
   4   1 -17     1221.26     1232.83     74.09 o 
   5   1 -17      536.30      589.83     52.26 o 
   6   1 -17       47.44       97.39     31.28 o 
   7   1 -17     2068.83     1958.10    132.27 o 
   8   1 -17      941.04     1003.41     63.79 o 
   9   1 -17     1252.48     1397.85    102.33 o 
  -2   2 -17       49.34       72.87     38.54 o 
  -1   2 -17     2419.95     2334.36    131.66 o 
   0   2 -17      283.26      323.09     49.03 o 
   1   2 -17     3305.39     3340.21    157.15 o 
   2   2 -17     1071.20      998.90     73.24 o 
   3   2 -17       86.51      121.97     33.60 o 
   4   2 -17      729.92      750.82     59.15 o 
   5   2 -17      266.39      223.62     36.65 o 
   6   2 -17     2912.19     2946.63    123.37 o 
   7   2 -17     3163.08     3077.07    163.56 o 
   8   2 -17     3239.82     3267.52    169.23 o 
   9   2 -17     2109.57     2142.69     95.93 o 
  10   2 -17     1444.75     1268.63     67.33 o 
  -3   3 -17      454.87      453.59     60.43 o 
  -2   3 -17     2581.18     2569.94    138.61 o 
  -1   3 -17     4087.06     4118.97    187.10 o 
   0   3 -17     5880.92     6016.14    247.35 o 
   1   3 -17     3348.91     3255.94    147.52 o 
   2   3 -17     2648.98     2600.49    118.61 o 
   3   3 -17        8.81       36.96     24.03 o 
   4   3 -17     1774.88     1830.16     88.30 o 
   5   3 -17       91.33       83.79     27.20 o 
   6   3 -17      904.95      950.24     57.69 o 
   7   3 -17     2258.53     2239.23    100.44 o 
   8   3 -17      884.05      900.59     54.09 o 
   9   3 -17     2366.32     2360.16     98.49 o 
  -4   4 -17      748.52      801.38     76.23 o 
  -3   4 -17      184.61      163.68     46.71 o 
  -2   4 -17     2592.76     2547.25    131.36 o 
  -1   4 -17     4354.86     4312.59    186.67 o 
   0   4 -17       83.94      135.99     37.63 o 
   1   4 -17     2077.05     2203.31    103.61 o 
   2   4 -17      581.13      653.55     52.93 o 
   3   4 -17     1581.17     1622.57     78.67 o 
   4   4 -17      669.66      699.11     50.92 o 
   5   4 -17      161.64      148.68     30.19 o 
   6   4 -17      597.85      603.85     46.29 o 
   7   4 -17     1331.10     1322.05     67.39 o 
   8   4 -17     2254.70     2198.74     91.60 o 
   9   4 -17      716.00      648.43     59.09 o 
  -4   5 -17     2199.77     2287.83    128.80 o 
  -3   5 -17       84.14       57.51     39.03 o 
  -2   5 -17     2214.96     2358.51    118.18 o 
  -1   5 -17     2307.74     2471.57    159.78 o 
   0   5 -17     1947.85     1841.93    128.06 o 
   1   5 -17     1228.94     1165.20     72.63 o 
   2   5 -17     1252.46     1334.18     71.90 o 
   3   5 -17      896.46      976.95     58.67 o 
   4   5 -17     1176.44     1271.13     92.57 o 
   5   5 -17      854.03      871.75     53.54 o 
   6   5 -17     1283.16     1254.66     64.64 o 
   7   5 -17     1045.37     1026.10     56.65 o 
   8   5 -17      959.29      947.19     53.36 o 
  -5   6 -17      472.34      527.14     64.09 o 
  -4   6 -17     1459.97     1354.67     94.83 o 
  -3   6 -17      687.03      702.71     64.15 o 
  -2   6 -17      833.32      864.01     98.18 o 
  -1   6 -17     2804.45     2712.21    164.17 o 
   0   6 -17      129.31      119.71     49.70 o 
   1   6 -17     2423.43     2482.67    108.92 o 
   2   6 -17     2686.91     2804.60    119.04 o 
   3   6 -17     5731.32     5714.16    210.09 o 
   4   6 -17     3069.15     3058.29    148.62 o 
   5   6 -17     1182.99     1230.33     63.12 o 
   6   6 -17      446.65      445.78     37.20 o 
   7   6 -17      113.76      111.84     24.58 o 
   8   6 -17     1293.51     1115.62     57.26 o 
  -5   7 -17     2607.49     2843.57    146.79 o 
  -4   7 -17     2004.79     2040.36    117.76 o 
  -3   7 -17      257.37      235.21     41.65 o 
  -2   7 -17     2356.09     2386.26    155.38 o 
  -1   7 -17     1468.08     1535.49    115.44 o 
   0   7 -17       13.48      -12.20     34.88 o 
   1   7 -17      982.28      965.18     88.79 o 
   2   7 -17     4759.01     4985.35    182.70 o 
   3   7 -17      733.53      733.38     53.18 o 
   4   7 -17     3004.87     3089.82    146.91 o 
   5   7 -17      668.10      633.12     45.62 o 
   6   7 -17     1753.89     1705.32     73.24 o 
   7   7 -17      889.21      809.79     47.51 o 
  -5   8 -17      104.47       37.87     33.60 o 
  -4   8 -17      966.21      910.84     75.62 o 
  -3   8 -17      222.24      206.31     41.77 o 
  -2   8 -17      573.19      584.95     80.99 o 
  -1   8 -17     1199.68     1050.80     96.78 o 
   0   8 -17      240.06      201.43     52.81 o 
   1   8 -17     2628.99     2617.69    141.72 o 
   2   8 -17     1741.19     1720.81     82.33 o 
   3   8 -17     5693.83     5598.23    199.54 o 
   4   8 -17     1262.95     1244.97     88.61 o 
   5   8 -17      535.19      566.29     42.26 o 
   6   8 -17      417.99      392.24     37.08 o 
   7   8 -17      487.28      444.51     44.40 o 
  -5   9 -17     2437.00     2428.03    129.04 o 
  -4   9 -17      158.32      192.58     42.87 o 
  -3   9 -17       56.64       54.82     31.41 o 
  -2   9 -17     2476.05     2492.19    157.34 o 
  -1   9 -17     1486.64     1364.98    111.05 o 
   0   9 -17      371.52      401.88     64.70 o 
   1   9 -17     3050.66     2919.25    151.42 o 
   2   9 -17     3923.76     3831.13    143.68 o 
   3   9 -17     1354.56     1344.73     67.39 o 
   4   9 -17     1700.53     1711.61    100.62 o 
   5   9 -17      302.41      332.90     24.99 o 
   6   9 -17     1335.36     1229.42     84.06 o 
   7   9 -17      246.88      189.71     21.59 o 
  -5  10 -17      265.15      311.13     51.90 o 
  -4  10 -17      519.52      498.66     57.38 o 
  -3  10 -17     1989.63     1962.98    107.15 o 
  -2  10 -17     2477.15     2396.44    118.31 o 
  -1  10 -17      864.25      775.21     84.22 o 
   0  10 -17      679.91      727.95     79.40 o 
   1  10 -17     1421.92     1345.53     73.97 o 
   2  10 -17      762.86      837.60     56.47 o 
   3  10 -17     1736.66     1813.20     81.96 o 
   4  10 -17      878.30      890.37     53.60 o 
   5  10 -17     2325.55     2213.41    112.91 o 
   6  10 -17      742.40      715.51     90.38 o 
  -5  11 -17       75.26       29.21     32.32 o 
  -4  11 -17      329.53      385.84     53.18 o 
  -3  11 -17     1129.87     1236.12     82.02 o 
  -2  11 -17     1063.71     1010.24     71.41 o 
  -1  11 -17      678.52      632.64     57.20 o 
   0  11 -17     1070.83     1016.95     66.04 o 
   1  11 -17     1969.60     1945.79    127.70 o 
   2  11 -17      930.83      905.60     42.38 o 
   3  11 -17      471.42      491.26     31.63 o 
   4  11 -17      277.97      315.37     26.43 o 
   5  11 -17      335.54      394.42     32.88 o 
  -5  12 -17      329.62      285.16     76.66 o 
  -4  12 -17     1251.67     1303.57     87.14 o 
  -3  12 -17     1794.26     1716.18    102.51 o 
  -2  12 -17     2273.45     2374.52     87.62 o 
  -1  12 -17     1062.66     1065.70     52.58 o 
   0  12 -17      279.35      304.36     36.71 o 
   1  12 -17      530.22      507.56     45.01 o 
   2  12 -17       52.41       85.62     25.89 o 
   3  12 -17     1446.57     1419.07     63.30 o 
   4  12 -17     2850.62     2696.21    101.29 o 
  -4  13 -17     1636.54     1540.02    102.15 o 
  -3  13 -17     1395.09     1279.35     63.71 o 
  -2  13 -17       18.01       14.91     21.01 o 
  -1  13 -17      415.55      405.68     37.13 o 
   0  13 -17      965.06      958.92     50.47 o 
   1  13 -17      744.94      742.61     49.53 o 
   2  13 -17      171.25      174.21     36.38 o 
   3  -3 -16     1038.44     1130.74     87.14 o 
   4  -3 -16     2631.22     2742.52    147.33 o 
   5  -3 -16     2818.08     2852.05    188.74 o 
   6  -3 -16     2760.52     2886.62    144.83 o 
   7  -3 -16     3398.52     3333.81    206.85 o 
   8  -3 -16      753.93      746.19     66.90 o 
   1  -2 -16     1173.23     1078.97    125.81 o 
   2  -2 -16     1404.27     1499.39     95.80 o 
   3  -2 -16      972.60      944.99     80.50 o 
   4  -2 -16     1557.65     1628.36     97.45 o 
   5  -2 -16      293.17      261.25     76.05 o 
   6  -2 -16     1264.21     1180.69     80.80 o 
   7  -2 -16      554.98      603.43     58.67 o 
   8  -2 -16     2457.27     2474.62    157.15 o 
   9  -2 -16     1305.58     1224.41     77.57 o 
  -1  -1 -16      559.40      498.72     66.04 o 
   0  -1 -16     1545.51     1493.35    100.93 o 
   1  -1 -16     1272.98     1276.62    124.59 o 
   2  -1 -16     1073.39     1187.28     81.84 o 
   3  -1 -16      612.93      613.24     57.20 o 
   4  -1 -16      654.13      647.21     59.52 o 
   5  -1 -16      132.65      131.30     36.89 o 
   6  -1 -16      862.93      914.32     65.50 o 
   7  -1 -16     3526.74     3541.82    150.02 o 
   8  -1 -16      286.20      303.57     42.38 o 
   9  -1 -16     1585.37     1555.98     83.42 o 
  10  -1 -16      532.72      553.66     50.92 o 
  -2   0 -16       41.09      -23.91     30.00 o 
  -1   0 -16     1323.65     1277.83     92.21 o 
   0   0 -16      391.68      391.94     53.85 o 
   1   0 -16     1928.32     1915.17    145.57 o 
   2   0 -16      313.81      454.32     50.13 o 
   3   0 -16      188.34      189.78     39.64 o 
   4   0 -16     1213.58     1330.65     75.07 o 
   5   0 -16      275.38      269.85     40.49 o 
   6   0 -16     2216.31     2365.95    104.34 o 
   7   0 -16     4279.54     4266.85    170.08 o 
   8   0 -16     7106.08     6960.52    255.09 o 
   9   0 -16     2694.83     2691.11    113.37 o 
  10   0 -16     2615.37     2498.04    134.77 o 
  -3   1 -16     1635.90     1739.60    150.08 o 
  -2   1 -16     1903.54     1750.94    109.65 o 
  -1   1 -16     2438.81     2330.16    126.30 o 
   0   1 -16     3678.67     3621.65    163.01 o 
   1   1 -16     1872.77     1729.78     95.93 o 
   2   1 -16     2341.60     2298.99    146.85 o 
   3   1 -16      205.19      257.90     38.24 o 
   4   1 -16     1136.61     1103.97     66.96 o 
   5   1 -16      373.91      370.47     41.71 o 
   6   1 -16     1577.63     1706.42    112.82 o 
   7   1 -16     4289.54     4443.94    164.47 o 
   8   1 -16      407.28      485.61     41.96 o 
   9   1 -16     2992.83     3070.24    148.55 o 
  10   1 -16      325.09      327.05     35.13 o 
  -4   2 -16     1105.48     1017.62    128.06 o 
  -3   2 -16     1420.53     1390.23     96.72 o 
  -2   2 -16      828.06      859.74     70.44 o 
  -1   2 -16     4092.94     3958.52    176.55 o 
   0   2 -16      622.56      667.03     57.69 o 
   1   2 -16     1448.70     1467.49     80.25 o 
   2   2 -16      880.16      766.43     85.50 o 
   3   2 -16     1111.70     1286.37     68.18 o 
   4   2 -16     2765.94     2713.74    110.68 o 
   5   2 -16      100.36      164.29     29.27 o 
   6   2 -16     3621.53     3699.28    169.65 o 
   7   2 -16     5503.83     5894.60    203.32 o 
   8   2 -16     4784.34     4764.59    198.74 o 
   9   2 -16     1080.53     1076.29     56.90 o 
  10   2 -16     1462.42     1288.02     83.85 o 
  -5   3 -16      269.91      310.71     51.23 o 
  -4   3 -16     2080.36     2134.22    160.08 o 
  -3   3 -16       91.15       98.73     36.47 o 
  -2   3 -16     1532.91     1457.31     88.67 o 
  -1   3 -16     1817.02     1909.19     99.59 o 
   0   3 -16     1486.94     1514.63     82.20 o 
   1   3 -16      596.10      599.83     50.62 o 
   2   3 -16     1280.49     1265.15     71.11 o 
   3   3 -16     1053.08     1236.06     67.57 o 
   4   3 -16     1390.32     1502.74     72.81 o 
   5   3 -16      584.79      571.04     43.79 o 
   6   3 -16     1112.80     1134.83     81.90 o 
   7   3 -16      581.50      541.77     60.01 o 
   8   3 -16     1303.64     1371.32     82.08 o 
   9   3 -16     2745.90     2810.64    101.90 o 
  -5   4 -16     1044.27      962.13    117.21 o 
  -4   4 -16      837.22      849.92     69.83 o 
  -3   4 -16      256.41      266.43     41.83 o 
  -2   4 -16     1644.76     1731.97     94.22 o 
  -1   4 -16     3825.97     3863.69    160.38 o 
   0   4 -16       62.76       45.19     27.69 o 
   1   4 -16     2729.73     2679.34    111.78 o 
   2   4 -16     4598.40     4405.46    164.47 o 
   3   4 -16     6882.22     6895.33    235.58 o 
   4   4 -16     4562.44     4498.89    160.63 o 
   5   4 -16      470.92      502.32     38.54 o 
   6   4 -16      458.08      432.25     53.36 o 
   7   4 -16      681.78      762.77     63.97 o 
   8   4 -16      386.25      376.14     33.24 o 
   9   4 -16     1003.26      855.65     60.98 o 
  -6   5 -16     1606.71     1697.15    102.63 o 
  -5   5 -16      839.42      917.73    106.96 o 
  -4   5 -16     1456.59     1547.81     94.22 o 
  -3   5 -16       94.18      156.85     36.47 o 
  -2   5 -16     1799.40     1881.69     97.57 o 
  -1   5 -16      350.37      329.19     43.48 o 
   0   5 -16      192.33      173.80     34.27 o 
   1   5 -16     2113.00     2154.83     96.47 o 
   2   5 -16     1377.00     1460.91     73.61 o 
   3   5 -16      176.75      429.81     58.36 o 
   4   5 -16     1837.35     1783.38     78.61 o 
   5   5 -16      522.71      547.50     54.95 o 
   6   5 -16       22.67       18.72     19.33 o 
   7   5 -16      215.90      245.33     40.68 o 
   8   5 -16      364.22      369.19     30.80 o 
  -6   6 -16     1627.24     1653.25    100.74 o 
  -5   6 -16       95.59      109.83     38.54 o 
  -4   6 -16      253.93      163.19     41.83 o 
  -3   6 -16      492.06      537.08     52.87 o 
  -2   6 -16     2079.39     2210.87    102.82 o 
  -1   6 -16     2965.83     3030.97    125.01 o 
   0   6 -16      104.89      110.68     30.55 o 
   1   6 -16     3956.74     3966.45    150.20 o 
   2   6 -16     7697.26     7850.20    272.23 o 
   3   6 -16     7631.07     7530.35    259.24 o 
   4   6 -16     1263.80     1326.01     64.64 o 
   5   6 -16     1077.33     1195.94     77.63 o 
   6   6 -16      439.28      457.49     34.58 o 
   7   6 -16      348.37      311.81     40.61 o 
   8   6 -16     1469.90     1469.44     60.19 o 
  -7   7 -16     1287.66     1353.27     90.25 o 
  -6   7 -16      831.54      901.63     74.03 o 
  -5   7 -16     1129.57     1240.39     82.45 o 
  -4   7 -16      428.82      480.97     51.90 o 
  -3   7 -16       15.10       27.93     27.69 o 
  -2   7 -16     2851.02     2886.62    118.55 o 
  -1   7 -16      588.72      572.99     47.32 o 
   0   7 -16      143.21      147.52     29.15 o 
   1   7 -16     2119.02     2066.95     90.32 o 
   2   7 -16     4746.50     4652.81    165.39 o 
   3   7 -16     1091.25     1195.02     58.91 o 
   4   7 -16     3882.45     3881.19    133.06 o 
   5   7 -16      381.45      499.88     37.50 o 
   6   7 -16     2245.89     2146.35     84.28 o 
   7   7 -16       15.60        9.39     23.23 o 
   8   7 -16      118.82       65.74     17.99 o 
  -7   8 -16     2753.41     2742.83    141.97 o 
  -6   8 -16     3923.54     3984.19    178.68 o 
  -5   8 -16      160.08      168.50     40.07 o 
  -4   8 -16      779.34      883.34     66.35 o 
  -3   8 -16     5734.69     5700.25    219.66 o 
  -2   8 -16     5096.50     5088.35    193.56 o 
  -1   8 -16     2512.05     2352.60    129.22 o 
   0   8 -16      731.07      694.11     69.58 o 
   1   8 -16     4703.73     4639.52    161.85 o 
   2   8 -16     2427.58     2381.69     94.40 o 
   3   8 -16     2303.28     2191.30     86.66 o 
   4   8 -16     2417.40     2383.82     89.34 o 
   5   8 -16     4059.05     3983.71    136.60 o 
   6   8 -16      786.17      698.35     29.83 o 
   7   8 -16       86.28       93.55     14.14 o 
  -7   9 -16     1281.49     1323.02     90.80 o 
  -6   9 -16      392.05      426.94     54.76 o 
  -5   9 -16       70.06       71.29     33.97 o 
  -4   9 -16      740.58      861.69     66.17 o 
  -3   9 -16      125.76      193.99     39.03 o 
  -2   9 -16     2165.26     2068.29    100.32 o 
  -1   9 -16      687.59      689.41     73.42 o 
   0   9 -16      137.21      155.26     42.75 o 
   1   9 -16     1280.20     1210.39     61.78 o 
   2   9 -16      573.47      580.86     43.36 o 
   3   9 -16     1617.45     1646.23     70.19 o 
   4   9 -16     1065.52     1175.81     77.14 o 
   5   9 -16     2588.81     2579.63     77.06 o 
   6   9 -16     2722.59     2607.66     69.36 o 
   7   9 -16      255.71      237.70     20.82 o 
  -7  10 -16     1895.75     1861.44    111.78 o 
  -6  10 -16      848.16      789.73     71.35 o 
  -5  10 -16      138.55       99.71     36.77 o 
  -4  10 -16     3352.70     3266.79    147.21 o 
  -3  10 -16     5938.64     5946.56    232.83 o 
  -2  10 -16     3107.51     3107.44    132.58 o 
  -1  10 -16      841.89      937.55     84.83 o 
   0  10 -16     1174.28     1195.39     91.11 o 
   1  10 -16     1427.78     1545.73     67.08 o 
   2  10 -16       68.66       92.27     24.09 o 
   3  10 -16     2101.76     2162.37     62.27 o 
   4  10 -16     7877.60     7683.65    185.91 o 
   5  10 -16     5234.83     5043.03    123.25 o 
   6  10 -16     1306.27     1264.37     42.72 o 
  -7  11 -16     2108.37     2199.83    124.16 o 
  -6  11 -16      170.80      183.44     41.96 o 
  -5  11 -16      842.60      908.52    102.94 o 
  -4  11 -16     1580.95     1636.84     93.85 o 
  -3  11 -16      926.21      964.02     68.12 o 
  -2  11 -16      266.23      202.22     38.60 o 
  -1  11 -16        3.80        3.66     21.10 o 
   0  11 -16      161.76      122.11     22.38 o 
   1  11 -16      200.57      190.15     25.03 o 
   2  11 -16        1.93       24.39     16.01 o 
   3  11 -16      725.05      816.30     44.03 o 
   4  11 -16      788.01      770.12     35.78 o 
   5  11 -16     1666.76     1679.49     61.23 o 
   6  11 -16     2008.48     1726.53    112.70 o 
  -6  12 -16      605.69      536.28     62.20 o 
  -5  12 -16      786.64      787.17     68.18 o 
  -4  12 -16     3926.45     4001.57    126.91 o 
  -3  12 -16     2109.01     2158.73     79.60 o 
  -2  12 -16      527.54      514.27     38.01 o 
  -1  12 -16      239.66      168.42     29.90 o 
   0  12 -16     1369.82     1346.23     59.85 o 
   1  12 -16      880.67      872.41     42.11 o 
   2  12 -16      445.96      464.38     35.95 o 
   3  12 -16     1459.79     1557.29     80.92 o 
   4  12 -16     3728.04     3818.06    109.45 o 
   5  12 -16     2380.21     2289.63    142.03 o 
  -6  13 -16      479.17      527.88     52.07 o 
  -5  13 -16       32.62       54.04     25.41 o 
  -4  13 -16     1133.90     1093.23     68.35 o 
  -3  13 -16     1206.83     1187.63     58.45 o 
  -2  13 -16      136.69      113.89     30.50 o 
  -1  13 -16       56.36       -3.70     30.03 o 
   0  13 -16     2387.41     2207.04     87.33 o 
   1  13 -16     1377.44     1377.98     56.20 o 
   2  13 -16       58.17       93.84     27.08 o 
   3  13 -16     1280.26     1145.63     48.60 o 
  -4  14 -16     2918.52     2888.08    106.02 o 
  -3  14 -16       15.51        7.36     20.28 o 
  -2  14 -16     1086.98     1061.61     65.59 o 
  -1  14 -16     5542.82     5579.73    180.60 o 
   0  14 -16     3684.79     3896.05    182.49 o 
   1  14 -16      335.38      309.65     55.49 o 
   2  -4 -15     3039.36     2949.56    157.76 o 
   3  -4 -15       78.32       22.50     61.59 o 
   4  -4 -15     1752.86     1843.09    109.40 o 
   5  -4 -15      255.13      311.38     52.32 o 
   6  -4 -15      466.49      538.23     84.71 o 
   7  -4 -15      634.07      617.39     60.74 o 
   8  -4 -15     1478.98     1392.97     88.18 o 
   9  -4 -15     1772.97     1730.27    100.99 o 
   0  -3 -15      434.73      453.65     64.82 o 
   1  -3 -15      522.24      559.27     65.01 o 
   2  -3 -15      133.79      177.70     45.07 o 
   3  -3 -15       56.76        7.38     45.37 o 
   4  -3 -15       21.50        8.72     29.64 o 
   5  -3 -15      290.55      242.83     43.30 o 
   6  -3 -15      517.34      537.50     53.36 o 
   7  -3 -15     1834.38     1794.91    132.03 o 
   8  -3 -15      560.77      558.60     53.36 o 
   9  -3 -15     2552.36     2560.24    120.75 o 
  10  -3 -15      469.55      458.04     49.58 o 
  -1  -2 -15     1319.12     1187.15     91.47 o 
   0  -2 -15     1421.09     1261.49     94.16 o 
   1  -2 -15     1066.69     1083.06     78.67 o 
   2  -2 -15      797.69      798.14     65.62 o 
   3  -2 -15      239.82      256.92     65.31 o 
   4  -2 -15     1032.14     1057.14     71.84 o 
   5  -2 -15       38.32       42.63     25.25 o 
   6  -2 -15      707.06      651.78     55.25 o 
   7  -2 -15     3056.97     3146.53    133.98 o 
   8  -2 -15     4727.05     4665.74    222.83 o 
   9  -2 -15     2882.98     2818.69    157.76 o 
  10  -2 -15     2795.15     2895.47    155.14 o 
  11  -2 -15      317.55      290.28     40.25 o 
  -2  -1 -15     1078.53      963.04     84.03 o 
  -1  -1 -15      801.24      778.39     72.81 o 
   0  -1 -15      708.90      851.75     68.61 o 
   1  -1 -15     1403.51     1302.29     83.97 o 
   2  -1 -15     2436.68     2441.08    114.40 o 
   3  -1 -15     1938.56     1947.12    131.24 o 
   4  -1 -15     2305.20     2598.24    111.23 o 
   5  -1 -15     1501.14     1486.21    104.59 o 
   6  -1 -15     1616.70     1661.60     82.63 o 
   7  -1 -15     3344.14     3471.63    137.76 o 
   8  -1 -15      833.05      824.18     57.38 o 
   9  -1 -15     3652.39     3604.64    138.55 o 
  10  -1 -15      489.63      459.63     42.38 o 
  11  -1 -15     2101.77     1927.00     90.25 o 
  -4   0 -15     2236.62     2192.70    129.53 o 
  -3   0 -15     1784.02     1723.01    109.46 o 
  -2   0 -15      124.26      142.46     40.07 o 
  -1   0 -15     4229.86     4139.58    184.96 o 
   0   0 -15      841.75      832.11     67.02 o 
   1   0 -15      230.98      270.64     42.51 o 
   2   0 -15     1893.12     1879.98     94.52 o 
   3   0 -15      943.54      863.94     83.30 o 
   4   0 -15     4097.99     4418.09    166.42 o 
   5   0 -15       29.20       80.86     39.46 o 
   6   0 -15     3854.26     3934.68    143.61 o 
   7   0 -15     5212.49     5317.83    188.99 o 
   8   0 -15     6250.68     6305.38    217.34 o 
   9   0 -15     3256.21     3369.06    126.72 o 
  10   0 -15     2948.40     2923.34    140.08 o 
  11   0 -15      176.36      161.42     38.91 o 
  -4   1 -15     1570.01     1549.88    102.57 o 
  -3   1 -15      691.48      642.27     63.24 o 
  -2   1 -15       86.03      139.83     36.47 o 
  -1   1 -15      455.92      436.39     49.76 o 
   0   1 -15      495.09      555.07     50.19 o 
   1   1 -15     1288.03     1214.05     71.29 o 
   2   1 -15     1160.11     1335.77     72.14 o 
   3   1 -15     3070.01     3091.95    151.79 o 
   4   1 -15     3900.43     4061.82    148.98 o 
   5   1 -15       62.17       80.92     38.24 o 
   6   1 -15     1241.22     1191.73     59.76 o 
   7   1 -15     1453.97     1549.64     69.03 o 
   8   1 -15     3129.83     3204.83    115.75 o 
   9   1 -15     4232.71     4798.56    188.99 o 
  10   1 -15     2953.60     2986.15    106.90 o 
  -5   2 -15     2203.15     2265.64    124.10 o 
  -4   2 -15      894.88      995.55     77.08 o 
  -3   2 -15        8.83       33.17     27.63 o 
  -2   2 -15     2464.25     2509.63    119.28 o 
  -1   2 -15     2975.95     3111.10    132.70 o 
   0   2 -15       77.03       74.76     28.91 o 
   1   2 -15     2986.03     3105.86    122.88 o 
   2   2 -15     4538.05     4694.89    169.78 o 
   3   2 -15     4636.07     4521.57    159.10 o 
   4   2 -15     5669.75     5948.39    204.96 o 
   5   2 -15      175.78      193.32     29.64 o 
   6   2 -15      325.22      351.02     32.38 o 
   7   2 -15     1686.68     1651.42     69.15 o 
   8   2 -15      189.29      188.13     25.61 o 
   9   2 -15     4516.53     4718.79    150.02 o 
  10   2 -15     3364.16     3429.62    113.00 o 
  -6   3 -15     1736.37     1828.88    145.99 o 
  -5   3 -15       56.96       14.94     32.14 o 
  -4   3 -15     1239.38     1315.40     81.53 o 
  -3   3 -15       14.95       22.62     27.99 o 
  -2   3 -15     1596.18     1585.74    115.99 o 
  -1   3 -15      973.16      831.87     85.50 o 
   0   3 -15     1242.39     1296.25     93.36 o 
   1   3 -15     1988.31     1986.40     87.21 o 
   2   3 -15     1084.80     1170.81     59.21 o 
   3   3 -15     1333.51     1417.36     66.11 o 
   4   3 -15      688.32      757.65     45.98 o 
   5   3 -15      765.53      749.48     45.62 o 
   6   3 -15     2168.53     2016.09     77.63 o 
   7   3 -15      811.88      835.22     43.54 o 
   8   3 -15      937.87      909.07     61.47 o 
   9   3 -15     1805.44     1904.07     69.03 o 
  -6   4 -15     1070.75     1085.07     80.92 o 
  -5   4 -15      176.65      172.09     39.94 o 
  -4   4 -15       22.89       43.11     28.66 o 
  -3   4 -15      513.53      570.07     78.12 o 
  -2   4 -15     1368.93     1359.55     78.61 o 
  -1   4 -15     2524.38     2432.36    106.11 o 
   0   4 -15      849.65      840.40     55.25 o 
   1   4 -15     4591.89     4473.34    158.74 o 
   2   4 -15     6433.77     6602.86    216.00 o 
   3   4 -15     5486.74     5457.78    180.75 o 
   4   4 -15     4222.85     4428.33    174.96 o 
   5   4 -15     1102.32     1231.24     54.40 o 
   6   4 -15      821.20      911.75     45.37 o 
   7   4 -15      291.28      344.61     27.93 o 
   8   4 -15      848.19      847.66     55.98 o 
   9   4 -15     3913.55     3781.30    134.28 o 
  -7   5 -15      474.72      460.36     91.17 o 
  -6   5 -15      641.88      660.51     64.15 o 
  -5   5 -15      499.88      471.70     53.18 o 
  -4   5 -15     1339.12     1467.86    113.49 o 
  -3   5 -15      149.08      238.69     34.82 o 
  -2   5 -15     3951.11     3916.56    153.25 o 
  -1   5 -15     2706.54     2611.04    108.24 o 
   0   5 -15      699.73      721.73     47.38 o 
   1   5 -15     2482.28     2424.86     95.87 o 
   2   5 -15     1929.83     1936.88     79.22 o 
   3   5 -15      879.36      861.93     47.51 o 
   4   5 -15     3507.31     3408.33    116.17 o 
   5   5 -15     4899.39     4983.09    157.03 o 
   6   5 -15     3893.48     3726.91    120.08 o 
   7   5 -15      648.71      599.46     34.88 o 
   8   5 -15        6.18       17.01     20.92 o 
  -7   6 -15     3753.92     4097.38    182.70 o 
  -6   6 -15     2389.21     2508.84    120.93 o 
  -5   6 -15      289.98      295.52     45.07 o 
  -4   6 -15     1782.51     1773.44     89.95 o 
  -3   6 -15     6434.80     6369.60    236.37 o 
  -2   6 -15     2456.14     2407.85    102.21 o 
  -1   6 -15     2298.37     2221.36     94.04 o 
   0   6 -15      716.81      681.36     47.02 o 
   1   6 -15     5875.75     5903.69    195.45 o 
   2   6 -15     2991.38     3009.63    108.06 o 
   3   6 -15     1020.05     1062.32     71.11 o 
   4   6 -15     2472.81     2606.04     92.63 o 
   5   6 -15     1731.43     1874.61     70.50 o 
   6   6 -15     1554.45     1625.07     80.56 o 
   7   6 -15     1220.41     1090.43     46.96 o 
   8   6 -15      206.43      204.23     29.82 o 
  -8   7 -15       30.66       30.37     31.35 o 
  -7   7 -15      329.64      266.86     46.71 o 
  -6   7 -15      339.08      338.03     46.83 o 
  -5   7 -15       18.69      124.83     43.79 o 
  -4   7 -15     1446.51     1446.51     77.08 o 
  -3   7 -15      304.15      291.25     40.31 o 
  -2   7 -15     5300.17     5326.91    194.17 o 
  -1   7 -15      690.00      677.03     47.26 o 
   0   7 -15     1966.14     1766.00     77.63 o 
   1   7 -15     2560.70     2376.81     93.85 o 
   2   7 -15     1396.59     1273.99     59.46 o 
   3   7 -15     1506.19     1567.99     62.14 o 
   4   7 -15     3225.12     3325.03    110.07 o 
   5   7 -15     9320.46     9377.33    329.12 o 
   6   7 -15     4265.09     4237.70    155.14 o 
   7   7 -15      194.27      198.90     15.70 o 
   8   7 -15       44.77       38.65     11.35 o 
  -8   8 -15     1020.17     1023.17     77.33 o 
  -7   8 -15     2193.73     2230.81    114.95 o 
  -6   8 -15      724.40      746.98     61.41 o 
  -5   8 -15     1426.68     1446.57     82.94 o 
  -4   8 -15     4615.87     4625.92    182.95 o 
  -3   8 -15     7770.17     7921.49    288.33 o 
  -2   8 -15     2790.24     2683.73    111.90 o 
  -1   8 -15     1754.16     1750.45     75.37 o 
   0   8 -15     1747.74     1824.30     75.07 o 
   1   8 -15     2875.74     3061.52    108.98 o 
   2   8 -15       50.05       72.69     22.01 o 
   3   8 -15      758.97      797.41     43.54 o 
   4   8 -15     6616.34     6227.81    195.57 o 
   5   8 -15     4199.06     4177.57    131.48 o 
   6   8 -15     1396.18     1330.41     39.09 o 
   7   8 -15      215.38      227.10     24.21 o 
  -8   9 -15      443.56      463.65     55.80 o 
  -7   9 -15      587.94      523.42     56.47 o 
  -6   9 -15      719.58      677.15     60.13 o 
  -5   9 -15     1242.62     1226.98     76.72 o 
  -4   9 -15     1808.63     1693.80     89.95 o 
  -3   9 -15      772.42      766.13     56.59 o 
  -2   9 -15      959.13     1107.45     64.28 o 
  -1   9 -15     1811.36     1744.60    104.65 o 
   0   9 -15     3018.63     3012.98    132.64 o 
   1   9 -15     3011.42     3014.75    104.71 o 
   2   9 -15      276.55      328.09     31.53 o 
   3   9 -15      817.89      811.56     45.13 o 
   4   9 -15     2487.50     2564.41     72.63 o 
   5   9 -15     4496.75     4500.18    153.25 o 
   6   9 -15     1418.27     1381.50     80.22 o 
   7   9 -15       49.97       50.60     18.48 o 
  -8  10 -15      728.53      680.69     66.41 o 
  -7  10 -15      667.03      711.79     63.30 o 
  -6  10 -15        0.01       40.31     30.67 o 
  -5  10 -15     3442.23     3439.86    148.07 o 
  -4  10 -15     4365.39     4295.21    173.62 o 
  -3  10 -15     2640.02     2711.48    119.04 o 
  -2  10 -15      440.16      384.50     41.65 o 
  -1  10 -15      822.00      674.53     70.25 o 
   0  10 -15     1133.94     1190.02     78.85 o 
   1  10 -15     2109.55     2119.03     82.88 o 
   2  10 -15      316.36      336.61     23.58 o 
   3  10 -15     1207.42     1308.96     43.25 o 
   4  10 -15     3640.47     3641.24     96.96 o 
   5  10 -15     2195.46     2123.55    101.69 o 
   6  10 -15     1567.37     1570.80     45.70 o 
  -8  11 -15      434.62      441.27     55.19 o 
  -7  11 -15     1120.22     1058.17     76.96 o 
  -6  11 -15      636.14      609.22     57.38 o 
  -5  11 -15      495.02      554.33     79.89 o 
  -4  11 -15     3453.90     3471.15    147.46 o 
  -3  11 -15     1255.25     1201.79     71.05 o 
  -2  11 -15      653.99      633.31     50.43 o 
  -1  11 -15     2816.96     2688.66     80.83 o 
   0  11 -15     5467.68     5293.44    136.55 o 
   1  11 -15     1486.20     1532.92     81.78 o 
   2  11 -15       81.73      100.86     37.84 o 
   3  11 -15     1066.86     1108.60     52.96 o 
   4  11 -15      385.33      344.01     23.69 o 
   5  11 -15     1284.75     1279.14     78.85 o 
   6  11 -15      805.43      739.57     30.06 o 
  -8  12 -15     2542.37     2704.27    103.16 o 
  -7  12 -15     1003.83     1005.83     59.52 o 
  -6  12 -15       76.53       46.82     23.88 o 
  -5  12 -15     1718.43     1877.67    107.88 o 
  -4  12 -15     2749.92     2718.16     95.80 o 
  -3  12 -15       13.38       38.62     19.96 o 
  -2  12 -15      473.20      466.81     50.59 o 
  -1  12 -15     3130.00     3255.32    156.27 o 
   0  12 -15     1203.75     1232.96     49.92 o 
   1  12 -15     1549.29     1586.73     66.84 o 
   2  12 -15       12.81       12.28     15.13 o 
   3  12 -15      460.56      491.55     33.75 o 
   4  12 -15      727.71      697.17     32.56 o 
   5  12 -15      379.29      372.61     35.10 o 
  -7  13 -15      647.18      604.14     47.62 o 
  -6  13 -15      817.92      914.55     81.53 o 
  -5  13 -15     1629.46     1711.17     87.60 o 
  -4  13 -15      614.99      594.37     50.73 o 
  -3  13 -15      189.34      193.16     33.34 o 
  -2  13 -15      983.69      896.78     46.83 o 
  -1  13 -15     2672.89     2431.68     90.75 o 
   0  13 -15     5025.73     4608.36    127.99 o 
   1  13 -15      180.45      205.93     42.29 o 
   2  13 -15      338.46      329.56     28.01 o 
   3  13 -15      583.21      608.76     40.71 o 
   4  13 -15      255.03      263.99     24.85 o 
  -6  14 -15      299.53      369.05     47.70 o 
  -5  14 -15     1810.18     1754.49     92.79 o 
  -4  14 -15     1543.31     1535.38     77.53 o 
  -3  14 -15      379.15      373.25     36.70 o 
  -2  14 -15     1619.24     1689.69     78.47 o 
  -1  14 -15     3856.18     3920.59    173.50 o 
   0  14 -15      645.65      640.32     86.72 o 
   1  14 -15      401.17      386.36     62.84 o 
   2  14 -15      640.27      593.88     38.00 o 
  -5  15 -15     2299.14     2261.18    135.02 o 
  -4  15 -15      473.03      497.03     57.35 o 
  -3  15 -15       29.01       41.38     24.79 o 
  -2  15 -15     1527.64     1420.87    148.68 o 
  -1  15 -15     1290.80     1181.87     58.29 o 
   0  15 -15      411.37      358.63     36.68 o 
   5  -6 -14       43.55       95.62     39.70 o 
   6  -6 -14       40.49       58.30     36.04 o 
   7  -6 -14     1402.94     1328.08     94.52 o 
   8  -6 -14      776.28      722.10     69.76 o 
   2  -5 -14      127.75      105.93     44.88 o 
   3  -5 -14      444.68      482.31     61.23 o 
   5  -5 -14      230.53      240.82     45.07 o 
   6  -5 -14       94.43      129.16     39.52 o 
   7  -5 -14     1299.04     1405.35     90.38 o 
   8  -5 -14     1359.42     1140.20    115.26 o 
   9  -5 -14     1544.00     1448.40     87.82 o 
  10  -5 -14      489.69      487.74     52.51 o 
   0  -4 -14     1351.47     1300.34     96.60 o 
   1  -4 -14     1005.88     1075.80     83.36 o 
   2  -4 -14     1593.08     1691.79    102.82 o 
   3  -4 -14      158.98      211.12     42.26 o 
   4  -4 -14      496.68      418.22     53.66 o 
   5  -4 -14      449.39      448.29     52.08 o 
   7  -4 -14      856.70      783.32     63.36 o 
   8  -4 -14     1128.51     1159.22     72.26 o 
   9  -4 -14     2559.90     2507.07    117.76 o 
  10  -4 -14     2425.69     2422.91    112.57 o 
  11  -4 -14      176.72      156.30     35.25 o 
  -2  -3 -14      669.71      718.62     68.85 o 
  -1  -3 -14     2332.44     2338.45    131.91 o 
   0  -3 -14      331.25      280.16     50.31 o 
   1  -3 -14     1131.89     1060.92     78.36 o 
   2  -3 -14     1776.28     1757.10     98.79 o 
   3  -3 -14     4776.53     4984.68    201.37 o 
   4  -3 -14     4394.80     4484.68    179.72 o 
   5  -3 -14     1971.71     1980.30     98.55 o 
   6  -3 -14      149.01      124.77     31.83 o 
   7  -3 -14      448.63      495.18     65.01 o 
   8  -3 -14      339.31      382.06     40.68 o 
   9  -3 -14     1046.82     1133.79     66.78 o 
  10  -3 -14      669.40      631.54     50.31 o 
  11  -3 -14     2079.09     2070.98     98.12 o 
  12  -3 -14      942.33      881.75     58.06 o 
  -3  -2 -14     1778.75     1798.99    109.22 o 
  -2  -2 -14      120.99      106.66     38.24 o 
  -1  -2 -14      925.39      873.52     71.65 o 
   0  -2 -14      160.30      242.41     44.76 o 
   1  -2 -14       21.95       45.07     30.19 o 
   2  -2 -14     2194.40     2254.48    106.78 o 
   3  -2 -14      481.51      522.99     50.31 o 
   4  -2 -14     2193.71     2157.51     99.40 o 
   5  -2 -14     1237.75     1308.57     70.86 o 
   6  -2 -14     1121.18     1035.12     60.92 o 
   7  -2 -14     1299.31     1370.10     95.93 o 
   8  -2 -14     3102.00     3175.26    155.93 o 
   9  -2 -14     5259.20     5029.44    218.38 o 
  10  -2 -14     2648.72     2588.23    105.87 o 
  11  -2 -14     1174.20     1077.38     84.89 o 
  -4  -1 -14     1166.81     1120.99     85.74 o 
  -3  -1 -14      256.70      257.84     46.41 o 
  -2  -1 -14      127.26      172.89     37.20 o 
  -1  -1 -14     1773.76     1586.83     94.16 o 
   0  -1 -14      341.00      327.78     43.85 o 
   1  -1 -14     2645.12     2558.29    114.04 o 
   2  -1 -14     2716.46     2971.02    122.82 o 
   3  -1 -14     8333.51     8367.34    304.85 o 
   4  -1 -14     2642.53     2615.07    107.63 o 
   5  -1 -14     1004.63      994.20     55.74 o 
   6  -1 -14      513.29      544.03     42.63 o 
   7  -1 -14     1154.92     1211.97     60.50 o 
   8  -1 -14     2144.91     2161.42     87.39 o 
   9  -1 -14     2965.01     2994.38    111.05 o 
  10  -1 -14     4017.04     4212.09    172.64 o 
  11  -1 -14     4334.35     4321.31    150.93 o 
  -5   0 -14     2999.94     3226.73    160.87 o 
  -4   0 -14     1549.57     1621.47    100.68 o 
  -3   0 -14      477.26      469.57     54.34 o 
  -2   0 -14     1195.61     1179.71    104.34 o 
  -1   0 -14     2460.27     2320.58    148.74 o 
   0   0 -14      407.77      349.13     62.93 o 
   1   0 -14     1560.74     1575.86     78.73 o 
   2   0 -14     4346.20     4267.28    157.21 o 
   3   0 -14     1208.71     1255.09     65.56 o 
   4   0 -14     6271.06     6408.32    213.07 o 
   5   0 -14      198.46      257.23     31.16 o 
   6   0 -14     1181.80     1150.93     56.53 o 
   7   0 -14       74.57       81.78     22.93 o 
   8   0 -14      475.80      443.77     35.61 o 
   9   0 -14     3883.86     3848.08    130.26 o 
  10   0 -14     1328.83     1324.00     57.81 o 
  11   0 -14     1446.82     1525.79     62.08 o 
  -6   1 -14     3761.19     3723.92    182.46 o 
  -5   1 -14     1295.65     1344.18     89.16 o 
  -4   1 -14      756.08      816.74     64.21 o 
  -3   1 -14     2008.63     1835.34    134.04 o 
  -2   1 -14     2523.08     2503.41    115.81 o 
  -1   1 -14     3394.61     3315.70    136.36 o 
   0   1 -14      503.00      485.42     44.94 o 
   1   1 -14     1842.35     1894.55    113.06 o 
   2   1 -14     1050.59     1241.37     62.26 o 
   3   1 -14     2426.09     2502.31     96.66 o 
   4   1 -14      115.75      163.74     39.76 o 
   5   1 -14     2945.03     3082.26    105.62 o 
   6   1 -14     2190.48     2378.51     83.36 o 
   7   1 -14      762.04      737.71     41.16 o 
   8   1 -14      742.24      768.08     40.80 o 
   9   1 -14      841.55      870.10     43.60 o 
  10   1 -14     4440.11     4435.65    156.48 o 
  -6   2 -14      662.13      717.22     65.80 o 
  -5   2 -14      503.32      543.85     55.07 o 
  -4   2 -14      307.82      289.00     65.37 o 
  -3   2 -14      677.70      694.72     56.90 o 
  -2   2 -14      562.68      601.53     49.52 o 
  -1   2 -14     1878.42     1831.07     86.60 o 
   0   2 -14     4737.26     4585.48    165.45 o 
   1   2 -14     3709.83     3737.70    133.25 o 
   2   2 -14     1110.98     1102.88     72.45 o 
   3   2 -14     1744.88     1892.30     73.61 o 
   4   2 -14     4638.29     4416.26    147.88 o 
   5   2 -14     2524.19     2742.22     95.62 o 
   6   2 -14     2462.69     2603.48     89.83 o 
   7   2 -14     1183.37     1264.78     52.08 o 
   8   2 -14      354.24      334.19     27.02 o 
   9   2 -14     2021.42     2024.51     69.03 o 
  10   2 -14     1316.53     1427.91     64.89 o 
  -7   3 -14      871.09      840.53     70.37 o 
  -6   3 -14     3093.52     3325.58    149.10 o 
  -5   3 -14      106.67      114.71     53.54 o 
  -4   3 -14     2486.81     2600.49    116.29 o 
  -3   3 -14     3663.23     3593.48    138.80 o 
  -2   3 -14     4289.77     4159.28    158.25 o 
  -1   3 -14     3889.31     3865.22    144.59 o 
   0   3 -14     2523.23     2252.89     90.25 o 
   1   3 -14     1867.27     1742.59     74.40 o 
   2   3 -14      948.12     1078.73     53.06 o 
   3   3 -14      570.48      658.25     54.95 o 
   4   3 -14     3736.98     3827.89    121.42 o 
   5   3 -14     7235.72     7612.37    235.64 o 
   6   3 -14     4974.98     5235.20    156.30 o 
   7   3 -14     2511.97     2447.12     80.56 o 
   8   3 -14      272.66      284.06     34.21 o 
   9   3 -14     1496.93     1501.28     66.17 o 
  -8   4 -14      430.06      346.32     82.27 o 
  -7   4 -14     3283.39     3548.35    155.87 o 
  -6   4 -14     1786.60     1789.60     96.41 o 
  -5   4 -14      180.98      206.79     37.38 o 
  -4   4 -14     2109.22     2039.94     99.40 o 
  -3   4 -14     3713.16     3853.39    150.26 o 
  -2   4 -14      269.14      285.95     35.00 o 
  -1   4 -14     1216.87     1286.80     85.86 o 
   0   4 -14      492.94      593.55     59.15 o 
   1   4 -14     1275.76     1288.32     58.30 o 
   2   4 -14     1086.02     1004.20     47.69 o 
   3   4 -14      762.26      810.58     43.18 o 
   4   4 -14     4170.02     4520.29    139.28 o 
   5   4 -14     1328.72     1494.02     74.58 o 
   6   4 -14     3904.79     4224.28    147.58 o 
   7   4 -14      885.98      874.80     38.18 o 
   8   4 -14       51.97       74.83     22.75 o 
   9   4 -14      941.36     1052.14     50.01 o 
  -8   5 -14      451.90      500.30     58.97 o 
  -7   5 -14     1407.25     1414.68     86.53 o 
  -6   5 -14     2430.49     2520.18    115.68 o 
  -5   5 -14       13.08       54.15     24.21 o 
  -4   5 -14     4469.30     4524.87    168.62 o 
  -3   5 -14     2413.07     2173.06    127.94 o 
  -2   5 -14     4263.98     3991.45    149.59 o 
  -1   5 -14      133.37      107.51     26.47 o 
   0   5 -14     1931.03     1930.11     78.12 o 
   1   5 -14     5048.44     4790.88    158.01 o 
   2   5 -14     3600.72     3653.18    118.67 o 
   3   5 -14     1263.71     1269.18     52.38 o 
   4   5 -14     4403.76     4456.93    156.24 o 
   5   5 -14    12857.34    12668.46    403.04 o 
   6   5 -14     3515.61     3505.78    105.07 o 
   7   5 -14     3184.73     3293.32    113.18 o 
   8   5 -14      260.57      247.53     19.88 o 
   9   5 -14      156.52      128.96     11.21 o 
  -8   6 -14      875.29      917.49     69.34 o 
  -7   6 -14     3089.97     3128.73    141.60 o 
  -6   6 -14     1642.33     1686.18     87.51 o 
  -5   6 -14      771.35      708.93     53.66 o 
  -4   6 -14     2810.24     2801.37    149.90 o 
  -3   6 -14     5279.75     5154.45    184.05 o 
  -2   6 -14      719.60      676.12     45.13 o 
  -1   6 -14     3240.33     3097.32    113.73 o 
   0   6 -14     2128.31     2220.87     86.47 o 
   1   6 -14     3675.24     3631.22    121.78 o 
   2   6 -14      414.99      469.69     33.24 o 
   3   6 -14     1113.91     1038.42     47.02 o 
   4   6 -14     3817.89     3804.72    116.48 o 
   5   6 -14      107.03      195.39     21.95 o 
   6   6 -14     1905.14     1870.89     63.24 o 
   7   6 -14     1782.64     1678.37     54.88 o 
   8   6 -14     1739.41     1735.54     74.25 o 
  -9   7 -14      288.49      321.50     73.79 o 
  -8   7 -14     2132.37     2484.20    121.78 o 
  -7   7 -14     1721.61     1588.36    119.47 o 
  -6   7 -14      264.70      294.24     40.68 o 
  -5   7 -14     1271.99     1413.95     74.76 o 
  -4   7 -14     5501.54     5447.54    195.33 o 
  -3   7 -14      812.96      832.90     52.87 o 
  -2   7 -14     2001.16     1850.40     80.07 o 
  -1   7 -14     4509.62     4280.63    148.31 o 
   0   7 -14     7630.43     7430.64    242.65 o 
   1   7 -14     6074.34     5871.86    183.80 o 
   2   7 -14      785.24      810.16     41.65 o 
   3   7 -14      976.77     1042.62     45.37 o 
   4   7 -14     4157.07     4184.58    128.31 o 
   5   7 -14     6883.70     6841.91    227.04 o 
   6   7 -14     2060.84     1992.13     82.20 o 
   7   7 -14     2345.99     2308.04     55.48 o 
   8   7 -14       94.98       90.79      9.66 o 
  -9   8 -14     1162.44     1163.13     82.20 o 
  -8   8 -14      201.79      226.73     41.47 o 
  -7   8 -14      472.32      450.91     50.01 o 
  -6   8 -14      279.33      254.97     39.64 o 
  -5   8 -14     1541.65     1679.59    115.26 o 
  -4   8 -14     1719.39     1837.90     86.60 o 
  -3   8 -14     1767.04     1770.21     80.56 o 
  -2   8 -14     1887.59     1765.94     78.12 o 
  -1   8 -14     2531.82     2428.83     92.15 o 
   0   8 -14     3340.51     3604.94    141.79 o 
   1   8 -14     4055.81     4154.70    131.78 o 
   2   8 -14      503.80      535.92     34.70 o 
   3   8 -14      375.62      399.13     29.82 o 
   4   8 -14     1379.85     1422.43     55.80 o 
   5   8 -14      243.93      258.54     17.39 o 
   6   8 -14     2310.12     2167.92     50.22 o 
   7   8 -14     1433.94     1365.52     38.95 o 
  -9   9 -14     1551.52     1581.65     96.72 o 
  -8   9 -14     1393.58     1404.50     85.80 o 
  -7   9 -14      436.40      486.77     50.43 o 
  -6   9 -14      440.63      411.27     45.49 o 
  -5   9 -14     3522.64     3723.19    186.91 o 
  -4   9 -14     7446.36     7355.75    267.47 o 
  -3   9 -14      785.71      807.90     53.24 o 
  -2   9 -14     1306.22     1226.37     62.02 o 
  -1   9 -14     6835.14     6523.95    251.80 o 
   0   9 -14     7212.43     7181.95    250.40 o 
   1   9 -14     5233.85     4855.27    181.85 o 
   2   9 -14      410.02      450.24     33.24 o 
   3   9 -14     1212.21     1246.79     38.23 o 
   4   9 -14      875.43      887.30     35.46 o 
   5   9 -14      312.08      309.48     18.71 o 
   6   9 -14      483.60      465.55     20.88 o 
   7   9 -14     2728.99     2478.92     60.81 o 
  -9  10 -14     1458.16     1365.83     90.07 o 
  -8  10 -14      983.41      981.46     72.63 o 
  -7  10 -14      212.72      194.96     39.15 o 
  -6  10 -14       52.51       84.03     31.22 o 
  -5  10 -14     1404.05     1356.50     76.17 o 
  -4  10 -14      776.67      813.08     56.29 o 
  -3  10 -14      159.23      144.04     30.49 o 
  -2  10 -14     2309.51     2248.74     93.85 o 
  -1  10 -14     2746.26     2457.30    125.20 o 
   0  10 -14      973.56      991.03     70.25 o 
   1  10 -14     1717.08     1612.91     58.76 o 
   2  10 -14      348.99      374.25     23.18 o 
   3  10 -14     1145.37     1207.64     39.52 o 
   4  10 -14      729.52      736.63     34.28 o 
   5  10 -14       29.92       44.36     12.96 o 
   6  10 -14     1109.21     1046.12     32.91 o 
  -9  11 -14     2499.46     2401.26    125.14 o 
  -8  11 -14      179.39      173.13     40.13 o 
  -7  11 -14      420.13      392.61     47.14 o 
  -6  11 -14     3037.08     2974.99    134.04 o 
  -5  11 -14     3991.58     3880.52    196.85 o 
  -4  11 -14     2366.94     2309.12    105.01 o 
  -3  11 -14       25.90       23.37     17.38 o 
  -2  11 -14     1845.96     1830.31     61.48 o 
  -1  11 -14     4867.86     4769.00    137.49 o 
   0  11 -14     6991.65     6938.32    287.63 o 
   1  11 -14      628.66      644.96     45.80 o 
   2  11 -14      842.85      874.87     59.85 o 
   3  11 -14      805.30      883.84     38.92 o 
   4  11 -14     1250.63     1305.41     59.18 o 
   5  11 -14      645.81      649.58     42.02 o 
   6  11 -14     2554.14     2468.07     61.55 o 
  -9  12 -14     1161.93     1211.78     91.15 o 
  -8  12 -14     1742.87     1866.82     78.41 o 
  -7  12 -14      190.46      179.65     35.64 o 
  -6  12 -14      110.65      137.67     35.43 o 
  -5  12 -14     1652.74     1555.58     72.46 o 
  -4  12 -14     2704.77     2567.89     88.43 o 
  -3  12 -14       23.32       17.49     27.90 o 
  -2  12 -14      993.67     1029.80     75.56 o 
  -1  12 -14     2318.41     2349.37     73.09 o 
   0  12 -14      238.36      280.25     32.63 o 
   1  12 -14     1064.53      927.47     39.29 o 
   2  12 -14     3885.90     3927.04    102.00 o 
   3  12 -14     4333.65     4449.19    124.01 o 
   4  12 -14      177.23      200.17     20.55 o 
   5  12 -14       10.96       43.72     14.62 o 
   6  12 -14      836.98      733.64     36.89 o 
  -8  13 -14      164.59      172.51     32.39 o 
  -7  13 -14     1115.12     1260.88     63.70 o 
  -6  13 -14     5458.49     5425.36    187.22 o 
  -5  13 -14     4525.93     4719.29    141.20 o 
  -4  13 -14      516.24      533.13     45.68 o 
  -3  13 -14      314.86      414.84     33.60 o 
  -2  13 -14     2984.26     2914.58    101.59 o 
  -1  13 -14     3624.42     3512.49    113.00 o 
   0  13 -14      663.12      695.52     38.21 o 
   1  13 -14     1488.78     1371.26     74.12 o 
   2  13 -14     1564.78     1522.34     61.19 o 
   3  13 -14      569.71      561.34     47.15 o 
   4  13 -14      496.53      508.86     29.54 o 
   5  13 -14      481.48      478.37     40.65 o 
  -7  14 -14      269.33      248.56     41.61 o 
  -6  14 -14      503.12      430.67     62.20 o 
  -5  14 -14      585.73      589.32     49.34 o 
  -4  14 -14      681.68      705.16     45.30 o 
  -3  14 -14      202.69      182.84     33.06 o 
  -2  14 -14      215.17      201.45     33.77 o 
  -1  14 -14      595.54      578.58     57.19 o 
   0  14 -14      483.68      491.67     41.27 o 
   1  14 -14      501.27      499.44     40.76 o 
   2  14 -14     3070.13     3072.93     92.73 o 
   3  14 -14     1586.25     1632.40     59.75 o 
  -6  15 -14     3285.84     3341.10    172.19 o 
  -5  15 -14     1689.57     1775.01     77.73 o 
  -4  15 -14       39.83       65.67     25.59 o 
  -3  15 -14      570.18      598.40     44.28 o 
  -2  15 -14     1819.88     1681.59     97.05 o 
  -1  15 -14      192.30      229.06     30.48 o 
   0  15 -14     1165.50     1256.84     66.44 o 
   1  15 -14     4034.86     3981.00    165.11 o 
   4  -7 -13     1053.17     1056.41     91.84 o 
   5  -7 -13      663.83      735.45    108.73 o 
   6  -7 -13      581.90      522.44     64.76 o 
   7  -7 -13     1772.24     1738.74    110.44 o 
   8  -7 -13     2801.46     2742.16    145.69 o 
   2  -6 -13     2634.24     2561.65    139.83 o 
   3  -6 -13      421.19      448.10     58.91 o 
   4  -6 -13      781.25      819.67     73.79 o 
   5  -6 -13      909.75      906.33     76.29 o 
   6  -6 -13      567.18      651.11     65.01 o 
   7  -6 -13      660.98      612.33     62.26 o 
   8  -6 -13      186.22      192.89     40.68 o 
   9  -6 -13     2439.61     2466.03    122.39 o 
  10  -6 -13      854.21      765.03     66.41 o 
   0  -5 -13      400.35      395.17     60.37 o 
   1  -5 -13      229.97      208.20     50.25 o 
   2  -5 -13     2182.73     2268.14    124.22 o 
   3  -5 -13     4665.84     4940.71    212.40 o 
   4  -5 -13     3921.44     3792.22    213.93 o 
   5  -5 -13     2387.29     2195.63    111.48 o 
   6  -5 -13      271.42      358.64     44.58 o 
   7  -5 -13      222.49      231.31     40.86 o 
   8  -5 -13      382.92      390.66     46.04 o 
   9  -5 -13      112.86      133.61     51.04 o 
  10  -5 -13     1717.55     1553.48    123.00 o 
  11  -5 -13      486.99      508.78     49.27 o 
  12  -5 -13      466.80      487.07     50.07 o 
  -2  -4 -13      168.51      145.57     45.80 o 
  -1  -4 -13      201.88      243.38     48.79 o 
   0  -4 -13      204.14      288.69     46.04 o 
   1  -4 -13      729.64      775.34     65.98 o 
   2  -4 -13     2596.19     2560.37    125.14 o 
   3  -4 -13      433.41      605.68     53.30 o 
   4  -4 -13     1381.94     1551.04    118.67 o 
   5  -4 -13     1125.14     1148.49     71.35 o 
   7  -4 -13       12.54       22.44     22.99 o 
   8  -4 -13      523.37      508.23     45.37 o 
   9  -4 -13     2786.99     2627.45    115.81 o 
  10  -4 -13     4012.15     3878.75    152.82 o 
  11  -4 -13     2980.50     2856.74    149.65 o 
  12  -4 -13      868.23      789.73     53.91 o 
  -3  -3 -13      147.61      135.75     43.36 o 
  -2  -3 -13      306.09      335.53     50.92 o 
  -1  -3 -13     2106.89     2085.67    153.31 o 
   0  -3 -13      826.56      784.91     94.52 o 
   1  -3 -13     2425.64     2530.42    120.26 o 
   2  -3 -13     6174.13     6296.42    240.15 o 
   3  -3 -13     9934.30     9924.23    365.53 o 
   4  -3 -13     3153.60     3111.59    166.12 o 
   5  -3 -13     2649.10     2454.68    103.91 o 
   6  -3 -13       24.38       50.86     25.25 o 
   7  -3 -13      605.73      497.80     62.32 o 
   8  -3 -13      530.57      472.68     40.07 o 
   9  -3 -13     1591.90     1492.56     70.62 o 
  10  -3 -13     3574.60     3637.69    133.06 o 
  11  -3 -13     1385.65     1451.88     67.57 o 
  12  -3 -13     3268.93     3263.01    125.56 o 
  -4  -2 -13      417.45      421.76     55.13 o 
  -3  -2 -13      576.49      560.19     84.40 o 
  -2  -2 -13     1264.99     1223.74    112.27 o 
  -1  -2 -13     1702.44     1627.33    128.80 o 
   0  -2 -13       57.28       91.11     47.44 o 
   1  -2 -13      705.34      676.24     55.01 o 
   2  -2 -13     7111.89     6845.20    249.54 o 
   3  -2 -13       10.90      135.38     29.70 o 
   4  -2 -13     5630.15     5688.85    236.31 o 
   5  -2 -13      536.97      533.17     43.30 o 
   6  -2 -13     2622.08     2498.89     99.77 o 
   7  -2 -13      235.87      232.71     32.08 o 
   8  -2 -13        2.05      -19.21     26.71 o 
   9  -2 -13     1967.92     2021.16     81.23 o 
  10  -2 -13     1323.39     1264.36     59.89 o 
  11  -2 -13     3945.90     3671.78    126.42 o 
  12  -2 -13      343.14      293.27     29.52 o 
  -5  -1 -13      631.88      649.53     65.50 o 
  -4  -1 -13      132.67      152.46     35.86 o 
  -3  -1 -13     2422.44     2254.35    110.68 o 
  -2  -1 -13     4488.17     4395.34    180.39 o 
  -1  -1 -13     2956.83     2960.96    127.33 o 
   0  -1 -13      445.07      466.09     44.33 o 
   1  -1 -13     1498.77     1466.15    101.23 o 
   2  -1 -13     1634.22     1643.98     75.56 o 
   3  -1 -13     3972.52     3909.06    139.83 o 
   4  -1 -13     1299.84     1422.00     86.78 o 
   5  -1 -13     6376.19     6755.38    218.20 o 
   6  -1 -13      944.82      966.52     49.09 o 
   7  -1 -13     1266.02     1334.85     57.93 o 
   8  -1 -13      533.73      515.92     35.31 o 
   9  -1 -13      579.03      551.89     35.55 o 
  10  -1 -13     3279.60     3384.12    111.35 o 
  11  -1 -13     3373.58     3106.41    103.12 o 
  -6   0 -13      153.08      210.63     43.48 o 
  -5   0 -13      257.63      267.23     45.49 o 
  -4   0 -13      501.75      523.11     51.59 o 
  -3   0 -13      435.21      405.05     47.57 o 
  -2   0 -13     1197.97     1164.41     72.51 o 
  -1   0 -13     2083.41     1995.36     95.32 o 
   0   0 -13     1099.55     1098.12     61.90 o 
   1   0 -13     1632.02     1639.59     73.12 o 
   2   0 -13     3530.58     3537.49    152.70 o 
   3   0 -13      882.19      847.48     47.87 o 
   4   0 -13     2926.95     3060.91    105.26 o 
   5   0 -13     5023.40     5229.16    169.47 o 
   6   0 -13     4986.19     4859.42    156.54 o 
   7   0 -13     2574.68     2541.95     89.52 o 
   8   0 -13       46.81       41.22     16.53 o 
   9   0 -13      746.80      781.50     53.30 o 
  10   0 -13       38.36       47.20     23.84 o 
  11   0 -13     1928.24     2018.47     66.35 o 
  -7   1 -13     1519.73     1454.50     94.65 o 
  -6   1 -13     3358.49     3432.79    154.47 o 
  -5   1 -13       31.40      128.25     32.02 o 
  -4   1 -13     2413.70     2401.99    110.26 o 
  -3   1 -13     7362.21     7301.11    269.24 o 
  -2   1 -13     5563.33     5365.15    196.61 o 
  -1   1 -13     2920.55     2778.56    111.42 o 
   0   1 -13      438.27      462.43     38.97 o 
   1   1 -13      785.72      846.56     45.68 o 
   2   1 -13      455.63      470.79     35.49 o 
   3   1 -13      205.70      237.35     25.92 o 
   4   1 -13     7134.49     7341.67    224.17 o 
   5   1 -13     8094.62     8192.38    252.47 o 
   6   1 -13     2976.43     3049.14     95.74 o 
   7   1 -13     2062.63     2036.22     69.40 o 
   8   1 -13       23.49       25.73     13.84 o 
   9   1 -13      103.64      123.00     17.81 o 
  10   1 -13     2352.51     2204.71     82.02 o 
  -8   2 -13      245.51      222.83     44.64 o 
  -7   2 -13     1682.54     1693.86     97.02 o 
  -6   2 -13      543.57      591.35     78.30 o 
  -5   2 -13      387.53      342.24     44.09 o 
  -4   2 -13     1260.35     1245.27     71.05 o 
  -3   2 -13     2904.63     2660.99    110.87 o 
  -2   2 -13       19.59       11.83     34.52 o 
  -1   2 -13      992.86      861.44     72.63 o 
   0   2 -13      132.98       90.99     36.04 o 
   1   2 -13      818.85      824.61     45.43 o 
   2   2 -13      159.18      210.21     23.78 o 
   3   2 -13      421.66      456.40     31.47 o 
   4   2 -13     3038.77     3246.85    103.55 o 
   5   2 -13     4707.35     4893.87    172.03 o 
   6   2 -13     6115.09     6770.14    221.98 o 
   7   2 -13     1212.23     1105.07     44.27 o 
   8   2 -13      541.96      496.28     37.99 o 
   9   2 -13      574.42      513.11     37.81 o 
  10   2 -13       53.53       35.80     15.73 o 
  -8   3 -13      745.67      666.36     60.68 o 
  -7   3 -13     2636.57     2640.80    122.94 o 
  -6   3 -13     3956.09     4295.88    172.58 o 
  -5   3 -13       17.06       48.60     26.28 o 
  -4   3 -13     4836.28     4675.50    210.94 o 
  -3   3 -13     2792.87     2820.52    109.10 o 
  -2   3 -13     1616.80     1619.28     73.91 o 
  -1   3 -13       88.61       89.46     22.99 o 
   0   3 -13     1235.04     1312.78     58.48 o 
   1   3 -13     2304.38     2446.51     87.08 o 
   2   3 -13     2595.88     2523.53    104.59 o 
   3   3 -13     2056.00     1930.35     67.33 o 
   4   3 -13     7383.48     7163.35    233.81 o 
   5   3 -13     8826.61     8916.85    260.21 o 
   6   3 -13     2526.27     2547.38     77.39 o 
   7   3 -13     4158.35     4097.80    136.42 o 
   8   3 -13      419.81      440.72     33.11 o 
   9   3 -13      334.70      304.12     19.21 o 
  -9   4 -13      340.88      315.16     47.38 o 
  -8   4 -13      292.40      363.70     43.79 o 
  -7   4 -13     3400.79     3355.03    147.64 o 
  -6   4 -13      966.52     1004.94     67.02 o 
  -5   4 -13      120.03      154.65     45.31 o 
  -4   4 -13     4044.87     4103.11    149.83 o 
  -3   4 -13     3953.01     3798.50    134.28 o 
  -2   4 -13      501.76      461.70     37.44 o 
  -1   4 -13     1919.10     1713.37     71.78 o 
   0   4 -13     2451.29     2464.38     90.62 o 
   1   4 -13     9296.38     9146.45    290.77 o 
   2   4 -13      323.57      341.75     26.53 o 
   3   4 -13      134.58      190.27     30.80 o 
   4   4 -13     2889.64     2939.62     89.71 o 
   5   4 -13     1053.10     1189.11     43.42 o 
   6   4 -13     3073.71     3128.97     89.22 o 
   7   4 -13     4704.51     4870.95    148.01 o 
   8   4 -13     9103.48     8765.49    244.48 o 
   9   4 -13     1674.62     1680.69     47.38 o 
  -9   5 -13      407.78      402.18     50.49 o 
  -8   5 -13     4461.45     4683.79    229.72 o 
  -7   5 -13     4462.02     4396.93    175.39 o 
  -6   5 -13     2653.84     2697.27    110.44 o 
  -5   5 -13      415.35      424.56     40.13 o 
  -4   5 -13     5958.33     5982.36    206.06 o 
  -3   5 -13      273.91      266.31     32.99 o 
  -2   5 -13     2284.72     2257.16    110.32 o 
  -1   5 -13     6476.00     6485.65    206.00 o 
   0   5 -13    13412.42    12521.18    405.35 o 
   1   5 -13     1075.20     1169.22     66.78 o 
   2   5 -13     2622.45     2580.19     83.30 o 
   3   5 -13      769.75      731.98     34.46 o 
   4   5 -13     2532.68     2467.85     77.08 o 
   5   5 -13     5208.29     5394.30    163.68 o 
   6   5 -13     3690.75     3756.48    123.67 o 
   7   5 -13     3574.99     3527.68     96.17 o 
   8   5 -13      248.47      269.91     18.05 o 
   9   5 -13     2047.93     1980.17     56.90 o 
  -9   6 -13     1026.99     1036.65     72.45 o 
  -8   6 -13      177.70      224.97     39.76 o 
  -7   6 -13     2612.72     2720.45    117.39 o 
  -6   6 -13      122.82      156.48     27.69 o 
  -5   6 -13      826.78      921.27     53.91 o 
  -4   6 -13     1144.72     1198.92     60.01 o 
  -3   6 -13     1505.32     1448.04     64.21 o 
  -2   6 -13     2205.20     2069.51     81.66 o 
  -1   6 -13     2534.25     2451.82     89.16 o 
   0   6 -13     6838.95     7039.19    223.75 o 
   1   6 -13     8671.36     8505.65    262.23 o 
   2   6 -13      712.25      652.88     35.13 o 
   3   6 -13      101.27      179.35     20.06 o 
   4   6 -13     1184.47     1134.10     42.93 o 
   5   6 -13      564.00      586.96     28.36 o 
   6   6 -13     2947.90     2777.22     79.70 o 
   7   6 -13     8887.61     8533.92    217.62 o 
   8   6 -13     8472.61     8087.13    360.56 o 
 -10   7 -13      370.77      409.80     50.62 o 
  -9   7 -13     2027.93     2093.72    107.45 o 
  -8   7 -13     3044.18     3101.77    132.27 o 
  -7   7 -13      607.34      643.25     50.37 o 
  -6   7 -13      157.14      122.82     29.82 o 
  -5   7 -13     3063.37     3073.41    120.56 o 
  -4   7 -13     9177.93     9005.71    306.74 o 
  -3   7 -13      184.65      225.58     28.84 o 
  -2   7 -13     2891.39     2902.78    102.27 o 
  -1   7 -13    10956.66    11172.61    352.36 o 
   0   7 -13     9162.84     8681.34    269.24 o 
   1   7 -13     2234.05     2134.10     74.46 o 
   2   7 -13     1559.62     1471.27     55.56 o 
   3   7 -13      440.44      421.64     27.38 o 
   4   7 -13      717.59      703.01     33.60 o 
   5   7 -13      184.93      175.33     27.14 o 
   6   7 -13     1167.45     1147.32     32.80 o 
   7   7 -13     1311.10     1300.86     71.53 o 
   8   7 -13      348.54      305.87     14.31 o 
 -10   8 -13      663.98      620.50     59.82 o 
  -9   8 -13     2624.46     2819.97    168.25 o 
  -8   8 -13      898.59      853.52     62.81 o 
  -7   8 -13      149.67      151.36     49.09 o 
  -6   8 -13      536.31      597.51     47.44 o 
  -5   8 -13     2659.35     2509.02    134.53 o 
  -4   8 -13      536.77      531.10     43.60 o 
  -3   8 -13      466.50      415.54     37.50 o 
  -2   8 -13     3551.73     3460.41    119.47 o 
  -1   8 -13     1397.54     1276.25     76.23 o 
   0   8 -13      797.72      842.42     57.81 o 
   1   8 -13     1555.18     1559.70     76.90 o 
   2   8 -13     1899.59     1916.14     64.70 o 
   3   8 -13     5537.61     5697.81    168.68 o 
   4   8 -13     2992.35     2881.44     68.66 o 
   5   8 -13       97.55      124.04     14.92 o 
   6   8 -13     1726.93     1706.22     50.52 o 
   7   8 -13     3516.37     3355.50     76.17 o 
 -10   9 -13     1290.76     1347.36     85.86 o 
  -9   9 -13     2160.40     2320.83    152.34 o 
  -8   9 -13      334.59      290.95     42.02 o 
  -7   9 -13       85.28       85.86     29.27 o 
  -6   9 -13     1260.62     1276.98     69.46 o 
  -5   9 -13     3086.22     3345.70    163.43 o 
  -4   9 -13     3389.25     3338.87    125.62 o 
  -3   9 -13      238.01      172.46     28.72 o 
  -2   9 -13     3589.51     3541.58    150.57 o 
  -1   9 -13     5150.33     5229.16    171.61 o 
   0   9 -13     4936.17     4944.49    151.97 o 
   1   9 -13     1034.26     1040.67     48.36 o 
   2   9 -13      904.73     1004.71     37.47 o 
   3   9 -13     1271.35     1428.47     40.16 o 
   4   9 -13     2232.84     2445.36     56.58 o 
   5   9 -13     1013.65     1005.99     33.56 o 
   6   9 -13     1069.03     1052.29     32.70 o 
   7   9 -13     2892.91     2757.67     57.38 o 
 -10  10 -13      112.75      126.48     37.38 o 
  -9  10 -13      769.97      691.61     60.86 o 
  -8  10 -13      813.60      802.23     61.59 o 
  -7  10 -13      453.06      438.47     46.16 o 
  -6  10 -13     1074.28     1010.73     64.21 o 
  -5  10 -13     5840.87     5652.50    205.88 o 
  -4  10 -13     1913.48     1956.45     86.90 o 
  -3  10 -13       27.00       48.05     22.69 o 
  -2  10 -13     3385.46     3312.71    149.47 o 
  -1  10 -13     3204.22     3109.03    113.61 o 
   0  10 -13      535.64      509.16     28.69 o 
   1  10 -13     2661.47     2634.59     64.81 o 
   2  10 -13    10698.07    10585.85    254.49 o 
   3  10 -13    12675.56    12855.61    462.68 o 
   4  10 -13      987.60      943.98     30.92 o 
   5  10 -13      344.00      383.81     23.00 o 
   6  10 -13      217.75      213.11     17.62 o 
   7  10 -13      678.42      496.16     26.41 o 
 -10  11 -13     2217.04     2370.00     89.11 o 
  -9  11 -13     3272.59     3353.57    125.09 o 
  -8  11 -13      374.15      441.00     36.17 o 
  -7  11 -13     1194.10     1152.09     52.97 o 
  -6  11 -13     6792.58     6853.75    185.05 o 
  -5  11 -13     3311.64     3539.05    149.16 o 
  -4  11 -13      318.62      340.34     70.71 o 
  -3  11 -13      760.18      746.01     37.05 o 
  -2  11 -13     2210.29     2386.63     91.45 o 
  -1  11 -13     2706.24     2723.18    111.51 o 
   0  11 -13     2331.82     2197.47     62.26 o 
   1  11 -13     2609.19     2514.30     67.34 o 
   2  11 -13     1166.47     1237.71     58.24 o 
   3  11 -13     2401.55     2598.38     80.62 o 
   4  11 -13     2522.71     2706.61     73.42 o 
   5  11 -13       55.48       62.31     13.99 o 
   6  11 -13      661.56      646.51     25.38 o 
 -10  12 -13      678.58      766.64    112.85 o 
  -9  12 -13      231.58      250.52     48.27 o 
  -8  12 -13      172.74      187.95     29.73 o 
  -7  12 -13      703.56      801.38     54.09 o 
  -6  12 -13     1110.89     1071.70     51.52 o 
  -5  12 -13     3004.68     2921.89     91.16 o 
  -4  12 -13      115.46       99.04     22.13 o 
  -3  12 -13     1296.20     1258.79     57.30 o 
  -2  12 -13     2843.89     2674.91     84.00 o 
  -1  12 -13     1072.40     1035.45     48.88 o 
   0  12 -13      419.45      454.65     33.76 o 
   1  12 -13     1792.86     1694.01     61.54 o 
   2  12 -13    10877.82    10622.87    259.51 o 
   3  12 -13     4998.49     5147.15    125.52 o 
   4  12 -13      500.89      489.15     38.64 o 
   5  12 -13      657.00      628.91     28.64 o 
   6  12 -13      131.68      132.16     15.37 o 
  -9  13 -13     2060.38     2337.65    223.72 o 
  -8  13 -13       80.34       83.18     26.16 o 
  -7  13 -13     1838.03     1884.07     73.76 o 
  -6  13 -13     5375.39     5413.38    158.04 o 
  -5  13 -13      882.52      860.69     67.26 o 
  -4  13 -13       47.84       52.46     32.20 o 
  -3  13 -13      684.16      657.29     39.75 o 
  -2  13 -13     1649.82     1646.82     60.67 o 
  -1  13 -13       73.42       80.41     20.58 o 
   0  13 -13      794.52      840.24     45.83 o 
   1  13 -13     4791.50     4949.91    140.97 o 
   2  13 -13     1344.46     1392.21     57.10 o 
   3  13 -13      975.53     1062.91     48.48 o 
   4  13 -13      159.37      194.06     22.05 o 
   5  13 -13      735.65      698.89     37.70 o 
  -8  14 -13        7.45      -32.63     33.30 o 
  -7  14 -13     1939.06     2018.68     82.88 o 
  -6  14 -13     1948.51     2003.90     80.08 o 
  -5  14 -13      123.70      191.77     29.78 o 
  -4  14 -13     2129.70     2108.55     78.53 o 
  -3  14 -13     4877.57     4672.90    136.04 o 
  -2  14 -13     3030.17     3059.62    122.20 o 
  -1  14 -13     1263.96     1204.36     51.32 o 
   0  14 -13      815.57      786.79     40.85 o 
   1  14 -13     1064.69     1022.12     45.51 o 
   2  14 -13     1930.28     1900.94     72.89 o 
   3  14 -13      184.46      195.80     23.75 o 
   4  14 -13     1530.71     1457.97    131.75 o 
  -7  15 -13     2076.47     2168.37    104.67 o 
  -6  15 -13     1396.93     1474.59     69.12 o 
  -5  15 -13      214.86      257.51     57.11 o 
  -4  15 -13      101.82       93.91     35.86 o 
  -3  15 -13      262.24      244.80     31.65 o 
  -2  15 -13     1307.59     1274.20     58.19 o 
  -1  15 -13     1177.94     1196.39     63.84 o 
   0  15 -13     1402.05     1457.36     60.18 o 
   1  15 -13     2414.72     2459.45     82.21 o 
   2  15 -13     1396.64     1394.53     57.33 o 
  -5  16 -13      205.79      202.71     33.96 o 
  -4  16 -13     1531.29     1662.15     73.73 o 
  -3  16 -13     4018.56     3937.78    204.93 o 
  -2  16 -13     1819.68     1922.17     77.49 o 
  -1  16 -13      106.18      123.50     42.81 o 
   5  -8 -12      450.44      419.93     62.08 o 
   6  -8 -12      401.59      414.50     61.65 o 
   7  -8 -12     1595.04     1523.84    104.28 o 
   8  -8 -12      844.52      803.21     75.01 o 
   9  -8 -12     1705.13     1663.25    146.18 o 
   2  -7 -12     1925.71     1947.43    119.77 o 
   3  -7 -12     2166.11     2048.29    121.78 o 
   4  -7 -12     2563.57     2456.51    130.14 o 
   5  -7 -12     1352.83     1324.61    129.47 o 
   6  -7 -12       24.06       60.86     33.36 o 
   7  -7 -12      446.59      492.44     84.28 o 
   8  -7 -12      211.97      226.06     43.05 o 
   9  -7 -12     1910.03     1809.30    103.00 o 
  10  -7 -12     2899.23     2800.76    133.37 o 
  11  -7 -12       51.29       76.66     33.78 o 
   1  -6 -12      780.76      643.80    101.54 o 
   2  -6 -12     1055.47      964.87     74.64 o 
   3  -6 -12     1625.91     1553.23     96.72 o 
   4  -6 -12     1537.46     1541.40     92.57 o 
   5  -6 -12      378.07      389.44     52.14 o 
   6  -6 -12     1104.36     1169.59     75.44 o 
   7  -6 -12      763.49      742.34     60.43 o 
   8  -6 -12      465.60      420.66     71.47 o 
   9  -6 -12      599.05      536.89     52.63 o 
  10  -6 -12     4158.47     3968.70    166.67 o 
  11  -6 -12     5305.49     4869.42    236.86 o 
  12  -6 -12      999.51      920.90     65.19 o 
  -2  -5 -12      169.76      245.58     67.87 o 
  -1  -5 -12     1428.21     1335.59    134.47 o 
   0  -5 -12      499.40      519.15     88.61 o 
   1  -5 -12     1674.68     1708.25     97.21 o 
   2  -5 -12     3488.28     3580.79    156.30 o 
   3  -5 -12     4874.05     5094.27    202.34 o 
   4  -5 -12     5124.40     5106.64    244.85 o 
   5  -5 -12     4138.12     4253.13    169.17 o 
   6  -5 -12      320.33      286.99     39.39 o 
   7  -5 -12      319.67      238.87     37.50 o 
   8  -5 -12      271.65      232.10     36.96 o 
   9  -5 -12     1156.91     1168.37     66.35 o 
  10  -5 -12     1840.48     1755.45     86.41 o 
  11  -5 -12      323.76      295.71     37.44 o 
  12  -5 -12     2533.48     2494.75    106.78 o 
  13  -5 -12     1502.91     1439.68     76.53 o 
  -3  -4 -12      303.78      265.40     50.43 o 
  -2  -4 -12     2242.28     2181.97    162.76 o 
  -1  -4 -12     2252.61     2255.09    159.04 o 
   0  -4 -12      376.63      497.99     71.59 o 
   1  -4 -12     1557.26     1530.06    118.06 o 
   2  -4 -12     4192.86     4150.25    166.00 o 
   3  -4 -12      461.23      536.89     48.05 o 
   4  -4 -12     1945.86     1959.07    120.56 o 
   5  -4 -12     1105.26     1149.10     65.31 o 
   6  -4 -12     4395.32     4370.09    194.47 o 
   7  -4 -12     2483.82     2234.23     91.78 o 
   8  -4 -12      239.35      255.46     33.05 o 
   9  -4 -12      979.55      876.32     53.36 o 
  10  -4 -12     3346.74     3146.23    148.19 o 
  11  -4 -12     6619.18     6403.69    223.81 o 
  12  -4 -12       65.28       74.83     25.06 o 
  -4  -3 -12      166.15      201.73     43.66 o 
  -3  -3 -12     1727.94     1665.69    131.11 o 
  -2  -3 -12     1819.63     1698.80     92.21 o 
  -1  -3 -12     3577.46     3230.87    142.76 o 
   0  -3 -12      577.59      527.93     49.46 o 
   1  -3 -12     1662.46     1630.32    107.76 o 
   2  -3 -12     1451.00     1492.01     75.01 o 
   3  -3 -12     1867.78     1958.89     86.84 o 
   4  -3 -12     3680.73     3502.55    164.41 o 
   5  -3 -12     5166.91     5167.87    178.07 o 
   6  -3 -12      269.36      343.76     36.10 o 
   7  -3 -12     2917.84     2749.66    127.64 o 
   8  -3 -12      299.39      287.53     45.49 o 
   9  -3 -12      440.17      402.12     33.30 o 
  10  -3 -12      684.63      667.09     41.29 o 
  11  -3 -12     2140.29     2106.23     79.16 o 
  12  -3 -12     5392.62     5317.46    176.30 o 
  -5  -2 -12      258.82      253.81     45.25 o 
  -4  -2 -12      369.53      439.50     71.65 o 
  -3  -2 -12      667.80      576.90     56.47 o 
  -2  -2 -12     5576.23     5515.29    218.93 o 
  -1  -2 -12     1266.44     1182.15     69.09 o 
   0  -2 -12      679.68      768.20     52.02 o 
   1  -2 -12     3040.15     3056.52    117.33 o 
   2  -2 -12     5112.05     5010.96    171.85 o 
   3  -2 -12      702.20      757.83     44.52 o 
   4  -2 -12     3596.88     3513.95    146.18 o 
   5  -2 -12     7108.72     7016.51    228.44 o 
   6  -2 -12    10992.90    11237.68    365.47 o 
   7  -2 -12     3240.72     3112.93    109.65 o 
   8  -2 -12      511.81      486.70     33.54 o 
   9  -2 -12      294.28      291.44     26.71 o 
  10  -2 -12      610.81      639.59     36.71 o 
  11  -2 -12     2224.69     2387.42     83.97 o 
  12  -2 -12      874.28      803.63     41.16 o 
  -6  -1 -12     1439.77     1420.05     88.61 o 
  -5  -1 -12      461.08      541.41     78.06 o 
  -4  -1 -12     2127.50     2108.60    104.83 o 
  -3  -1 -12     6278.97     6564.20    240.70 o 
  -2  -1 -12     4958.49     4824.23    180.20 o 
  -1  -1 -12     6872.13     6797.52    241.74 o 
   0  -1 -12      715.16      646.78     48.12 o 
   1  -1 -12     2584.76     2402.05     93.43 o 
   2  -1 -12      833.27      817.60     45.19 o 
   3  -1 -12      124.12      142.70     23.11 o 
   4  -1 -12     5525.05     5576.33    175.39 o 
   5  -1 -12     3223.05     3306.86    105.93 o 
   6  -1 -12     2180.50     2260.21     79.58 o 
   7  -1 -12     2794.08     2753.93     90.38 o 
   8  -1 -12      108.85       84.71     18.72 o 
   9  -1 -12      745.36      735.64     36.10 o 
  10  -1 -12       54.08       55.19     22.87 o 
  11  -1 -12     2884.08     2926.20     88.61 o 
  -7   0 -12      597.39      589.77     60.31 o 
  -6   0 -12      524.82      562.69     81.05 o 
  -5   0 -12      679.24      737.28     57.20 o 
  -4   0 -12     1589.17     1517.19     80.31 o 
  -3   0 -12     2352.22     2188.92     96.84 o 
  -2   0 -12      700.93      719.23     51.71 o 
  -1   0 -12      122.65      148.43     28.36 o 
   0   0 -12     1967.66     2096.41     83.00 o 
   1   0 -12     2673.48     2716.79     95.50 o 
   2   0 -12     3540.26     3654.95    118.55 o 
   3   0 -12      565.99      575.56     50.55 o 
   4   0 -12     3909.47     4234.59    131.84 o 
   5   0 -12     8461.90     8633.65    263.51 o 
   6   0 -12     7457.34     7670.06    228.69 o 
   7   0 -12     2106.11     2116.84     71.90 o 
   8   0 -12      535.90      523.11     40.07 o 
   9   0 -12      606.08      591.05     28.54 o 
  10   0 -12      140.54      161.12     24.45 o 
  11   0 -12      604.24      636.30     37.50 o 
  -8   1 -12      750.90      751.31     65.98 o 
  -7   1 -12     1299.34     1218.68     81.90 o 
  -6   1 -12      651.34      713.74     57.02 o 
  -5   1 -12      434.21      432.19     44.70 o 
  -4   1 -12     2951.17     3029.08    121.17 o 
  -3   1 -12     2807.16     2618.30    134.47 o 
  -2   1 -12     1613.16     1597.20     70.68 o 
  -1   1 -12     2125.79     2027.92     80.38 o 
   0   1 -12      804.11      837.60     44.21 o 
   1   1 -12     3450.37     3591.77    137.52 o 
   2   1 -12      134.91      195.27     22.26 o 
   3   1 -12     2881.99     2703.98     87.75 o 
   4   1 -12     8930.91     8874.47    261.25 o 
   5   1 -12     2050.26     2139.46     82.51 o 
   6   1 -12     3321.42     3491.82    120.26 o 
   7   1 -12     4011.04     3914.43    109.28 o 
   8   1 -12     2015.01     2018.53     75.01 o 
   9   1 -12     1076.18     1049.70     46.71 o 
  10   1 -12      219.40      235.39     23.97 o 
  -8   2 -12      753.90      719.60     61.41 o 
  -7   2 -12     1204.84     1232.52     75.19 o 
  -6   2 -12      881.08      977.19     61.71 o 
  -5   2 -12      309.54      324.55     57.57 o 
  -4   2 -12     4851.16     4626.04    169.84 o 
  -3   2 -12     3238.53     3158.42    117.03 o 
  -2   2 -12      195.83      203.13     27.08 o 
  -1   2 -12     2797.06     2683.80     97.45 o 
   0   2 -12     9321.25     9267.32    295.04 o 
   1   2 -12     7884.66     7864.17    239.54 o 
   2   2 -12      944.81      994.81     41.29 o 
   3   2 -12      625.72      627.64     31.28 o 
   4   2 -12     3499.55     3439.19    119.22 o 
   5   2 -12     2515.53     2573.78     77.14 o 
   6   2 -12     1970.20     2017.92     61.47 o 
   7   2 -12     3364.24     3487.73     94.77 o 
   8   2 -12     7643.35     7885.63    226.43 o 
   9   2 -12     2316.50     2352.96     60.56 o 
  10   2 -12      369.90      319.79     14.39 o 
  -9   3 -12     1209.09     1189.84     76.59 o 
  -8   3 -12     3272.28     3534.69    184.47 o 
  -7   3 -12     3495.10     3524.02    142.21 o 
  -6   3 -12     2058.62     2111.35    122.58 o 
  -5   3 -12      219.22      236.55     33.30 o 
  -4   3 -12     1759.16     1859.92     80.25 o 
  -3   3 -12       36.92       63.12     21.28 o 
  -2   3 -12      668.53      592.88     55.25 o 
  -1   3 -12     3350.75     2952.97     99.95 o 
   0   3 -12     2930.61     3051.46    121.60 o 
   1   3 -12     3266.08     3435.65    128.00 o 
   2   3 -12      192.86      268.63     22.38 o 
   3   3 -12      487.72      553.66     28.72 o 
   4   3 -12     1292.00     1340.95     45.98 o 
   5   3 -12     2401.39     2324.73     67.02 o 
   6   3 -12     5763.57     5936.32    158.13 o 
   7   3 -12     3665.08     3896.20    117.64 o 
   8   3 -12     7087.32     7181.46    197.83 o 
   9   3 -12     4267.64     4032.13     96.96 o 
  10   3 -12        0.51        2.13      3.84 o 
  -9   4 -12     2268.07     2340.28    112.21 o 
  -8   4 -12     1430.98     1431.39     80.19 o 
  -7   4 -12     2444.34     2299.91    104.04 o 
  -6   4 -12      182.20      187.16     31.47 o 
  -5   4 -12     2662.35     2753.86    106.72 o 
  -4   4 -12     1467.33     1372.48     88.43 o 
  -3   4 -12     1823.47     1798.51     71.29 o 
  -2   4 -12     1154.96     1069.94     51.90 o 
  -1   4 -12     8698.13     8521.32    268.57 o 
   0   4 -12    21520.66    20828.15    712.77 o 
   1   4 -12     5937.44     5953.39    175.20 o 
   2   4 -12     1184.93     1155.26     43.36 o 
   3   4 -12     2340.51     2359.37     69.58 o 
   4   4 -12      656.09      667.52     29.03 o 
   5   4 -12      856.89      894.62     33.66 o 
   6   4 -12     2740.43     2727.58     86.05 o 
   7   4 -12    18940.70    18390.42    561.35 o 
   8   4 -12    15561.99    16093.80    469.14 o 
   9   4 -12     3789.33     3559.03     90.13 o 
 -10   5 -12      774.30      838.64     65.01 o 
  -9   5 -12     1609.33     1661.60    115.07 o 
  -8   5 -12     5836.17     5790.93    216.67 o 
  -7   5 -12      725.20      737.77     50.43 o 
  -6   5 -12      631.26      716.67     47.63 o 
  -5   5 -12     3440.78     3382.54    151.91 o 
  -4   5 -12     5869.66     5541.88    185.51 o 
  -3   5 -12      220.09      154.53     26.28 o 
  -2   5 -12     1776.90     1801.43     64.89 o 
  -1   5 -12    10058.90     9882.21    329.92 o 
   0   5 -12     2894.44     2882.84    110.56 o 
   1   5 -12     1282.04     1173.92     60.37 o 
   2   5 -12       57.55       84.95     15.31 o 
   3   5 -12     3785.47     3728.00    106.17 o 
   4   5 -12      107.75      125.99     15.79 o 
   5   5 -12      162.48      185.81     23.60 o 
   6   5 -12     5162.96     5270.50    137.88 o 
   7   5 -12      464.30      459.08     29.33 o 
   8   5 -12     6414.38     5937.23    137.73 o 
   9   5 -12     2246.76     1405.45    101.35 o 
 -10   6 -12     1567.40     1593.85     89.58 o 
  -9   6 -12     5962.69     6084.81    234.17 o 
  -8   6 -12     3048.32     2979.93    152.46 o 
  -7   6 -12      137.60       93.79     26.77 o 
  -6   6 -12     2430.51     2411.14    121.23 o 
  -5   6 -12     5654.66     5634.39    191.61 o 
  -4   6 -12     2208.26     2077.20     80.38 o 
  -3   6 -12      128.00      144.77     22.69 o 
  -2   6 -12     1825.23     1756.31     68.24 o 
  -1   6 -12     3846.57     3725.50    118.49 o 
   0   6 -12     4883.99     4843.08    144.59 o 
   1   6 -12      260.27      238.14     22.44 o 
   2   6 -12     2890.54     2830.15     82.14 o 
   3   6 -12     3380.94     3500.66     97.76 o 
   4   6 -12     2295.06     2423.09     68.79 o 
   5   6 -12      747.24      775.82     29.45 o 
   6   6 -12     4176.83     4038.59    104.22 o 
   7   6 -12    10190.02    10104.09    190.45 o 
   8   6 -12     4957.60     4700.38    150.02 o 
 -10   7 -12      994.39     1071.83     98.73 o 
  -9   7 -12      743.11      806.13     59.28 o 
  -8   7 -12     1078.82     1200.39     67.33 o 
  -7   7 -12      617.16      680.45     48.48 o 
  -6   7 -12      871.69      924.56     54.64 o 
  -5   7 -12     2022.25     2115.13     85.19 o 
  -4   7 -12     3277.16     3244.41    115.07 o 
  -3   7 -12      352.20      355.71     31.10 o 
  -2   7 -12     2110.52     2018.59     73.18 o 
  -1   7 -12     2972.63     2825.76     92.21 o 
   0   7 -12      553.30      627.39     46.90 o 
   1   7 -12     1048.39     1110.01     45.31 o 
   2   7 -12     1696.85     1845.04     61.23 o 
   3   7 -12     2990.94     3310.88     94.28 o 
   4   7 -12     1701.96     1929.01     58.60 o 
   5   7 -12      642.42      634.87     31.44 o 
   6   7 -12      943.12      921.36     26.62 o 
   7   7 -12       17.33       14.09      6.60 o 
   8   7 -12     1602.92     1445.61     28.86 o 
 -11   8 -12       96.13       91.96     33.42 o 
 -10   8 -12     1669.76     1907.48     98.49 o 
  -9   8 -12     4053.36     4383.02    171.36 o 
  -8   8 -12      876.47      861.20     57.20 o 
  -7   8 -12     1909.56     1876.69    112.88 o 
  -6   8 -12     6975.14     6809.77    234.91 o 
  -5   8 -12     8018.30     7812.70    295.16 o 
  -4   8 -12     1353.06     1329.24     60.80 o 
  -3   8 -12      185.04      165.02     25.37 o 
  -2   8 -12     3529.34     3380.40    136.11 o 
  -1   8 -12     3094.12     3020.18     96.96 o 
   0   8 -12      667.11      661.79     34.94 o 
   1   8 -12     6311.45     6308.62    180.20 o 
   2   8 -12    18319.65    18562.57    622.64 o 
   3   8 -12    12110.95    12096.03    258.04 o 
   4   8 -12     3029.94     2947.23     60.77 o 
   5   8 -12      354.09      374.60     16.48 o 
   6   8 -12      785.15      799.19     22.02 o 
   7   8 -12     1958.19     1983.53     46.84 o 
 -11   9 -12       91.19      113.61     35.98 o 
 -10   9 -12     1794.65     1827.05     98.00 o 
  -9   9 -12      964.66     1035.55     92.63 o 
  -8   9 -12       90.10       82.08     28.42 o 
  -7   9 -12      644.85      665.51     50.07 o 
  -6   9 -12     4065.28     4177.94    152.76 o 
  -5   9 -12      844.03      921.21     54.09 o 
  -4   9 -12      704.32      752.77     47.51 o 
  -3   9 -12      859.68      886.32     47.99 o 
  -2   9 -12     2225.07     2133.67     82.02 o 
  -1   9 -12     1287.24     1256.98     54.46 o 
   0   9 -12     2899.63     2902.66     94.10 o 
   1   9 -12      826.09      880.74     30.33 o 
   2   9 -12     1173.08     1433.08     39.58 o 
   3   9 -12     5727.42     5943.65    132.92 o 
   4   9 -12     2334.76     2457.38     70.31 o 
   5   9 -12      114.57      152.69     16.19 o 
   6   9 -12       45.95       52.60     11.86 o 
   7   9 -12      440.94      424.97     25.43 o 
 -11  10 -12      381.10      406.50     49.34 o 
 -10  10 -12     1943.12     2056.02    206.91 o 
  -9  10 -12      406.42      446.09     70.01 o 
  -8  10 -12      400.02      505.61     46.47 o 
  -7  10 -12     2971.08     2853.27    117.88 o 
  -6  10 -12     3787.17     3624.82    138.86 o 
  -5  10 -12     4990.26     4946.81    173.31 o 
  -4  10 -12      288.73      289.12     34.09 o 
  -3  10 -12     4908.52     4763.98    191.79 o 
  -2  10 -12     3347.53     3353.51     85.53 o 
  -1  10 -12     2501.93     2484.74     66.04 o 
   0  10 -12      658.06      677.92     28.03 o 
   1  10 -12     6299.29     6147.98    134.56 o 
   2  10 -12    22164.86    22166.53    545.46 o 
   3  10 -12     6357.82     6505.08    140.67 o 
   4  10 -12      678.18      722.75     52.23 o 
   5  10 -12      220.16      278.38     19.75 o 
   6  10 -12       39.83       54.13     14.15 o 
   7  10 -12      159.11      140.63     16.90 o 
 -11  11 -12      518.67      560.47     43.78 o 
 -10  11 -12     1458.28     1535.21     83.85 o 
  -9  11 -12     1940.60     2122.19    108.31 o 
  -8  11 -12       17.38       47.26     20.68 o 
  -7  11 -12     1124.60     1044.70     47.84 o 
  -6  11 -12     4931.06     5149.56    137.94 o 
  -5  11 -12       85.83       98.63     20.72 o 
  -4  11 -12      350.37      375.10     32.89 o 
  -3  11 -12     2290.05     2149.44     65.38 o 
  -2  11 -12     3771.36     3646.57     95.04 o 
  -1  11 -12      817.06      829.09     34.30 o 
   0  11 -12      729.94      700.37     35.86 o 
   1  11 -12     2727.16     2614.08     67.57 o 
   2  11 -12      363.37      348.61     23.42 o 
   3  11 -12     2279.10     2499.66     77.50 o 
   4  11 -12      895.95      942.92     31.55 o 
   5  11 -12     3095.32     3073.37     86.07 o 
   6  11 -12      765.04      755.97     35.22 o 
 -10  12 -12     1839.11     1780.01     84.33 o 
  -9  12 -12       89.24      119.77     40.55 o 
  -8  12 -12      297.48      372.60     54.79 o 
  -7  12 -12     2797.72     2711.46    114.19 o 
  -6  12 -12     2591.00     2594.86     93.08 o 
  -5  12 -12       12.84       39.68     40.83 o 
  -4  12 -12     6940.10     6939.57    179.61 o 
  -3  12 -12    12681.78    12299.67    342.27 o 
  -2  12 -12     3585.19     3469.75    209.20 o 
  -1  12 -12      679.87      610.04     37.33 o 
   0  12 -12      946.58     1033.10     57.66 o 
   1  12 -12     1841.77     1812.39     54.02 o 
   2  12 -12     5201.10     5205.34    134.12 o 
   3  12 -12      215.09      233.55     20.37 o 
   4  12 -12     1430.19     1393.00     49.41 o 
   5  12 -12      450.13      460.88     24.49 o 
   6  12 -12       23.42       32.96     13.78 o 
 -10  13 -12      292.97      272.30     40.45 o 
  -9  13 -12      320.96      385.67     43.91 o 
  -8  13 -12       49.56       54.10     27.39 o 
  -7  13 -12      153.39      171.96     32.19 o 
  -6  13 -12      793.79      763.91     80.04 o 
  -5  13 -12      145.33      121.46     24.11 o 
  -4  13 -12      417.51      421.17     39.14 o 
  -3  13 -12     2309.21     2105.55     79.59 o 
  -2  13 -12     1951.41     1935.16     65.24 o 
  -1  13 -12       78.27       83.44     19.09 o 
   0  13 -12      113.23      106.60     23.16 o 
   1  13 -12     1310.93     1242.15     46.68 o 
   2  13 -12      247.36      249.30     26.59 o 
   3  13 -12      634.47      644.42     36.30 o 
   4  13 -12     2573.99     2636.01     80.52 o 
   5  13 -12     5194.62     5046.71    125.20 o 
  -9  14 -12      160.57      139.13     34.36 o 
  -8  14 -12      608.76      650.26     67.90 o 
  -7  14 -12     3392.21     3283.46    151.15 o 
  -6  14 -12      850.58      822.89     47.75 o 
  -5  14 -12     1393.40     1461.33     79.58 o 
  -4  14 -12     6784.49     6753.42    233.50 o 
  -3  14 -12     7540.76     7468.27    219.09 o 
  -2  14 -12     2044.33     2087.04     70.68 o 
  -1  14 -12       60.09       57.17     20.46 o 
   0  14 -12      968.29     1007.44     46.65 o 
   1  14 -12      596.27      605.16     34.85 o 
   2  14 -12      815.66      790.80     32.75 o 
   3  14 -12      550.14      552.08     31.98 o 
   4  14 -12     3193.32     3348.85     92.25 o 
  -8  15 -12     1538.84     1453.94     82.34 o 
  -7  15 -12     1046.49     1073.06     70.56 o 
  -6  15 -12      177.86      249.43     33.64 o 
  -5  15 -12      414.17      398.38     37.18 o 
  -4  15 -12      740.19      669.70     50.78 o 
  -3  15 -12      180.16      171.40     37.53 o 
  -2  15 -12      382.74      358.51     33.08 o 
  -1  15 -12      361.17      346.12     31.80 o 
   0  15 -12     1034.38      912.99     89.55 o 
   1  15 -12       65.49       79.14     14.97 o 
   2  15 -12      191.30      195.02     19.61 o 
  -7  16 -12      692.98      692.08    100.62 o 
  -6  16 -12      543.39      603.83     67.66 o 
  -5  16 -12      585.54      578.58     45.60 o 
  -4  16 -12     2027.86     2071.53     81.52 o 
  -3  16 -12     2486.03     2347.21    118.09 o 
  -2  16 -12      127.58      110.38     26.62 o 
  -1  16 -12     1444.57     1545.67    122.82 o 
   0  16 -12      573.43      917.60    286.77 o 
   5  -9 -11      488.91      449.75     66.11 o 
   6  -9 -11      366.52      384.56     87.02 o 
   7  -9 -11      268.78      295.64     50.74 o 
   8  -9 -11      123.51       84.46     38.72 o 
   9  -9 -11     2171.38     2017.50    120.08 o 
   2  -8 -11      426.91      510.73    101.60 o 
   3  -8 -11     1660.25     1773.20    112.09 o 
   4  -8 -11      691.39      824.98     75.19 o 
   5  -8 -11      800.03      834.43     76.78 o 
   6  -8 -11      378.52      428.34     55.80 o 
   7  -8 -11     1203.09     1233.13     85.25 o 
   8  -8 -11      408.13      389.38     53.36 o 
   9  -8 -11      349.25      310.28     46.16 o 
  10  -8 -11     2993.59     2745.94    183.07 o 
  11  -8 -11     2465.74     2412.67    164.35 o 
   0  -7 -11     1714.15     1791.68    109.77 o 
   1  -7 -11     1037.94     1051.10    115.75 o 
   2  -7 -11     1434.53     1503.65     96.72 o 
   3  -7 -11     1113.56     1105.50     81.53 o 
   4  -7 -11     3781.62     3796.24    171.18 o 
   5  -7 -11     2391.96     2361.13    164.90 o 
   6  -7 -11     3030.37     2939.56    136.66 o 
   7  -7 -11     1489.55     1527.80     86.53 o 
   8  -7 -11      194.87      215.94     38.72 o 
   9  -7 -11     1866.77     1858.27     97.15 o 
  10  -7 -11      712.61      618.61     54.03 o 
  11  -7 -11      549.90      449.99     49.21 o 
  12  -7 -11     1410.33     1369.49    110.20 o 
  -2  -6 -11     2333.43     2231.73    174.53 o 
  -1  -6 -11     2977.12     2823.02    191.67 o 
   0  -6 -11      816.63      846.75    103.55 o 
   2  -6 -11     1613.36     1611.05     91.60 o 
   3  -6 -11      445.42      518.60     53.30 o 
   4  -6 -11       69.58      161.67     36.53 o 
   5  -6 -11     1297.56     1316.92     78.36 o 
   6  -6 -11     2390.16     2321.25    106.96 o 
   7  -6 -11     2295.23     2165.14     99.59 o 
   8  -6 -11      611.05      546.10     47.44 o 
   9  -6 -11      520.39      546.16     48.12 o 
  10  -6 -11     4948.52     4664.95    178.37 o 
  11  -6 -11     3076.14     2774.35    119.40 o 
  12  -6 -11     1207.45     1087.39     67.93 o 
  13  -6 -11     2322.84     2255.02    103.00 o 
  -3  -5 -11     2021.39     1927.97    158.74 o 
  -2  -5 -11      233.99      302.66     73.91 o 
  -1  -5 -11     1802.69     1640.19     96.78 o 
   0  -5 -11      644.81      693.80     84.28 o 
   1  -5 -11      290.75      356.63     66.96 o 
   2  -5 -11       34.05       28.05     27.32 o 
   3  -5 -11      549.20      577.93     47.81 o 
   4  -5 -11     4426.75     4408.51    203.56 o 
   5  -5 -11     3438.21     3367.60    133.49 o 
   6  -5 -11     3083.42     3078.54    155.93 o 
   7  -5 -11     1011.36      966.46     56.10 o 
   8  -5 -11      359.95      293.21     34.82 o 
   9  -5 -11      298.43      258.26     32.63 o 
  10  -5 -11      362.71      377.06     37.20 o 
  11  -5 -11     2769.05     2553.96    102.21 o 
  12  -5 -11     3899.23     4001.57    147.46 o 
  13  -5 -11     2152.57     2045.49     92.27 o 
  -5  -4 -11      535.68      640.08     63.24 o 
  -4  -4 -11      989.53     1005.49    107.21 o 
  -3  -4 -11     1643.82     1569.88     94.46 o 
  -2  -4 -11     4135.56     3678.61    165.75 o 
  -1  -4 -11     1344.15     1333.63     81.11 o 
   0  -4 -11     1931.83     1688.92     86.90 o 
   1  -4 -11     3252.05     3181.54    162.03 o 
   2  -4 -11     3908.20     3974.80    149.90 o 
   3  -4 -11      138.69      115.56     28.36 o 
   4  -4 -11     2381.76     2478.65    122.88 o 
   5  -4 -11     7605.85     7500.77    256.62 o 
   6  -4 -11     8380.70     7926.31    264.54 o 
   7  -4 -11     6358.41     6467.05    244.79 o 
   8  -4 -11     2026.76     1892.18    100.68 o 
   9  -4 -11      242.38      222.10     27.20 o 
  10  -4 -11     1139.49     1115.80     55.01 o 
  11  -4 -11     1442.53     1474.81     66.11 o 
  12  -4 -11     3136.05     3041.15    136.24 o 
  13  -4 -11     2275.73     2403.27     89.77 o 
  -6  -3 -11     1259.59     1215.08     90.44 o 
  -5  -3 -11      513.60      499.14     57.20 o 
  -4  -3 -11     1939.04     1840.28     95.68 o 
  -3  -3 -11     5413.94     5325.27    207.40 o 
  -2  -3 -11     1109.97     1032.20     65.68 o 
  -1  -3 -11     4876.56     4598.35    175.08 o 
   0  -3 -11     1076.02     1183.92     65.37 o 
   1  -3 -11     4470.32     4426.08    158.74 o 
   2  -3 -11     1101.34     1090.07     58.30 o 
   3  -3 -11      483.30      403.52     36.10 o 
   4  -3 -11     4076.99     3962.97    164.29 o 
   5  -3 -11     1109.76     1111.60     54.21 o 
   6  -3 -11     2172.55     2263.68     85.74 o 
   7  -3 -11      560.06      539.45     36.10 o 
   8  -3 -11     2404.34     2354.73     83.18 o 
   9  -3 -11      504.19      460.05     31.83 o 
  10  -3 -11      137.16      169.90     21.40 o 
  11  -3 -11     3026.39     3025.97    101.11 o 
  12  -3 -11     2394.07     2434.38     83.42 o 
  -6  -2 -11      476.28      451.27     52.26 o 
  -5  -2 -11      328.30      246.74     67.33 o 
  -4  -2 -11     3397.02     3563.47    144.77 o 
  -3  -2 -11     1719.85     1731.36     89.95 o 
  -2  -2 -11     2483.53     2227.16    102.39 o 
  -1  -2 -11      449.45      435.54     42.14 o 
   0  -2 -11     5651.58     5121.34    180.57 o 
   1  -2 -11     4322.25     4151.59    140.26 o 
   2  -2 -11     3220.24     3210.50    109.77 o 
   3  -2 -11      137.24      191.55     23.72 o 
   4  -2 -11     3122.61     2992.19     99.89 o 
   5  -2 -11     9311.25     9126.45    285.58 o 
   6  -2 -11     6353.66     6166.95    188.86 o 
   7  -2 -11     4672.06     4453.03    138.98 o 
   8  -2 -11     1227.99     1178.86     46.65 o 
   9  -2 -11      914.05      861.26     39.03 o 
  10  -2 -11      326.88      290.40     34.94 o 
  11  -2 -11     1098.09     1100.68     43.79 o 
  12  -2 -11     5599.32     5680.55    161.30 o 
  -7  -1 -11      214.33      254.85     42.32 o 
  -6  -1 -11      516.87      530.00     72.02 o 
  -5  -1 -11      666.20      668.68     53.79 o 
  -4  -1 -11      999.91     1005.73     62.93 o 
  -3  -1 -11     2016.66     2004.93     87.88 o 
  -2  -1 -11     1612.54     1474.63     93.49 o 
  -1  -1 -11     3657.40     3565.18    155.26 o 
   0  -1 -11     7676.77     7921.13    262.41 o 
   1  -1 -11    11813.41    11919.10    390.17 o 
   2  -1 -11     1490.26     1631.23     62.20 o 
   3  -1 -11      581.34      611.60     34.76 o 
   4  -1 -11     3290.50     3285.76    102.27 o 
   5  -1 -11      152.49      139.47     20.67 o 
   6  -1 -11     2604.16     2685.20     83.85 o 
   7  -1 -11      509.84      512.99     27.14 o 
   8  -1 -11     3204.10     3173.91    106.42 o 
   9  -1 -11     2823.68     2629.89     76.05 o 
  10  -1 -11      184.51      190.94     28.48 o 
  11  -1 -11      382.32      372.12     30.49 o 
  -8   0 -11     1165.59     1314.42     80.62 o 
  -7   0 -11     1042.63     1072.51     99.40 o 
  -6   0 -11      955.97      850.65     61.10 o 
  -5   0 -11     1233.80     1164.53     66.59 o 
  -4   0 -11     7695.85     7513.15    305.83 o 
  -3   0 -11     2934.04     2915.22    107.57 o 
  -2   0 -11      286.87      248.14     30.00 o 
  -1   0 -11     6484.56     6274.89    204.35 o 
   0   0 -11    12815.75    12413.49    403.95 o 
   1   0 -11     9090.00     8853.07    302.41 o 
   2   0 -11     2281.54     2270.94     74.70 o 
   3   0 -11      832.47      750.64     35.86 o 
   4   0 -11     2194.57     2149.34     68.24 o 
   5   0 -11     2277.13     2160.07     66.35 o 
   6   0 -11      236.59      268.32     20.98 o 
   7   0 -11     1505.07     1538.90     49.64 o 
   8   0 -11     1104.61     1131.05     40.37 o 
   9   0 -11      630.80      613.37     25.12 o 
  10   0 -11      271.92      268.87     16.77 o 
  11   0 -11      295.68      303.33     14.51 o 
  -9   1 -11      755.04      754.36     62.02 o 
  -8   1 -11     1233.14     1266.61     76.47 o 
  -7   1 -11      409.06      430.36     45.49 o 
  -6   1 -11      426.48      400.60     41.22 o 
  -5   1 -11       94.63       80.92     24.88 o 
  -4   1 -11      347.58      353.03     36.04 o 
  -3   1 -11      423.27      336.38     32.87 o 
  -2   1 -11     1721.01     1572.14     64.95 o 
  -1   1 -11     3196.55     3152.33    107.39 o 
   0   1 -11     2840.78     3070.91    100.80 o 
   1   1 -11     5653.36     5872.96    175.02 o 
   2   1 -11      759.92      716.43     33.85 o 
   3   1 -11     1390.62     1322.96     46.96 o 
   4   1 -11     1150.32     1168.74     52.87 o 
   5   1 -11      220.60      249.60     18.72 o 
   6   1 -11     3833.25     3777.10    114.71 o 
   7   1 -11     2855.99     3002.80     78.24 o 
   8   1 -11    11217.68    10279.58    276.25 o 
   9   1 -11     3018.17     2778.87     80.07 o 
  10   1 -11      459.93      430.54     21.95 o 
  -9   2 -11     2548.51     2571.16    123.55 o 
  -8   2 -11      922.40      921.51     60.01 o 
  -7   2 -11     2246.98     2423.34    102.15 o 
  -6   2 -11      672.00      726.92     49.52 o 
  -5   2 -11     4428.02     4331.86    154.04 o 
  -4   2 -11     5399.88     5456.26    182.46 o 
  -3   2 -11      975.44      973.84     48.48 o 
  -2   2 -11      709.76      721.12     39.27 o 
  -1   2 -11     8723.67     8377.58    260.82 o 
   0   2 -11    23219.85    23103.97    789.36 o 
   1   2 -11     7539.74     7569.13    237.53 o 
   2   2 -11     2931.06     3161.47     89.10 o 
   3   2 -11     2582.74     2498.53     72.75 o 
   4   2 -11     4268.93     4271.54    113.06 o 
   5   2 -11      130.52      152.03     15.12 o 
   6   2 -11     1549.97     1696.36     47.08 o 
   7   2 -11    14670.94    14903.05    416.33 o 
   8   2 -11     8467.11     8666.15    218.01 o 
   9   2 -11     3390.09     3215.50     77.27 o 
  10   2 -11     2114.07     1740.39     33.30 o 
 -10   3 -11      424.42      457.80     48.30 o 
  -9   3 -11      613.09      693.19     75.98 o 
  -8   3 -11     3869.32     3810.58    148.25 o 
  -7   3 -11     1037.70     1020.49     60.62 o 
  -6   3 -11      825.92      865.90     49.88 o 
  -5   3 -11     3107.82     2990.72    137.21 o 
  -4   3 -11     8868.62     8510.65    278.14 o 
  -3   3 -11     1440.95     1302.41     56.23 o 
  -2   3 -11      602.28      527.56     33.54 o 
  -1   3 -11     6236.22     6189.52    186.12 o 
   0   3 -11      473.65      593.85     32.63 o 
   1   3 -11     4193.66     4127.20    115.93 o 
   2   3 -11     4443.19     4323.87    120.56 o 
   3   3 -11    10710.31    10866.84    323.58 o 
   4   3 -11     1552.12     1589.58     47.02 o 
   5   3 -11     1005.12     1029.82     34.39 o 
   6   3 -11     4633.97     4880.34    134.35 o 
   7   3 -11     1232.69     1212.46     44.64 o 
   8   3 -11    12904.50    12421.36    325.34 o 
   9   3 -11     2813.83     2849.97     60.92 o 
 -10   4 -11     2095.54     2118.67    101.84 o 
  -9   4 -11     6740.98     6805.44    254.79 o 
  -8   4 -11     2782.67     2972.73    148.13 o 
  -7   4 -11      153.32      180.94     27.69 o 
  -6   4 -11     2344.87     2471.57    122.27 o 
  -5   4 -11     6749.08     6780.14    225.03 o 
  -4   4 -11     2896.99     2823.14    101.96 o 
  -3   4 -11      425.65      402.30     27.87 o 
  -2   4 -11     1804.90     1820.03     63.00 o 
  -1   4 -11     5599.87     5370.40    158.31 o 
   0   4 -11     3668.95     3600.06    103.06 o 
   1   4 -11     2519.34     2590.67     74.70 o 
   2   4 -11     5572.32     5529.56    167.46 o 
   3   4 -11     1495.75     1578.91     46.41 o 
   4   4 -11     3314.35     3429.13     99.83 o 
   5   4 -11      129.23      138.74     19.58 o 
   6   4 -11     1612.73     1650.07     43.36 o 
   7   4 -11    12769.02    12595.40    333.39 o 
   8   4 -11     3607.77     3413.69    148.28 o 
 -11   5 -11       64.76      104.95     32.93 o 
 -10   5 -11      488.70      598.06     49.70 o 
  -9   5 -11       91.83      105.20     28.60 o 
  -8   5 -11     1889.84     1826.50     82.51 o 
  -7   5 -11      695.45      766.01     66.23 o 
  -6   5 -11      903.02      886.51     48.30 o 
  -5   5 -11     3302.40     3137.45    133.55 o 
  -4   5 -11     5328.70     5158.78    164.96 o 
  -3   5 -11      817.90      889.86     42.51 o 
  -2   5 -11     2339.32     2280.82     75.19 o 
  -1   5 -11     4364.86     4293.38    145.87 o 
   0   5 -11      958.21      921.39     36.77 o 
   1   5 -11     2345.77     2383.09     83.00 o 
   2   5 -11     7976.13     7956.25    219.90 o 
   3   5 -11     9498.48     9626.57    265.15 o 
   4   5 -11      579.89      600.07     23.66 o 
   5   5 -11      708.09      731.43     25.37 o 
   6   5 -11     2554.07     2500.48     60.43 o 
   7   5 -11      397.51      397.39     11.36 o 
   8   5 -11     3939.78     3658.22    134.07 o 
 -11   6 -11      458.18      419.07     46.53 o 
 -10   6 -11     2649.22     2745.57    120.20 o 
  -9   6 -11     7730.08     7549.31    273.39 o 
  -8   6 -11      402.05      471.21     40.19 o 
  -7   6 -11     1041.14     1090.86     56.10 o 
  -6   6 -11     8070.58     8369.11    295.52 o 
  -5   6 -11     7056.29     6938.81    220.45 o 
  -4   6 -11     1938.81     1879.31     71.78 o 
  -3   6 -11     1223.44     1208.80     51.04 o 
  -2   6 -11     2524.47     2467.00     82.88 o 
  -1   6 -11     1400.67     1396.51     50.31 o 
   0   6 -11     3400.14     3303.81     96.41 o 
   1   6 -11     7846.27     7345.20    206.31 o 
   2   6 -11     6771.29     7097.31    189.66 o 
   3   6 -11     6201.21     6071.21    162.28 o 
   4   6 -11     2660.14     2775.21     72.51 o 
   5   6 -11      478.59      533.30     22.38 o 
   6   6 -11      239.00      228.73     10.95 o 
   7   6 -11     2104.85     2114.01     35.48 o 
   8   6 -11     1472.69     1323.59     24.10 o 
 -11   7 -11      371.80      383.52     66.65 o 
 -10   7 -11     1247.48     1287.35     72.81 o 
  -9   7 -11      512.14      442.37     43.54 o 
  -8   7 -11      570.20      593.49     44.52 o 
  -7   7 -11     2490.28     2508.84     97.15 o 
  -6   7 -11     1720.10     1754.84     73.67 o 
  -5   7 -11      565.13      486.83     36.47 o 
  -4   7 -11      983.81      972.25     46.96 o 
  -3   7 -11     2609.70     2530.24     85.56 o 
  -2   7 -11     2079.88     2128.06     73.06 o 
  -1   7 -11      965.52      952.55     56.71 o 
   0   7 -11      123.53      202.04     19.82 o 
   1   7 -11     3165.42     3527.31    102.21 o 
   2   7 -11     7040.12     7201.04    217.22 o 
   3   7 -11     5171.14     5243.31    139.22 o 
   4   7 -11       72.05      101.76     10.17 o 
   5   7 -11     1444.02     1525.01     31.91 o 
   6   7 -11      193.17      190.85     15.61 o 
   7   7 -11       49.55       42.56      6.89 o 
   8   7 -11      534.45      442.28     10.07 o 
 -11   8 -11     1030.02      983.71     67.51 o 
 -10   8 -11     3820.17     3964.31    196.67 o 
  -9   8 -11     1992.74     1942.06     89.46 o 
  -8   8 -11     1014.05      940.11     55.07 o 
  -7   8 -11     4750.59     4536.39    190.75 o 
  -6   8 -11     5219.99     5153.30    174.17 o 
  -5   8 -11     3418.73     3373.88    141.36 o 
  -4   8 -11       94.28      122.82     22.56 o 
  -3   8 -11     1887.55     1821.98     68.24 o 
  -2   8 -11     3100.78     2997.00    100.50 o 
  -1   8 -11     5274.94     5230.93    152.34 o 
   0   8 -11     3746.64     3474.38    104.52 o 
   1   8 -11     8716.71     8409.78    244.11 o 
   2   8 -11    12845.03    13438.24    284.50 o 
   3   8 -11     5013.29     5031.46     98.16 o 
   4   8 -11     2100.53     2290.50     50.83 o 
   5   8 -11     2675.23     2647.76     71.32 o 
   6   8 -11     1090.35     1145.46     33.47 o 
   7   8 -11      146.78      154.82     10.33 o 
 -11   9 -11       76.94       57.93     30.13 o 
 -10   9 -11     1367.33     1442.31     79.09 o 
  -9   9 -11      903.32      738.14     74.95 o 
  -8   9 -11       59.32       65.86     24.94 o 
  -7   9 -11     3339.45     3199.28    122.03 o 
  -6   9 -11     3066.90     2982.73    110.07 o 
  -5   9 -11      197.34      204.84     28.60 o 
  -4   9 -11      748.08      741.98     42.51 o 
  -3   9 -11     7391.78     7078.59    255.40 o 
  -2   9 -11     9864.48     9819.89    313.82 o 
  -1   9 -11      689.60      722.04     38.36 o 
   0   9 -11     1122.97     1131.24     34.28 o 
   1   9 -11     1779.78     1830.33     44.56 o 
   2   9 -11     2900.56     2885.46    142.70 o 
   3   9 -11     1645.40     1682.23     39.65 o 
   4   9 -11     3148.29     3124.38     70.13 o 
   5   9 -11     6970.06     7425.84    158.92 o 
   6   9 -11     1391.63     1378.35     48.94 o 
   7   9 -11      749.91      677.45     53.48 o 
 -11  10 -11     3110.38     3237.89    231.80 o 
 -10  10 -11     3022.55     3352.96    178.59 o 
  -9  10 -11        0.37       13.05     20.25 o 
  -8  10 -11     3325.93     3405.41     96.12 o 
  -7  10 -11     3960.98     3987.93    122.85 o 
  -6  10 -11      619.63      640.82     33.73 o 
  -5  10 -11       25.77       37.91     15.16 o 
  -4  10 -11     6979.47     6987.57    165.40 o 
  -3  10 -11     7723.70     7471.10    173.06 o 
  -2  10 -11     2106.95     2074.07     57.11 o 
  -1  10 -11      426.55      388.31     22.58 o 
   0  10 -11      774.21      772.15     29.78 o 
   1  10 -11      745.84      759.69     33.78 o 
   2  10 -11     4309.01     4386.37     93.40 o 
   3  10 -11     1265.44     1377.85     36.79 o 
   4  10 -11     1696.71     1738.64     47.36 o 
   5  10 -11      661.37      802.15     83.94 o 
   6  10 -11      779.94      741.12     26.85 o 
   7  10 -11      124.47      103.18     12.12 o 
 -11  11 -11      117.70      141.22     27.29 o 
 -10  11 -11     1121.66     1091.92     52.28 o 
  -9  11 -11      452.48      459.56     52.54 o 
  -8  11 -11     1139.14     1081.30     51.10 o 
  -7  11 -11     1573.33     1660.63     58.63 o 
  -6  11 -11     1751.13     1790.41     59.88 o 
  -5  11 -11      377.85      365.66     36.56 o 
  -4  11 -11     1833.66     1784.44     90.47 o 
  -3  11 -11    12078.64    12075.87    307.65 o 
  -2  11 -11     4519.51     4477.10    110.08 o 
  -1  11 -11     1461.74     1446.57     45.35 o 
   0  11 -11     1473.68     1513.86     50.40 o 
   1  11 -11     2672.09     2703.65     67.18 o 
   2  11 -11      115.36      135.85     18.37 o 
   3  11 -11      540.50      584.67     54.64 o 
   4  11 -11     9046.11     9353.78    234.27 o 
   5  11 -11     8854.04     9025.74    195.64 o 
   6  11 -11     1955.62     1957.83     62.81 o 
 -11  12 -11     1739.40     1840.71     75.05 o 
 -10  12 -11      876.53      817.70     63.24 o 
  -9  12 -11      192.89      242.67     35.29 o 
  -8  12 -11     1306.67     1357.49     59.49 o 
  -7  12 -11     3751.49     3873.10    176.06 o 
  -6  12 -11       65.78       81.47     20.71 o 
  -5  12 -11     2611.32     2713.67     89.29 o 
  -4  12 -11    10975.34    11228.16    288.63 o 
  -3  12 -11     8973.72     8870.84    218.51 o 
  -2  12 -11     1267.73     1243.46     49.98 o 
  -1  12 -11      967.18      900.39     35.99 o 
   0  12 -11     1997.29     2007.21     87.21 o 
   1  12 -11      575.42      648.35     21.47 o 
   2  12 -11      129.32      156.14     13.40 o 
   3  12 -11      549.44      572.71     22.07 o 
   4  12 -11      432.20      475.41     20.82 o 
   5  12 -11       27.90       52.86     13.57 o 
   6  12 -11      100.86       90.39     16.82 o 
 -11  13 -11     1940.14     2074.33     84.60 o 
 -10  13 -11      139.86       90.39     32.36 o 
  -9  13 -11      770.27      788.45     47.20 o 
  -8  13 -11     1377.62     1343.54     59.47 o 
  -7  13 -11      588.97      581.46     39.39 o 
  -6  13 -11       71.77       90.10     22.88 o 
  -5  13 -11     1913.51     1809.09     72.89 o 
  -4  13 -11     2970.16     2900.32     96.75 o 
  -3  13 -11     1956.46     1818.05     61.23 o 
  -2  13 -11      316.59      326.41     27.05 o 
  -1  13 -11     2699.66     2591.59    144.47 o 
   0  13 -11     3090.17     3190.08     95.16 o 
   1  13 -11      806.33      837.75     28.77 o 
   2  13 -11       70.12       89.17     16.80 o 
   3  13 -11     1010.48     1053.05     32.24 o 
   4  13 -11     4392.35     4330.71     93.80 o 
   5  13 -11     5075.76     5149.46    106.82 o 
   6  13 -11      799.17      896.39     69.89 o 
 -10  14 -11      180.81      153.25     30.92 o 
  -9  14 -11      945.90     1004.48     56.14 o 
  -8  14 -11     1454.61     1556.96     78.65 o 
  -7  14 -11     1152.33     1069.33     54.85 o 
  -6  14 -11      194.64      201.12     43.13 o 
  -5  14 -11     1078.67     1193.20     59.67 o 
  -4  14 -11     2892.42     2956.94     92.02 o 
  -3  14 -11     2601.00     2649.06     92.04 o 
  -2  14 -11      197.09      194.03     25.95 o 
  -1  14 -11       56.18       64.52     11.54 o 
   0  14 -11     2710.51     2712.78    104.50 o 
   1  14 -11     1054.87     1092.95     35.92 o 
   2  14 -11       23.52       41.31     15.80 o 
   3  14 -11       73.80      110.87     17.88 o 
   4  14 -11     1430.94     1348.79     45.45 o 
  -9  15 -11      430.04      438.44     51.99 o 
  -8  15 -11     3021.53     2783.03    127.15 o 
  -7  15 -11      824.66      781.32     59.53 o 
  -6  15 -11      892.43      932.40     53.15 o 
  -5  15 -11     2488.95     2405.29    106.60 o 
  -4  15 -11     2097.30     2031.67     75.08 o 
  -3  15 -11      659.47      596.48     44.21 o 
  -2  15 -11      434.15      895.09    506.43 o 
  -1  15 -11     9355.09     8895.82    275.06 o 
   0  15 -11     6612.98     6373.62    305.24 o 
   1  15 -11      397.81      395.55     23.13 o 
   2  15 -11       14.65       34.41     15.77 o 
  -8  16 -11     2802.00     3071.51    134.33 o 
  -7  16 -11       46.42       82.66     28.30 o 
  -6  16 -11       48.19       55.06     26.04 o 
  -5  16 -11      255.60      278.55     35.76 o 
  -4  16 -11      415.25      424.89     43.10 o 
  -3  16 -11      580.76      548.66     52.26 o 
  -2  16 -11      784.08      843.45     63.00 o 
  -1  16 -11      237.04      629.95     57.81 o 
   0  16 -11     1395.06     1320.10    124.16 o 
   6 -10 -10       37.57       98.73     43.18 o 
   7 -10 -10      412.41      410.35     59.64 o 
   8 -10 -10       50.56       36.28     51.96 o 
   2  -9 -10     1381.61     1310.40    145.57 o 
   3  -9 -10       35.36       48.48     36.96 o 
   4  -9 -10     1535.47     1404.25     99.28 o 
   5  -9 -10     1835.28     1835.10    113.49 o 
   6  -9 -10     5398.51     5108.11    230.52 o 
   7  -9 -10     2114.10     2096.10    119.16 o 
   8  -9 -10      119.27       94.89     38.18 o 
   9  -9 -10      718.96      755.33    100.26 o 
  10  -9 -10       25.94        3.84     29.15 o 
  11  -9 -10      853.77      822.96     70.62 o 
   0  -8 -10      624.88      633.31     68.36 o 
   1  -8 -10       49.73       24.03     56.23 o 
   2  -8 -10       37.99       22.26     57.02 o 
   3  -8 -10      232.66      243.44     48.66 o 
   4  -8 -10     1280.89     1396.51     90.86 o 
   5  -8 -10     2975.94     2877.48    183.13 o 
   6  -8 -10      474.49      557.57     55.92 o 
   7  -8 -10      999.60      961.03    100.93 o 
   8  -8 -10      122.59      136.66     36.35 o 
   9  -8 -10      109.71      105.99     34.09 o 
  10  -8 -10     1794.72     1678.31     91.35 o 
  11  -8 -10     2142.95     2113.18    106.35 o 
  12  -8 -10     3121.03     2867.84    139.89 o 
  -2  -7 -10      380.06      423.47     79.28 o 
  -1  -7 -10      751.81      773.75     70.44 o 
   0  -7 -10      547.59      560.92     62.45 o 
   1  -7 -10        1.33       16.28     44.88 o 
   2  -7 -10      464.21      463.90     55.49 o 
   3  -7 -10      216.69      286.50     41.65 o 
   4  -7 -10     3095.82     3228.62    140.44 o 
   5  -7 -10     4094.51     4043.22    169.23 o 
   6  -7 -10     8246.68     8047.42    307.84 o 
   7  -7 -10     1149.87     1083.18     69.15 o 
   8  -7 -10     1063.78      904.31     61.29 o 
   9  -7 -10      118.92      162.15     49.27 o 
  10  -7 -10       91.51      132.70     43.85 o 
  11  -7 -10     1213.28     1246.73     70.13 o 
  12  -7 -10      478.78      518.72     48.85 o 
  13  -7 -10     2763.49     2704.77    158.92 o 
  -2  -6 -10     1924.42     1764.54    149.16 o 
  -1  -6 -10      723.29      757.96     63.91 o 
   0  -6 -10      354.86      393.71     70.62 o 
   2  -6 -10     1141.64     1077.20     69.89 o 
   3  -6 -10      555.11      550.19     49.34 o 
   4  -6 -10     2032.53     2106.84     93.43 o 
   5  -6 -10     7135.43     6941.38    249.30 o 
   6  -6 -10     2438.16     2439.38    135.50 o 
   7  -6 -10     6020.89     5545.66    200.02 o 
   8  -6 -10     2729.72     2622.63    105.56 o 
   9  -6 -10      879.21      866.32     52.14 o 
  10  -6 -10      505.12      476.15     40.19 o 
  11  -6 -10      512.78      544.58     62.57 o 
  12  -6 -10     1237.17     1239.96     67.08 o 
  13  -6 -10      577.68      535.92     44.27 o 
  -4  -5 -10      367.18      388.22     75.92 o 
  -3  -5 -10     3981.03     4007.18    220.58 o 
  -2  -5 -10      228.40      233.56     37.50 o 
  -1  -5 -10     2068.74     2020.30     97.45 o 
   0  -5 -10     1206.71     1234.72     70.68 o 
   1  -5 -10     4702.99     4401.74    214.96 o 
   2  -5 -10     2895.58     3025.79    123.61 o 
   3  -5 -10      242.66      270.64     33.91 o 
   5  -5 -10     1878.10     1957.43     82.39 o 
   6  -5 -10     3934.93     3857.11    141.97 o 
   7  -5 -10      286.92      364.68     48.79 o 
   8  -5 -10     5605.30     5415.34    211.43 o 
   9  -5 -10      860.82      805.28     47.20 o 
  10  -5 -10      448.60      431.03     34.82 o 
  11  -5 -10     1577.27     1648.73     94.58 o 
  12  -5 -10       85.43      113.00     24.45 o 
  13  -5 -10     3492.11     3472.36    126.48 o 
  -6  -4 -10     1860.22     1945.29    109.65 o 
  -5  -4 -10      176.33      219.11     41.47 o 
  -4  -4 -10     1630.94     1596.35    121.54 o 
  -3  -4 -10      684.97      600.19     56.10 o 
  -2  -4 -10     1152.55     1113.24     71.90 o 
  -1  -4 -10      643.96      738.56     52.51 o 
   0  -4 -10     4221.11     4297.65    158.19 o 
   1  -4 -10     1700.35     1605.01     74.34 o 
   2  -4 -10     2819.56     2908.70    107.70 o 
   3  -4 -10      497.15      472.25     38.11 o 
   4  -4 -10      930.95      933.46     70.19 o 
   5  -4 -10     5469.14     5190.43    171.00 o 
   6  -4 -10     2962.71     2873.27     99.95 o 
   7  -4 -10     9413.96     9425.94    303.82 o 
   8  -4 -10     2908.40     2672.03     93.79 o 
   9  -4 -10     3638.10     3376.93    111.60 o 
  10  -4 -10      287.15      274.54     27.20 o 
  11  -4 -10      345.40      387.36     45.07 o 
  12  -4 -10     3070.94     3110.80    126.36 o 
  13  -4 -10     1033.92     1015.97     47.87 o 
  -7  -3 -10     1555.04     1628.73     99.65 o 
  -6  -3 -10      851.31      833.57     65.13 o 
  -5  -3 -10      726.64      659.96     83.06 o 
  -4  -3 -10     1376.04     1391.51     77.08 o 
  -3  -3 -10     4380.10     4255.45    161.36 o 
  -2  -3 -10      228.64      294.30     34.09 o 
  -1  -3 -10     5886.59     5629.02    195.82 o 
   0  -3 -10     7074.39     6574.08    227.95 o 
   1  -3 -10    13069.97    13026.73    434.62 o 
   2  -3 -10     4450.18     4401.25    173.74 o 
   3  -3 -10       15.24       13.66     16.59 o 
   4  -3 -10     1535.47     1532.01     79.89 o 
   5  -3 -10      518.52      540.86     33.36 o 
   6  -3 -10      646.10      626.60     35.55 o 
   7  -3 -10     3658.33     3617.32    114.28 o 
   8  -3 -10    12021.27    11351.29    348.76 o 
   9  -3 -10     3452.10     3335.27    101.29 o 
  10  -3 -10     1012.77      982.37     40.55 o 
  11  -3 -10      132.75      143.80     19.51 o 
  12  -3 -10      887.92      923.89     53.85 o 
  -7  -2 -10      976.98     1053.48     70.80 o 
  -6  -2 -10      684.60      763.57     81.84 o 
  -5  -2 -10      653.46      604.52     49.52 o 
  -4  -2 -10     4537.77     4581.58    168.80 o 
  -3  -2 -10     1195.42     1101.41     61.04 o 
  -2  -2 -10      350.31      326.01     33.72 o 
  -1  -2 -10     5324.26     5174.76    175.45 o 
   0  -2 -10     5539.39     5516.45    179.47 o 
   1  -2 -10     1224.22     1267.41     55.37 o 
   2  -2 -10     1628.13     1597.99     61.47 o 
   3  -2 -10      605.57      624.95     33.60 o 
   4  -2 -10       20.33       30.98     15.43 o 
   5  -2 -10      801.60      779.00     36.22 o 
   6  -2 -10     2801.54     2858.75     86.96 o 
   7  -2 -10     3317.88     3315.33     98.30 o 
   8  -2 -10       52.77       44.46     14.21 o 
   9  -2 -10      667.23      664.65     41.35 o 
  10  -2 -10      335.87      324.25     23.11 o 
  11  -2 -10       21.17       47.02     19.15 o 
  12  -2 -10      779.29      789.18     38.30 o 
  -8  -1 -10     1158.58     1155.20     78.00 o 
  -7  -1 -10      162.74      149.35     53.54 o 
  -6  -1 -10      155.17      179.17     33.72 o 
  -5  -1 -10     1076.49     1108.97     62.14 o 
  -4  -1 -10     1990.33     1720.08    103.91 o 
  -3  -1 -10     2380.98     2322.78     92.33 o 
  -2  -1 -10     3014.69     2811.80    101.96 o 
  -1  -1 -10     2028.82     1962.00     78.85 o 
   0  -1 -10    11312.06    11488.13    369.98 o 
   1  -1 -10     6017.30     6078.89    205.94 o 
   2  -1 -10      813.07      798.69     37.14 o 
   3  -1 -10     3052.46     3147.39    109.53 o 
   4  -1 -10     5871.92     5806.36    163.92 o 
   5  -1 -10      629.58      574.03     28.36 o 
   6  -1 -10     1234.40     1204.90     42.44 o 
   7  -1 -10     9694.31     9814.34    289.79 o 
   8  -1 -10     6177.29     5702.69    150.20 o 
   9  -1 -10      681.17      640.32     24.52 o 
  10  -1 -10     2345.89     2320.64     60.62 o 
  11  -1 -10      488.74      474.02     26.89 o 
  -9   0 -10     1822.99     1934.07    101.11 o 
  -8   0 -10      364.33      344.74     44.70 o 
  -7   0 -10      340.38      314.06     40.80 o 
  -6   0 -10      388.87      380.59     38.91 o 
  -5   0 -10     1959.16     1923.64     81.60 o 
  -4   0 -10     5860.82     5667.44    192.10 o 
  -3   0 -10      451.51      440.11     33.78 o 
  -2   0 -10     1300.85     1164.89     50.43 o 
  -1   0 -10     5719.47     5359.72    168.13 o 
   0   0 -10    13925.80    14172.48    441.52 o 
   1   0 -10     5033.42     5049.93    147.27 o 
   2   0 -10     4638.89     4616.22    149.10 o 
   3   0 -10     1631.72     1767.34     55.13 o 
   4   0 -10     6180.15     6226.90    170.02 o 
   5   0 -10     1464.43     1468.83     45.25 o 
   6   0 -10     1255.67     1285.70     39.64 o 
   7   0 -10     5621.09     5852.34    161.18 o 
   8   0 -10     1362.71     1436.27     49.88 o 
   9   0 -10     3950.95     4000.23     97.08 o 
  10   0 -10     2049.06     2026.70     47.93 o 
  11   0 -10     2279.05     2073.30     41.53 o 
 -10   1 -10       71.90       63.73     47.38 o 
  -9   1 -10      807.60      781.19     58.97 o 
  -8   1 -10     2227.01     2311.80    102.57 o 
  -7   1 -10      154.15      154.10     30.37 o 
  -6   1 -10     3064.41     2989.01    108.92 o 
  -5   1 -10     6203.00     6022.91    203.19 o 
  -4   1 -10     6988.74     6346.30    232.41 o 
  -3   1 -10     2207.20     2196.42     78.30 o 
  -2   1 -10      502.68      523.48     32.20 o 
  -1   1 -10     8774.09     8609.01    255.95 o 
   0   1 -10     1445.44     1639.46     59.70 o 
   1   1 -10     3173.77     3160.99    105.68 o 
   2   1 -10    15611.66    15495.08    466.95 o 
   3   1 -10    18199.96    17680.58    550.55 o 
   4   1 -10     4203.45     4337.16    111.17 o 
   5   1 -10      527.30      525.18     22.26 o 
   6   1 -10      322.66      345.04     26.34 o 
   7   1 -10     4697.59     4549.08    118.25 o 
   8   1 -10     7206.75     7108.16    171.67 o 
   9   1 -10       14.13       33.05      7.44 o 
  10   1 -10     2818.96     2594.15     47.81 o 
 -10   2 -10     1264.84     1264.91     77.45 o 
  -9   2 -10     4699.62     4867.35    182.22 o 
  -8   2 -10      796.62      789.30     50.98 o 
  -7   2 -10      415.05      519.27     39.39 o 
  -6   2 -10     3744.19     3670.07    127.94 o 
  -5   2 -10     3212.28     3109.09    110.38 o 
  -4   2 -10     2151.28     2103.73     75.44 o 
  -3   2 -10      364.05      373.46     28.17 o 
  -2   2 -10     1914.68     1809.79     79.09 o 
  -1   2 -10     1468.41     1576.41     71.90 o 
   0   2 -10     7959.60     7942.96    244.60 o 
   1   2 -10     6364.41     6621.89    178.37 o 
   2   2 -10     9254.31     9184.87    248.63 o 
   3   2 -10     8408.46     8821.90    236.31 o 
   4   2 -10    13589.66    13960.75    394.32 o 
   5   2 -10      780.05      752.59     33.85 o 
   6   2 -10      505.33      527.68     19.58 o 
   7   2 -10     5833.24     5575.42    129.41 o 
   8   2 -10     3590.17     3358.94     72.33 o 
   9   2 -10     5182.41     4909.43     95.56 o 
 -11   3 -10       19.11       35.55     26.28 o 
 -10   3 -10      543.14      593.91     71.35 o 
  -9   3 -10      591.15      645.93     47.51 o 
  -8   3 -10     1144.16     1064.52     58.36 o 
  -7   3 -10      545.78      531.53     40.00 o 
  -6   3 -10     3399.21     3304.23    113.98 o 
  -5   3 -10     8016.64     7778.73    243.50 o 
  -4   3 -10     6306.27     5754.47    176.97 o 
  -3   3 -10       93.79      115.68     17.99 o 
  -2   3 -10     5748.74     5561.58    159.78 o 
  -1   3 -10     9745.46     9515.83    276.98 o 
   0   3 -10     1315.90     1288.87     44.09 o 
   1   3 -10     2628.22     2530.18     68.91 o 
   2   3 -10    25773.04    26838.93    869.74 o 
   3   3 -10    20923.22    21026.59    633.00 o 
   4   3 -10     2629.01     2764.72     78.00 o 
   5   3 -10     1018.06     1005.79     29.70 o 
   6   3 -10     1116.14     1112.14     29.94 o 
   7   3 -10      871.61      924.93     30.00 o 
   8   3 -10     2301.03     2220.69     43.48 o 
 -11   4 -10      428.37      457.98     44.94 o 
 -10   4 -10     1844.12     1712.22     84.52 o 
  -9   4 -10     5900.72     6107.37    248.99 o 
  -8   4 -10      560.24      486.64     40.86 o 
  -7   4 -10     1955.17     2130.68     80.50 o 
  -6   4 -10     6104.42     6028.16    192.58 o 
  -5   4 -10     4199.69     3957.73    124.71 o 
  -4   4 -10     1449.53     1373.33     54.95 o 
  -3   4 -10     3468.42     3310.45    118.86 o 
  -2   4 -10     2485.70     2458.04     78.61 o 
  -1   4 -10      157.34      183.13     19.88 o 
   0   4 -10      319.15      290.77     20.00 o 
   1   4 -10     9407.89     9129.07    248.75 o 
   2   4 -10     3281.73     3461.33     87.21 o 
   3   4 -10     5000.68     5109.02    127.70 o 
   4   4 -10     2141.70     2095.68     62.08 o 
   5   4 -10     3032.93     3118.05     73.61 o 
   6   4 -10      730.61      747.71     22.81 o 
   7   4 -10      833.04      822.05     26.28 o 
   8   4 -10     2199.08     2079.27     28.20 o 
 -11   5 -10     1246.68     1202.52     97.21 o 
 -10   5 -10     2832.28     2785.15    112.76 o 
  -9   5 -10      857.06      869.74     51.41 o 
  -8   5 -10      198.21      174.17     26.77 o 
  -7   5 -10     3377.74     3315.76    112.27 o 
  -6   5 -10     6705.96     6747.45    212.71 o 
  -5   5 -10     1622.94     1622.88     60.98 o 
  -4   5 -10     1106.21     1187.03     48.85 o 
  -3   5 -10     4361.25     4050.42    120.50 o 
  -2   5 -10     8740.35     8694.75    268.14 o 
  -1   5 -10    11196.40    11059.55    317.11 o 
   0   5 -10      659.12      636.05     27.38 o 
   1   5 -10     6507.71     6606.70    178.86 o 
   2   5 -10    18132.30    18127.89    568.73 o 
   3   5 -10     5910.31     6066.09    148.62 o 
   4   5 -10     1583.19     1690.32     53.06 o 
   5   5 -10     2801.88     2844.12     75.56 o 
   6   5 -10      130.47      117.72      7.13 o 
   7   5 -10      198.04      218.89     10.28 o 
   8   5 -10      733.56      725.45     11.53 o 
 -12   6 -10      166.96      186.61     35.61 o 
 -11   6 -10     1472.10     1615.01     81.11 o 
 -10   6 -10     1188.21     1207.16     65.25 o 
  -9   6 -10     1313.46     1439.74     93.06 o 
  -8   6 -10      372.75      402.49     35.61 o 
  -7   6 -10     2355.31     2420.90     87.82 o 
  -6   6 -10     2964.35     2901.56     96.29 o 
  -5   6 -10     2970.38     2832.90     92.88 o 
  -4   6 -10      617.24      597.45     33.78 o 
  -3   6 -10     1882.37     1685.75     59.70 o 
  -2   6 -10     5219.68     4842.41    135.50 o 
  -1   6 -10     7372.35     7395.09    200.15 o 
   0   6 -10     3841.30     3754.04    117.33 o 
   1   6 -10     9337.28     8750.55    259.18 o 
   2   6 -10     6913.42     6815.81    175.20 o 
   3   6 -10     2828.66     2943.28     74.46 o 
   4   6 -10     4370.85     4330.39    116.36 o 
   5   6 -10     8921.57     8963.49    165.69 o 
   6   6 -10     5512.42     5361.72     92.82 o 
   7   6 -10      118.08      111.35      6.23 o 
   8   6 -10      145.32      121.94      5.09 o 
 -12   7 -10      860.12      864.74     85.13 o 
 -11   7 -10     1046.31     1022.26     63.67 o 
 -10   7 -10     2515.69     2421.81    102.88 o 
  -9   7 -10      525.35      564.82     42.14 o 
  -8   7 -10     1015.66     1042.81     75.92 o 
  -7   7 -10     7243.26     6772.39    220.88 o 
  -6   7 -10     4316.62     4300.63    138.43 o 
  -5   7 -10      212.39      211.06     24.58 o 
  -4   7 -10     1011.23     1147.33     48.54 o 
  -3   7 -10    12537.46    12558.75    385.41 o 
  -2   7 -10    11082.99    10826.29    324.92 o 
  -1   7 -10     3047.47     2981.82     86.53 o 
   0   7 -10     1216.25     1186.60     41.04 o 
   1   7 -10     2200.25     2188.07     62.93 o 
   2   7 -10     3479.77     3784.66    100.19 o 
   3   7 -10     1375.35     1417.53     29.94 o 
   4   7 -10     5657.91     5620.53    100.31 o 
   5   7 -10     6481.09     6549.29    155.05 o 
   6   7 -10     2155.83     2056.48     47.99 o 
   7   7 -10      833.83      812.81     18.40 o 
   8   7 -10        9.78       12.75      4.20 o 
 -12   8 -10      440.46      439.02     45.74 o 
 -11   8 -10     3891.52     3941.75    154.71 o 
 -10   8 -10     1183.54     1165.87     90.56 o 
  -9   8 -10      376.67      342.97     35.98 o 
  -8   8 -10     3239.34     3254.66    119.53 o 
  -7   8 -10     4536.92     4539.81    183.25 o 
  -6   8 -10      368.00      398.52     32.56 o 
  -5   8 -10      412.17      368.15     30.06 o 
  -4   8 -10     3852.36     3613.48    114.77 o 
  -3   8 -10     1591.64     1586.10     59.95 o 
  -2   8 -10     4848.79     4911.62    148.98 o 
  -1   8 -10     1416.73     1543.66     55.49 o 
   0   8 -10     1062.52     1160.81     55.49 o 
   1   8 -10     1459.50     1534.68     40.91 o 
   2   8 -10     1584.02     1483.56     52.23 o 
   3   8 -10      319.84      354.63     17.01 o 
   4   8 -10     3518.25     3575.10     74.83 o 
   5   8 -10    11305.83    11627.89    227.10 o 
   6   8 -10     5109.86     5075.11     89.69 o 
   7   8 -10      850.63      774.52     19.68 o 
   8   8 -10      364.22      272.57      8.71 o 
 -12   9 -10     1232.11     1236.64     97.24 o 
 -11   9 -10      820.35      835.00     43.22 o 
 -10   9 -10     2711.67     2652.02    118.61 o 
  -9   9 -10       56.38       73.06     36.89 o 
  -8   9 -10     6530.13     6565.66    224.29 o 
  -7   9 -10     6688.90     6521.81    219.36 o 
  -6   9 -10     5664.76     5560.30    180.14 o 
  -5   9 -10      137.16      181.30     26.04 o 
  -4   9 -10     3722.21     3776.06    148.49 o 
  -3   9 -10    15343.09    15139.55    500.00 o 
  -2   9 -10     7544.10     7523.67    164.88 o 
  -1   9 -10     1653.43     1545.57     65.62 o 
   0   9 -10     1663.82     1725.16     42.52 o 
   1   9 -10     1579.43     1575.18     38.98 o 
   2   9 -10      571.06      579.53     20.80 o 
   3   9 -10     1230.09     1338.67     41.75 o 
   4   9 -10    15028.98    15114.24    319.25 o 
   5   9 -10    12522.42    12812.28    263.57 o 
   6   9 -10     1216.09     1103.78     26.28 o 
   7   9 -10      841.60      823.70     22.75 o 
 -12  10 -10      310.78      371.93     57.84 o 
 -11  10 -10     2466.72     2597.34     85.39 o 
 -10  10 -10      821.19      839.83     42.15 o 
  -9  10 -10       44.40       57.72     29.06 o 
  -8  10 -10     1365.67     1561.56     69.28 o 
  -7  10 -10     4113.40     4338.13    139.41 o 
  -6  10 -10      459.27      411.56     30.77 o 
  -5  10 -10      566.95      591.12     33.74 o 
  -4  10 -10    10960.38    10821.65    262.63 o 
  -3  10 -10     2900.46     2869.56     70.87 o 
  -2  10 -10      804.06      821.51     34.99 o 
  -1  10 -10     1334.21     1333.03     43.76 o 
   0  10 -10     4976.44     5179.30    111.95 o 
   1  10 -10     2075.61     2128.93     66.47 o 
   2  10 -10      128.70      132.69     13.23 o 
   3  10 -10     1057.33     1060.35     26.90 o 
   4  10 -10      978.27     1139.31     41.61 o 
   5  10 -10     4642.78     4714.08     82.34 o 
   6  10 -10      405.39      375.99     20.75 o 
   7  10 -10     2276.61     2144.90     65.96 o 
 -12  11 -10     3054.55     3352.29    214.14 o 
 -11  11 -10     2606.62     2619.87    125.20 o 
 -10  11 -10       28.26       39.98     28.66 o 
  -9  11 -10     2486.71     2523.09    104.62 o 
  -8  11 -10     4479.20     4685.43    205.70 o 
  -7  11 -10     1453.79     1404.51     58.38 o 
  -6  11 -10      271.71      302.29     25.41 o 
  -5  11 -10     3466.09     3640.92     94.52 o 
  -4  11 -10     2859.94     2937.06     77.25 o 
  -3  11 -10     7041.26     6785.00    382.91 o 
  -2  11 -10       91.91       73.68     15.51 o 
  -1  11 -10     3636.70     3734.52     87.34 o 
   0  11 -10     2100.94     2158.98     48.36 o 
   1  11 -10     1363.92     1415.35     32.05 o 
   2  11 -10      541.24      532.02     18.62 o 
   3  11 -10     2906.86     3001.19     74.61 o 
   4  11 -10    12177.46    12114.05    224.64 o 
   5  11 -10     5054.95     5114.17    102.58 o 
   6  11 -10      454.31      428.98     18.88 o 
   7  11 -10      147.91      184.78     32.32 o 
   8  11 -10      578.36      538.60     60.19 o 
 -12  12 -10     1615.63     1791.77     74.71 o 
 -11  12 -10      415.38      461.66     37.66 o 
 -10  12 -10        0.73        0.37     16.39 o 
  -9  12 -10      134.97      133.37     29.75 o 
  -8  12 -10      561.96      570.82     36.63 o 
  -7  12 -10     1260.90     1249.36     59.31 o 
  -6  12 -10      243.42      232.88     24.75 o 
  -5  12 -10      500.31      529.65     32.25 o 
  -4  12 -10     3452.84     3312.31     98.24 o 
  -3  12 -10     2629.41     2596.37     79.01 o 
  -2  12 -10      538.30      508.71     14.60 o 
  -1  12 -10      891.33      926.18     22.96 o 
   0  12 -10     5430.81     5652.44    141.15 o 
   1  12 -10     2158.07     2171.57     53.46 o 
   2  12 -10       52.48       85.57     11.66 o 
   3  12 -10      235.97      321.41     18.99 o 
   4  12 -10      383.47      411.88     24.22 o 
   5  12 -10      372.78      407.93     19.61 o 
   6  12 -10      582.82      544.70     24.68 o 
   7  12 -10     1752.61     1863.27    146.54 o 
 -11  13 -10     1176.63     1214.51     63.57 o 
 -10  13 -10      183.67      180.58     35.23 o 
  -9  13 -10     1341.47     1366.08     59.07 o 
  -8  13 -10     2799.21     2881.22    117.09 o 
  -7  13 -10      514.10      505.65     34.85 o 
  -6  13 -10     1854.93     1861.39     91.69 o 
  -5  13 -10     3936.09     4022.39    111.00 o 
  -4  13 -10     2404.68     2404.00     72.53 o 
  -3  13 -10      163.72      169.84     15.27 o 
  -2  13 -10     2335.53     2186.89    106.49 o 
  -1  13 -10    10670.48    10330.43    346.66 o 
   0  13 -10     7910.71     7788.32    194.31 o 
   1  13 -10      556.08      547.18     38.05 o 
   2  13 -10      149.26      146.05     18.18 o 
   3  13 -10        6.71       78.51     23.32 o 
   4  13 -10      250.96      261.82     20.79 o 
   5  13 -10      317.27      312.32     26.48 o 
   6  13 -10      693.89      702.03     64.28 o 
 -11  14 -10        4.66        7.35     28.42 o 
 -10  14 -10       15.81       11.12     20.33 o 
  -9  14 -10      890.57      907.47     52.20 o 
  -8  14 -10      596.25      705.27     53.21 o 
  -7  14 -10       47.72       63.01     22.13 o 
  -6  14 -10      536.73      573.62     46.67 o 
  -5  14 -10      851.66      919.02    132.42 o 
  -4  14 -10     1332.99     1297.47     53.12 o 
  -3  14 -10      174.49      155.57     18.66 o 
  -2  14 -10     1242.08     1124.57     72.54 o 
  -1  14 -10      321.11      290.93     24.73 o 
   0  14 -10     4183.21     4287.11    177.40 o 
   1  14 -10      473.09      488.51     27.81 o 
   2  14 -10     2595.02     2545.65     72.73 o 
   3  14 -10      724.51      816.50     38.17 o 
   4  14 -10      293.45      227.29     48.67 o 
 -10  15 -10      903.41      996.81     58.84 o 
  -9  15 -10     1778.32     1734.80     92.42 o 
  -8  15 -10     2311.30     2282.75    189.23 o 
  -7  15 -10      194.66      172.19     36.76 o 
  -6  15 -10     3884.97     3993.65    171.58 o 
  -5  15 -10      830.11      822.37     46.77 o 
  -4  15 -10      662.85      672.76     60.37 o 
  -3  15 -10       12.75       -7.95     29.61 o 
  -2  15 -10     3323.36     3320.16     91.92 o 
  -1  15 -10    13062.46    12737.63    333.26 o 
   0  15 -10     3448.57     3449.26    102.98 o 
   1  15 -10       61.49       85.79     19.55 o 
   2  15 -10       73.78       93.65     36.99 o 
   3  15 -10     1500.13     1617.27     81.84 o 
  -8  16 -10      808.76      891.56     57.09 o 
  -7  16 -10      298.57      366.75     38.54 o 
  -6  16 -10     1699.15     2089.85    541.86 o 
  -5  16 -10     2430.75     2268.32    126.97 o 
  -4  16 -10       57.32       73.18     36.47 o 
  -3  16 -10      207.36      179.35     42.63 o 
  -2  16 -10     1190.37     1022.56     47.87 o 
  -1  16 -10      407.74      377.04     28.30 o 
   0  16 -10     1619.12     1602.15    104.13 o 
  -5  17 -10      538.98      621.05     70.25 o 
   3 -10  -9      443.71      470.12     97.63 o 
   4 -10  -9     1048.31      988.90     87.57 o 
   5 -10  -9     1683.02     1687.82    110.20 o 
   6 -10  -9      383.97      469.02     63.91 o 
   7 -10  -9     1712.50     1657.45    108.37 o 
   8 -10  -9       63.10       50.43     36.22 o 
   9 -10  -9      102.83       99.46     40.86 o 
  10 -10  -9       41.79       95.26     37.26 o 
  11 -10  -9     1810.75     1702.76    105.99 o 
   0  -9  -9      358.13      393.46     60.13 o 
   1  -9  -9      287.05      261.37     51.41 o 
   2  -9  -9      898.27      953.89    117.03 o 
   3  -9  -9      191.55      231.19     46.29 o 
   4  -9  -9     1185.35     1255.76     86.78 o 
   5  -9  -9     5410.93     5303.98    281.44 o 
   6  -9  -9     7616.12     7470.40    306.80 o 
   7  -9  -9     1618.19     1563.05    133.00 o 
   8  -9  -9      431.78      442.49     51.35 o 
   9  -9  -9      213.64      242.22     42.57 o 
  10  -9  -9       68.91       55.62     33.05 o 
  11  -9  -9      126.71       79.52     35.92 o 
  12  -9  -9      217.87      210.94     43.36 o 
  -2  -8  -9      759.28      718.93    105.56 o 
  -1  -8  -9      916.19      978.84     80.31 o 
   0  -8  -9     1057.99     1101.53     82.63 o 
   1  -8  -9      820.49      745.33     96.47 o 
   2  -8  -9      245.66      332.72     48.91 o 
   3  -8  -9      536.48      520.24     52.57 o 
   4  -8  -9     1623.04     1469.81     85.99 o 
   5  -8  -9     1468.33     1467.25     83.00 o 
   6  -8  -9     1377.62     1246.61     78.48 o 
   7  -8  -9     3555.62     3315.09    142.76 o 
   8  -8  -9     1377.77     1281.25     75.13 o 
   9  -8  -9     1637.36     1452.19    110.14 o 
  10  -8  -9      139.53      146.79     51.47 o 
  11  -8  -9     1231.78     1198.25    101.41 o 
  12  -8  -9      748.62      780.09     63.12 o 
  13  -8  -9      791.44      792.66     61.35 o 
  -3  -7  -9     2720.81     2361.44    183.38 o 
  -2  -7  -9      573.57      529.82     84.28 o 
  -1  -7  -9      273.80      312.66     45.74 o 
   0  -7  -9     2581.73     2564.82    160.08 o 
   1  -7  -9     3595.53     3637.32    197.71 o 
   2  -7  -9     2160.62     2122.45    102.88 o 
   3  -7  -9      140.81      101.05     33.42 o 
   4  -7  -9      880.53      901.45     86.11 o 
   5  -7  -9     3418.01     3503.22    140.87 o 
   6  -7  -9     3979.75     3734.71    184.11 o 
   7  -7  -9      455.20      411.39     41.35 o 
   8  -7  -9     2912.87     2836.80    116.54 o 
   9  -7  -9      615.43      630.14     47.02 o 
  10  -7  -9      552.17      511.22     43.36 o 
  11  -7  -9       34.05       29.27     23.23 o 
  12  -7  -9       44.17       45.98     26.53 o 
  13  -7  -9     1658.59     1752.59     81.96 o 
  14  -7  -9     1488.05     1470.17     77.45 o 
  -4  -6  -9      213.57      264.12     43.60 o 
  -3  -6  -9      112.61      139.59     57.63 o 
  -2  -6  -9      285.87      314.79     43.97 o 
  -1  -6  -9     1015.27     1072.87     69.34 o 
   0  -6  -9     1501.33     1557.32    110.81 o 
   1  -6  -9     1266.48     1302.59    102.88 o 
   2  -6  -9     2877.52     2885.28    115.32 o 
   3  -6  -9      118.22       85.07     27.87 o 
   4  -6  -9      379.08      433.83     55.43 o 
   5  -6  -9     1910.99     1788.20     78.73 o 
   6  -6  -9     1824.11     1812.47     77.51 o 
   7  -6  -9     8141.15     7899.48    269.67 o 
   8  -6  -9     9460.79     9065.04    344.80 o 
   9  -6  -9     8502.52     7891.91    267.53 o 
  10  -6  -9      886.75      773.75     47.38 o 
  11  -6  -9       29.89       39.21     22.08 o 
  12  -6  -9      409.36      402.73     37.50 o 
  13  -6  -9      150.42      152.82     27.56 o 
  14  -6  -9     2038.70     2001.15     79.46 o 
  -6  -5  -9      800.22      888.58     72.14 o 
  -5  -5  -9      281.36      266.86     46.59 o 
  -4  -5  -9     1053.54      991.70     99.46 o 
  -3  -5  -9     3243.60     2966.27    132.21 o 
  -2  -5  -9      114.61      159.96     34.88 o 
  -1  -5  -9     4812.20     4275.20    161.97 o 
   0  -5  -9     7091.30     6945.16    246.80 o 
   1  -5  -9     7051.13     6888.75    281.44 o 
   2  -5  -9     3511.41     3328.63    122.58 o 
   3  -5  -9      711.01      685.75     43.72 o 
   4  -5  -9      796.54      780.95     45.49 o 
   5  -5  -9      561.85      561.10     37.08 o 
   6  -5  -9     2115.34     2022.86     76.72 o 
   7  -5  -9     7398.53     6884.90    224.05 o 
   8  -5  -9    12790.28    12211.09    402.12 o 
   9  -5  -9     5532.01     5369.91    169.78 o 
  10  -5  -9     2926.77     2761.67     97.63 o 
  11  -5  -9      884.51      872.30     64.40 o 
  12  -5  -9      385.76      384.38     32.99 o 
  13  -5  -9     1876.40     2012.19     97.51 o 
  -7  -4  -9      482.36      407.12     53.42 o 
  -6  -4  -9      998.27     1043.17     69.89 o 
  -5  -4  -9      408.27      424.44     67.57 o 
  -4  -4  -9     4093.91     4000.35    160.02 o 
  -3  -4  -9      409.43      308.94     39.76 o 
  -2  -4  -9      413.31      427.86     40.55 o 
  -1  -4  -9     2834.20     2680.26    105.13 o 
   0  -4  -9      698.55      682.15     46.04 o 
   1  -4  -9     1238.11     1267.89     59.52 o 
   2  -4  -9     1018.03      995.30     49.70 o 
   3  -4  -9     1827.48     1692.40     67.57 o 
   4  -4  -9      406.87      441.52     31.65 o 
   5  -4  -9      454.14      473.90     42.75 o 
   6  -4  -9     2814.64     2726.67     90.32 o 
   7  -4  -9     5725.07     5576.21    169.90 o 
   8  -4  -9     9704.43     9303.91    309.49 o 
   9  -4  -9     5187.09     4871.13    147.09 o 
  10  -4  -9      334.42      295.28     25.61 o 
  11  -4  -9     1053.09     1090.01     45.01 o 
  12  -4  -9      132.19      123.00     20.12 o 
  13  -4  -9     1566.49     1578.11     69.09 o 
  -7  -3  -9      784.84      853.58     63.67 o 
  -6  -3  -9      322.32      371.32     65.07 o 
  -5  -3  -9     2339.46     2200.08     99.95 o 
  -4  -3  -9     2671.74     2488.10    103.61 o 
  -3  -3  -9     1299.70     1122.57     60.37 o 
  -2  -3  -9     1074.77     1014.21     53.73 o 
  -1  -3  -9     4139.11     3909.37    135.99 o 
   0  -3  -9     9611.96     9970.58    322.23 o 
   1  -3  -9     2773.11     2788.08     93.30 o 
   2  -3  -9      346.14      444.75     44.70 o 
   3  -3  -9     3982.31     3984.80    118.31 o 
   4  -3  -9     3231.79     3112.93     96.41 o 
   5  -3  -9     1108.26     1170.63     59.03 o 
   6  -3  -9     1079.98     1035.37     54.88 o 
   7  -3  -9    11152.94    10529.85    314.18 o 
   8  -3  -9     8667.60     8482.35    242.59 o 
   9  -3  -9     4639.53     4550.18    125.26 o 
  10  -3  -9     4775.13     4652.63    131.72 o 
  11  -3  -9     1466.33     1490.24     48.42 o 
  12  -3  -9     1816.03     1849.61     56.71 o 
  -8  -2  -9     1067.66     1109.28     73.36 o 
  -7  -2  -9      107.77       81.47     31.04 o 
  -6  -2  -9     1080.79      934.32     60.43 o 
  -5  -2  -9      670.07      633.12     47.20 o 
  -4  -2  -9     4047.65     4070.42    145.26 o 
  -3  -2  -9      767.10      778.45     64.03 o 
  -2  -2  -9      907.15      866.63     45.80 o 
  -1  -2  -9     3917.38     3858.63    145.93 o 
   0  -2  -9     2867.57     2722.95    109.10 o 
   1  -2  -9     2682.33     2751.55     87.57 o 
   2  -2  -9     6281.46     6282.03    181.85 o 
   3  -2  -9     6330.89     6284.71    175.33 o 
   4  -2  -9     6551.92     6413.39    198.07 o 
   5  -2  -9      356.65      334.55     21.95 o 
   6  -2  -9      225.42      284.42     27.50 o 
   7  -2  -9      202.57      220.21     17.20 o 
   8  -2  -9     5160.14     4960.77    144.59 o 
   9  -2  -9      728.12      765.76     39.70 o 
  10  -2  -9     2994.05     2980.84     77.88 o 
  11  -2  -9     5520.65     5485.41    138.49 o 
  12  -2  -9      769.87      702.28     28.30 o 
  -9  -1  -9     2549.96     2594.58    125.08 o 
  -8  -1  -9     1944.48     1995.48     99.04 o 
  -7  -1  -9      125.61      153.25     30.74 o 
  -6  -1  -9     2328.32     2310.46     95.56 o 
  -5  -1  -9     9814.64     9535.46    358.09 o 
  -4  -1  -9     3325.41     3258.13    112.88 o 
  -3  -1  -9      495.20      441.27     32.08 o 
  -2  -1  -9     1440.36     1286.86     53.12 o 
  -1  -1  -9     4065.07     3906.20    118.55 o 
   0  -1  -9      565.96      609.58     31.16 o 
   1  -1  -9     1866.16     1964.38     62.69 o 
   2  -1  -9    11966.65    12215.17    348.27 o 
   3  -1  -9    21353.83    20120.69    633.73 o 
   4  -1  -9     8252.64     7971.74    218.01 o 
   5  -1  -9     2002.44     1942.55     55.25 o 
   6  -1  -9      786.54      750.52     38.05 o 
   7  -1  -9     6128.70     6444.55    162.82 o 
   8  -1  -9     4291.73     4095.73    102.45 o 
   9  -1  -9     3187.70     3044.57     75.19 o 
  10  -1  -9     2338.28     2319.61     55.31 o 
  11  -1  -9      940.29      882.60     27.81 o 
 -10   0  -9      314.78      359.55     68.24 o 
  -9   0  -9      926.87      996.40     62.87 o 
  -8   0  -9      341.66      355.29     38.18 o 
  -7   0  -9      194.86      164.10     29.64 o 
  -6   0  -9     3595.18     3583.96    125.81 o 
  -5   0  -9      499.24      532.87     36.65 o 
  -4   0  -9     2511.24     2524.39     85.86 o 
  -3   0  -9      526.73      487.62     43.97 o 
  -2   0  -9     3006.84     2781.79     89.89 o 
  -1   0  -9      228.30      264.30     22.93 o 
   0   0  -9     1810.11     1818.63     73.00 o 
   1   0  -9     7843.75     8153.29    223.69 o 
   2   0  -9     8799.39     8940.46    242.89 o 
   3   0  -9    23957.83    25341.25    812.23 o 
   4   0  -9    19523.43    19452.56    588.55 o 
   5   0  -9      769.07      812.41     28.72 o 
   6   0  -9      394.20      381.14     17.56 o 
   7   0  -9     1139.90     1102.27     30.61 o 
   8   0  -9      370.42      387.30     15.67 o 
   9   0  -9     5489.17     5486.69    121.29 o 
  10   0  -9     9479.90     9322.51    206.85 o 
 -10   1  -9      837.24      847.17     61.84 o 
  -9   1  -9     1791.40     1808.75     84.34 o 
  -8   1  -9      422.74      392.30     37.38 o 
  -7   1  -9     1598.82     1653.73     69.64 o 
  -6   1  -9     4136.88     4038.10    134.96 o 
  -5   1  -9     7077.40     6503.70    203.93 o 
  -4   1  -9     2315.12     2356.80     79.58 o 
  -3   1  -9     3781.75     3517.13    107.15 o 
  -2   1  -9     4101.23     3739.35    108.43 o 
  -1   1  -9    11348.78    11076.13    321.99 o 
   0   1  -9     2134.70     2372.66     68.85 o 
   1   1  -9     1034.46      990.36     33.17 o 
   2   1  -9    24042.36    24065.06    749.66 o 
   3   1  -9    39614.06    38373.65   1358.76 o 
   4   1  -9     6414.69     6407.53    156.48 o 
   5   1  -9     5885.65     5913.20    140.14 o 
   6   1  -9      617.68      710.76     22.26 o 
   7   1  -9      525.46      561.77     17.50 o 
   8   1  -9      998.89      988.17     22.93 o 
   9   1  -9     1227.08     1151.23     25.86 o 
 -11   2  -9       22.96       28.66     23.17 o 
 -10   2  -9     1281.81     1336.07     97.15 o 
  -9   2  -9     4617.03     4602.93    163.92 o 
  -8   2  -9      382.39      414.07     36.53 o 
  -7   2  -9     1116.20     1103.61     52.08 o 
  -6   2  -9     4371.64     4316.25    141.24 o 
  -5   2  -9     1831.23     1863.03     67.75 o 
  -4   2  -9     1346.74     1227.22     47.69 o 
  -3   2  -9     1754.41     1602.32     54.40 o 
  -2   2  -9    18317.79    17145.09    540.06 o 
  -1   2  -9      704.34      672.64     30.98 o 
   0   2  -9     3540.12     3463.22     90.74 o 
   1   2  -9     3713.52     3605.49     91.11 o 
   2   2  -9     2983.20     3073.35     87.39 o 
   3   2  -9    11211.74    11821.16    308.70 o 
   4   2  -9     2096.06     2087.87     49.21 o 
   5   2  -9     7595.55     7583.04    179.72 o 
   6   2  -9     5882.96     6237.08    139.77 o 
   7   2  -9       89.30       87.94      7.32 o 
   8   2  -9      932.81      868.76     17.75 o 
 -11   3  -9     1554.77     1570.80     79.95 o 
 -10   3  -9     3329.50     3433.46    132.15 o 
  -9   3  -9      410.04      389.56     36.10 o 
  -8   3  -9        8.45        6.22     26.47 o 
  -7   3  -9     2462.75     2524.32     91.60 o 
  -6   3  -9     3330.89     3197.03    127.27 o 
  -5   3  -9      919.83      790.16     39.15 o 
  -4   3  -9     1178.27     1023.48     57.02 o 
  -3   3  -9    10894.67    10199.14    293.45 o 
  -2   3  -9    12204.87    11510.33    329.98 o 
  -1   3  -9     7847.05     7433.75    201.61 o 
   0   3  -9      156.86      177.46     14.82 o 
   1   3  -9     4038.63     4097.50    100.01 o 
   2   3  -9    22364.78    21648.86    639.59 o 
   3   3  -9    11007.73    11120.83    287.29 o 
   4   3  -9     4163.28     4110.25     92.27 o 
   5   3  -9     1844.93     1929.01     42.93 o 
   6   3  -9       94.30      125.01      9.64 o 
   7   3  -9     1099.36     1034.33     22.56 o 
   8   3  -9     1299.11     1228.48     14.45 o 
 -12   4  -9      258.72      224.17     36.65 o 
 -11   4  -9     1003.04     1033.96     60.62 o 
 -10   4  -9      417.54      480.79     57.02 o 
  -9   4  -9      841.79      781.37     47.93 o 
  -8   4  -9      134.65      153.98     23.54 o 
  -7   4  -9     1392.37     1373.09     54.95 o 
  -6   4  -9     2460.82     2351.13     79.03 o 
  -5   4  -9     2205.26     2174.77     72.45 o 
  -4   4  -9     5005.08     4788.86    139.65 o 
  -3   4  -9     9904.35     9331.60    270.09 o 
  -2   4  -9    12004.45    11294.27    324.67 o 
  -1   4  -9     2864.35     2906.57     80.44 o 
   0   4  -9      668.16      649.77     25.86 o 
   1   4  -9     1836.83     1802.71     47.14 o 
   2   4  -9      994.13      984.69     28.97 o 
   3   4  -9     1574.42     1638.49     41.83 o 
   4   4  -9     3368.68     3481.94     87.21 o 
   5   4  -9    19042.46    19079.04    520.00 o 
   6   4  -9    14187.78    14632.59    377.00 o 
   7   4  -9     1214.75     1137.81     42.87 o 
 -12   5  -9     1630.40     1690.38    115.99 o 
 -11   5  -9     2360.66     2315.09     99.28 o 
 -10   5  -9     2405.17     2483.34     95.74 o 
  -9   5  -9      119.12      143.80     23.42 o 
  -8   5  -9      495.71      478.90     35.31 o 
  -7   5  -9     4753.51     4918.82    154.29 o 
  -6   5  -9     4920.47     4885.22    149.41 o 
  -5   5  -9       14.33       40.31     24.52 o 
  -4   5  -9     6801.17     6713.97    193.68 o 
  -3   5  -9    21079.20    21218.01    671.12 o 
  -2   5  -9    10045.28     9658.53    272.41 o 
  -1   5  -9     1952.13     1960.05     57.45 o 
   0   5  -9      945.43      875.77     30.55 o 
   1   5  -9     3873.90     3757.52     93.43 o 
   2   5  -9     2751.12     2719.77     66.96 o 
   3   5  -9      473.21      455.91     24.70 o 
   4   5  -9     2772.14     2831.80     63.54 o 
   5   5  -9     2348.49     2411.06     37.89 o 
   6   5  -9     1140.50     1178.41     45.10 o 
   7   5  -9     1439.39     1363.71     20.41 o 
 -12   6  -9     1240.30     1334.49     73.00 o 
 -11   6  -9     3858.94     3994.74    149.47 o 
 -10   6  -9      348.97      402.30     54.40 o 
  -9   6  -9      122.19      151.73     25.37 o 
  -8   6  -9     2551.55     2452.67     88.00 o 
  -7   6  -9     3197.15     3194.71    105.68 o 
  -6   6  -9      311.99      269.73     36.96 o 
  -5   6  -9     1244.08     1229.84     47.38 o 
  -4   6  -9     6142.95     5952.54    170.33 o 
  -3   6  -9     3318.45     3211.72     94.52 o 
  -2   6  -9     8519.54     8283.30    247.77 o 
  -1   6  -9     1746.94     1888.70     54.52 o 
   0   6  -9     3953.65     4134.39    106.05 o 
   1   6  -9      819.12      784.06     28.84 o 
   2   6  -9      482.83      508.66     21.28 o 
   3   6  -9     1623.00     1725.94     43.42 o 
   4   6  -9     3468.88     3562.30     59.22 o 
   5   6  -9    21797.94    22512.53    467.71 o 
   6   6  -9    10869.08    10607.47    184.76 o 
   7   6  -9     1718.61     1636.80     27.38 o 
 -12   7  -9     2509.77     2437.42    106.78 o 
 -11   7  -9     1696.13     1681.42     79.70 o 
 -10   7  -9     1174.81     1132.21     58.30 o 
  -9   7  -9      917.43      918.89     48.24 o 
  -8   7  -9     5496.85     5633.60    180.45 o 
  -7   7  -9     7321.30     7192.01    226.06 o 
  -6   7  -9     3552.37     3361.86    107.02 o 
  -5   7  -9      201.50      212.71     22.69 o 
  -4   7  -9     2258.77     2111.90     67.51 o 
  -3   7  -9    12079.22    11823.36    353.33 o 
  -2   7  -9     6802.05     6779.16    191.73 o 
  -1   7  -9     1874.52     1859.92     55.13 o 
   0   7  -9     1183.92     1257.95     42.02 o 
   1   7  -9     1818.26     1987.74     56.29 o 
   2   7  -9      593.83      579.94     19.80 o 
   3   7  -9     1820.26     1786.91     51.35 o 
   4   7  -9    12579.23    13338.87    365.29 o 
   5   7  -9     6139.10     6440.54    113.74 o 
   6   7  -9     3992.24     3834.76     61.79 o 
   7   7  -9     1689.01     1585.11     52.20 o 
   8   7  -9     3875.74     3092.62    104.31 o 
 -13   8  -9      251.29      307.26     35.16 o 
 -12   8  -9     1431.45     1510.53    149.47 o 
 -11   8  -9     5862.41     5674.09    241.37 o 
 -10   8  -9      151.65      153.25     41.83 o 
  -9   8  -9      248.00      209.90     28.42 o 
  -8   8  -9     6607.04     6278.37    206.73 o 
  -7   8  -9     7693.26     7477.72    238.56 o 
  -6   8  -9      216.12      220.82     25.00 o 
  -5   8  -9      189.46      190.27     22.69 o 
  -4   8  -9     5253.68     5198.67    177.40 o 
  -3   8  -9      427.98      375.78     26.71 o 
  -2   8  -9      666.07      687.15     47.57 o 
  -1   8  -9     5774.77     5674.14    114.42 o 
   0   8  -9    22705.76    23580.19    555.95 o 
   1   8  -9     4268.75     4360.17    101.02 o 
   2   8  -9      517.99      533.13     17.28 o 
   3   8  -9     2040.43     1992.03     32.84 o 
   4   8  -9     1060.35     1070.41     28.60 o 
   5   8  -9    12094.97    12338.34    205.54 o 
   6   8  -9       84.12      105.16      8.00 o 
   7   8  -9     9319.12     9185.29    149.29 o 
   8   8  -9     2946.11     2437.60    143.58 o 
 -13   9  -9     1776.38     1816.99     78.73 o 
 -12   9  -9     3268.81     3545.77    114.77 o 
 -11   9  -9     1551.76     1743.45    124.59 o 
 -10   9  -9      132.49      168.69     21.88 o 
  -9   9  -9     6529.97     6732.73    496.67 o 
  -8   9  -9     9614.96     9684.15    298.63 o 
  -7   9  -9     2413.76     2601.97     69.15 o 
  -6   9  -9      699.02      720.84     29.95 o 
  -5   9  -9     3797.74     3920.09     91.63 o 
  -4   9  -9     1591.42     1507.66     42.43 o 
  -3   9  -9     5737.71     5638.91    147.24 o 
  -2   9  -9      191.98      212.83     20.80 o 
  -1   9  -9     3699.90     3846.56     80.23 o 
   0   9  -9      460.42      529.08     23.24 o 
   1   9  -9     2968.88     2943.19     61.73 o 
   2   9  -9     1358.60     1400.49     28.24 o 
   3   9  -9     3502.56     3562.75     57.48 o 
   4   9  -9    11975.33    12281.51    207.46 o 
   5   9  -9     3959.17     4019.31     68.49 o 
   6   9  -9     1234.98     1194.63     28.50 o 
   7   9  -9     2421.10     2369.72     49.85 o 
   8   9  -9     4475.10     4090.00    170.87 o 
 -13  10  -9      804.89      934.56     61.56 o 
 -12  10  -9      151.88      166.36     28.60 o 
 -11  10  -9      746.23      762.55     70.98 o 
 -10  10  -9      353.35      387.83     29.47 o 
  -9  10  -9     1867.60     2034.94     75.04 o 
  -8  10  -9     4923.62     4787.25    133.77 o 
  -7  10  -9     3315.54     3419.29     87.51 o 
  -6  10  -9      325.97      381.08     24.03 o 
  -5  10  -9      480.44      431.42     25.23 o 
  -4  10  -9     2324.59     2279.95    102.85 o 
  -3  10  -9      653.60      672.09     47.20 o 
  -2  10  -9      403.68      384.67     20.97 o 
  -1  10  -9     7871.61     7999.59    143.99 o 
   0  10  -9    11461.32    11828.00    201.78 o 
   1  10  -9     2256.00     2346.62     43.74 o 
   2  10  -9      276.11      289.10     22.49 o 
   3  10  -9      780.27      866.99     21.53 o 
   4  10  -9     2202.44     2187.39     57.11 o 
   5  10  -9     1928.05     1987.03     44.49 o 
   6  10  -9     1650.97     1648.18     66.42 o 
   7  10  -9     9136.94     9146.70    252.46 o 
   8  10  -9     2484.64     2595.25    124.22 o 
   9  10  -9      170.88      154.71     43.11 o 
 -12  11  -9     2690.41     2826.59    147.64 o 
 -11  11  -9     2037.26     2116.04    101.63 o 
 -10  11  -9      693.71      698.15     46.04 o 
  -9  11  -9     4571.70     4888.16    179.32 o 
  -8  11  -9     4520.56     4734.70    140.66 o 
  -7  11  -9       39.16       52.06     17.03 o 
  -6  11  -9     1336.49     1275.05     98.73 o 
  -5  11  -9     7697.27     7831.99    450.39 o 
  -4  11  -9     1985.92     1922.70     98.03 o 
  -3  11  -9     1382.74     1253.46     30.65 o 
  -2  11  -9     2820.88     2769.42    129.07 o 
  -1  11  -9     6350.47     6368.57    157.21 o 
   0  11  -9     2963.99     2981.91    112.48 o 
   1  11  -9      353.87      329.77     17.36 o 
   2  11  -9       57.68      102.47     13.63 o 
   3  11  -9      187.99      295.68     28.32 o 
   4  11  -9      528.83      617.80     26.52 o 
   5  11  -9      768.26      782.11     23.20 o 
   6  11  -9     1138.69     1106.12     39.73 o 
   7  11  -9      280.62      241.31     43.05 o 
   8  11  -9     1620.42     1518.47    100.19 o 
 -12  12  -9      150.16      169.69     28.71 o 
 -11  12  -9      173.93      185.35     32.06 o 
 -10  12  -9     1228.71     1297.98    111.63 o 
  -9  12  -9     2929.21     2955.75    100.08 o 
  -8  12  -9      463.76      415.28     35.51 o 
  -7  12  -9      107.58      131.82     24.61 o 
  -6  12  -9     2671.67     2659.63    141.97 o 
  -5  12  -9     3501.27     3440.07     91.36 o 
  -4  12  -9     2138.59     2024.69    100.47 o 
  -3  12  -9       19.05       18.55     18.42 o 
  -2  12  -9     1192.99     1226.86     31.03 o 
  -1  12  -9     2407.26     2339.62     67.78 o 
   0  12  -9     4712.24     4786.41    102.67 o 
   1  12  -9       52.27      109.57     17.41 o 
   2  12  -9     5447.53     5409.21    131.11 o 
   3  12  -9     3627.36     3772.71     90.73 o 
   4  12  -9      160.99      194.36     34.15 o 
   5  12  -9      280.01      321.43     23.17 o 
   6  12  -9     1914.24     1947.53     45.32 o 
   7  12  -9     5283.29     5345.09    237.89 o 
 -12  13  -9      625.50      675.09     46.35 o 
 -11  13  -9      136.54      131.37     31.71 o 
 -10  13  -9      547.60      544.36     57.63 o 
  -9  13  -9     1577.14     1653.74    146.24 o 
  -8  13  -9     2203.20     2122.03     80.09 o 
  -7  13  -9      957.36      902.73     51.71 o 
  -6  13  -9     1608.07     1741.61     70.44 o 
  -5  13  -9     2965.29     2621.96    204.66 o 
  -4  13  -9     1960.74     1803.57     35.48 o 
  -3  13  -9      181.27      192.70     16.69 o 
  -2  13  -9     2128.52     2237.51     51.28 o 
  -1  13  -9    10393.69    10205.83    236.31 o 
   0  13  -9     4310.44     4111.49    102.45 o 
   1  13  -9      414.36      394.40     30.77 o 
   2  13  -9      853.78      952.24     37.07 o 
   3  13  -9     3915.14     4376.56    190.51 o 
   4  13  -9      529.92      531.10     36.96 o 
   5  13  -9      260.34      285.61     28.14 o 
   6  13  -9     1059.64     1129.47     45.45 o 
 -11  14  -9      194.04      219.48     50.90 o 
 -10  14  -9     1492.38     1562.64     77.13 o 
  -9  14  -9     1916.27     1855.69     82.22 o 
  -8  14  -9      299.32      274.33     50.62 o 
  -7  14  -9      185.05      213.41     27.32 o 
  -5  14  -9     6479.45     5966.44    794.00 o 
  -4  14  -9      132.13      138.71     15.82 o 
  -3  14  -9      863.91      754.78     40.25 o 
  -2  14  -9     1984.33     1939.80     70.47 o 
  -1  14  -9      875.45      862.27     41.68 o 
   0  14  -9      912.52      862.60     47.17 o 
   1  14  -9     1511.22     1493.33     50.40 o 
   2  14  -9     9003.00     9375.44    237.87 o 
   3  14  -9     1142.23     1343.19     56.84 o 
   4  14  -9      219.30      271.22     47.84 o 
 -10  15  -9     2458.13     2441.87    150.57 o 
  -9  15  -9     1535.67     1550.96    137.52 o 
  -8  15  -9      336.92      332.48     45.37 o 
  -7  15  -9     2693.97     1933.46    985.91 o 
  -6  15  -9     2534.22     2715.87    137.15 o 
  -4  15  -9      468.97      405.36     91.50 o 
  -3  15  -9     1010.12      913.77     37.81 o 
  -2  15  -9      846.95      919.20     43.67 o 
  -1  15  -9     3271.60     3288.26     92.39 o 
   0  15  -9      251.33      263.83     24.88 o 
   1  15  -9      396.10      446.69     36.91 o 
   2  15  -9     1344.37     1420.37     56.86 o 
  -9  16  -9     1004.68      943.73     65.06 o 
  -8  16  -9      120.17      130.50     38.60 o 
  -7  16  -9      200.06      227.41     50.62 o 
  -6  16  -9     3830.15     4182.94    193.25 o 
  -4  16  -9     1490.79     1499.69     94.10 o 
  -3  16  -9     1424.41     1296.69     48.94 o 
  -2  16  -9     1167.40     1079.34     71.23 o 
  -1  16  -9      343.97      353.97     47.48 o 
   0  16  -9       57.73       69.01     21.60 o 
  -6  17  -9     3083.40     3245.39    176.24 o 
  -4  17  -9      494.94      570.01     65.37 o 
  -3  17  -9     1358.69     1280.03     93.00 o 
   3 -11  -8       61.61       -6.59     66.29 o 
   4 -11  -8      564.76      447.49     68.79 o 
   5 -11  -8     2332.80     2248.19    137.39 o 
   6 -11  -8     2788.81     2692.27    200.21 o 
   7 -11  -8     2979.83     2710.75    154.23 o 
   8 -11  -8     1092.64     1006.89    122.58 o 
   9 -11  -8      252.44      214.17     49.64 o 
  10 -11  -8      281.81      246.13     49.94 o 
   1 -10  -8     4312.54     4168.54    201.85 o 
   2 -10  -8     2075.19     2153.24    172.46 o 
   3 -10  -8      285.26      261.74     51.29 o 
   4 -10  -8      732.58      718.50     72.02 o 
   5 -10  -8      197.81      193.80     45.74 o 
   6 -10  -8     1461.73     1338.45     93.55 o 
   7 -10  -8      324.21      316.74     75.25 o 
   8 -10  -8      631.16      586.17     60.37 o 
   9 -10  -8     1919.70     1825.22    105.68 o 
  10 -10  -8      266.99      183.07     69.22 o 
  11 -10  -8       41.91       18.29     47.75 o 
  12 -10  -8      741.84      780.28     97.82 o 
  -1  -9  -8      377.92      441.27     85.38 o 
   0  -9  -8     2533.66     2692.45    182.89 o 
   1  -9  -8     1564.26     1622.14    132.45 o 
   2  -9  -8     2167.40     1992.37    109.46 o 
   3  -9  -8       60.10       45.07     34.88 o 
   4  -9  -8       18.96       93.36     33.54 o 
   5  -9  -8      994.00      958.83     72.20 o 
   6  -9  -8     1139.36     1005.55     73.24 o 
   7  -9  -8     1973.87     1791.07     95.38 o 
   8  -9  -8     1336.39     1384.19    108.43 o 
   9  -9  -8       16.33       29.15     26.28 o 
  10  -9  -8      269.73      291.86     40.37 o 
  11  -9  -8      130.64      129.41     34.39 o 
  12  -9  -8      328.74      313.39     65.68 o 
  13  -9  -8      781.88      777.65     62.81 o 
  -3  -8  -8     1021.79      880.59     82.14 o 
  -2  -8  -8      173.39       92.39     65.37 o 
  -1  -8  -8      869.23      736.00     91.96 o 
   0  -8  -8     1483.74     1550.49    124.59 o 
   1  -8  -8     3335.08     3422.30    150.20 o 
   2  -8  -8      988.57      907.06     67.81 o 
   3  -8  -8      432.50      472.31     46.47 o 
   4  -8  -8      230.56      238.93     60.37 o 
   5  -8  -8      292.86      331.93     40.74 o 
   6  -8  -8     1276.30     1221.79    100.07 o 
   7  -8  -8     2487.53     2226.48    103.30 o 
   8  -8  -8     5202.09     4811.91    182.22 o 
   9  -8  -8     5934.97     5238.67    199.47 o 
  10  -8  -8     2057.59     1885.35     89.71 o 
  11  -8  -8      535.17      561.35     47.08 o 
  12  -8  -8      137.92      220.21     52.08 o 
  13  -8  -8     1005.29     1034.03     64.03 o 
  14  -8  -8     1020.70      995.48     89.58 o 
  -4  -7  -8      771.70      780.03     67.87 o 
  -3  -7  -8     1141.61     1129.04    113.37 o 
  -2  -7  -8       40.44        8.23     48.42 o 
  -1  -7  -8     1295.69     1139.04    106.48 o 
   0  -7  -8     5993.15     5980.10    272.04 o 
   1  -7  -8     3816.26     3776.91    151.48 o 
   2  -7  -8     4368.50     4207.64    159.23 o 
   3  -7  -8     1307.44     1327.96     70.68 o 
   4  -7  -8     2990.32     2932.85    116.05 o 
   5  -7  -8      288.56      362.12     36.47 o 
   6  -7  -8      284.56      289.49     34.70 o 
   7  -7  -8     4486.23     4208.92    158.98 o 
   8  -7  -8     4837.18     4848.08    168.56 o 
   9  -7  -8     3493.13     3422.18    125.14 o 
  10  -7  -8     2265.76     2210.51     90.68 o 
  11  -7  -8     1073.16     1075.62     60.56 o 
  12  -7  -8       88.88      113.00     39.46 o 
  13  -7  -8      374.97      427.31     38.11 o 
  14  -7  -8     1543.40     1470.42     73.18 o 
  -5  -6  -8     1382.68     1387.18     84.40 o 
  -4  -6  -8     4587.30     4309.35    178.37 o 
  -2  -6  -8       62.91       26.83     45.68 o 
  -1  -6  -8     2027.41     1862.97    119.34 o 
   1  -6  -8     2910.90     3039.20    117.09 o 
   2  -6  -8      161.57      201.67     28.97 o 
   3  -6  -8     6367.79     6157.38    203.56 o 
   4  -6  -8     1495.38     1515.79     64.95 o 
   5  -6  -8      240.97      261.68     43.72 o 
   6  -6  -8     3022.55     2910.53    105.38 o 
   7  -6  -8     4845.00     4733.61    159.90 o 
   8  -6  -8    11719.58    10993.44    370.23 o 
   9  -6  -8     9883.31     9362.33    307.78 o 
  10  -6  -8     1704.02     1573.11     66.11 o 
  11  -6  -8     2669.53     2710.20     98.55 o 
  12  -6  -8       95.81       76.84     21.71 o 
  13  -6  -8       60.07       88.43     21.83 o 
  14  -6  -8      574.79      525.43     36.59 o 
  -6  -5  -8      444.31      400.41     51.77 o 
  -5  -5  -8     2867.13     2769.29    131.48 o 
  -4  -5  -8     1434.43     1331.13    106.78 o 
  -3  -5  -8     1318.76     1196.61     70.37 o 
  -2  -5  -8      130.38      140.38     29.94 o 
  -1  -5  -8     2754.54     2702.03    105.13 o 
   0  -5  -8     4771.52     4774.29    162.70 o 
   1  -5  -8     1314.50     1271.80     58.79 o 
   2  -5  -8     3789.87     3592.93    124.95 o 
   3  -5  -8      169.89      199.78     26.77 o 
   4  -5  -8     3325.73     3282.95    105.68 o 
   5  -5  -8       79.56       80.62     19.70 o 
   6  -5  -8      163.83      197.89     32.44 o 
   7  -5  -8     4548.92     4378.45    157.09 o 
   8  -5  -8     7230.70     7026.02    217.59 o 
   9  -5  -8     6025.37     5607.74    176.73 o 
  10  -5  -8     3764.07     3906.32    121.23 o 
  11  -5  -8     3065.11     3030.24    118.43 o 
  12  -5  -8     1650.83     1759.23     82.14 o 
  13  -5  -8      455.21      435.91     29.88 o 
  -7  -4  -8        2.84       11.95     25.06 o 
  -6  -4  -8      867.77      831.38     60.56 o 
  -5  -4  -8     4261.11     4305.39    202.40 o 
  -4  -4  -8     5847.09     5714.34    203.50 o 
  -3  -4  -8      578.78      552.20     43.72 o 
  -2  -4  -8      380.68      370.04     34.03 o 
  -1  -4  -8     3339.56     3221.72    112.88 o 
   0  -4  -8      353.12      354.01     32.38 o 
   1  -4  -8      550.50      526.95     49.76 o 
   2  -4  -8     2547.86     2604.09     86.84 o 
   3  -4  -8    10846.04    10651.75    326.56 o 
   4  -4  -8     3353.38     3628.05    106.29 o 
   5  -4  -8     1027.02      963.83     40.61 o 
   6  -4  -8     2069.04     1952.98     65.25 o 
   7  -4  -8     2070.54     1924.56     63.97 o 
   8  -4  -8     8837.44     8069.01    230.39 o 
   9  -4  -8      301.01      328.94     22.56 o 
  10  -4  -8     5327.40     5284.78    152.03 o 
  11  -4  -8     6430.12     6397.29    181.18 o 
  12  -4  -8     1001.09     1069.33     54.95 o 
  -8  -3  -8      958.98      888.95     66.29 o 
  -7  -3  -8       78.26      112.33     29.15 o 
  -6  -3  -8     2796.08     2626.29    140.63 o 
  -5  -3  -8     7858.97     7422.71    256.31 o 
  -4  -3  -8     2849.10     2751.73    102.09 o 
  -3  -3  -8     1009.78     1052.63     52.75 o 
  -2  -3  -8      832.82      825.95     43.48 o 
  -1  -3  -8      113.03      256.43     24.45 o 
   0  -3  -8      968.60      919.13     42.93 o 
   1  -3  -8     2864.26     2760.88     86.11 o 
   2  -3  -8     4878.66     4551.64    131.60 o 
   3  -3  -8     2567.29     2577.14     78.24 o 
   4  -3  -8     4444.39     4463.46    123.61 o 
   5  -3  -8     3509.61     3369.12     94.83 o 
   6  -3  -8       23.85       22.38     12.14 o 
   7  -3  -8      627.67      629.22     27.02 o 
   8  -3  -8     1427.54     1426.76     44.40 o 
   9  -3  -8     4449.93     4347.29    116.17 o 
  10  -3  -8     3283.67     3175.26     84.34 o 
  11  -3  -8     3826.00     3816.55     99.83 o 
  12  -3  -8     2028.08     1942.12     52.20 o 
  -9  -2  -8      561.47      586.78     76.05 o 
  -8  -2  -8     1185.13     1188.56     69.03 o 
  -7  -2  -8      789.26      797.72     75.56 o 
  -6  -2  -8     3363.50     3327.35    123.80 o 
  -5  -2  -8     1009.35     1048.11     53.24 o 
  -4  -2  -8     2353.49     2103.79    104.40 o 
  -3  -2  -8      662.07      592.33     36.83 o 
  -2  -2  -8     1230.76     1214.84     49.09 o 
  -1  -2  -8     2192.59     2145.56     71.84 o 
   0  -2  -8      750.89      765.58     50.13 o 
   1  -2  -8     8680.27     8599.44    245.33 o 
   2  -2  -8     9424.16     9996.01    280.83 o 
   3  -2  -8    28823.12    28667.50    973.96 o 
   4  -2  -8    10321.04    10687.86    296.62 o 
   5  -2  -8       61.46       98.98     13.42 o 
   6  -2  -8        7.24       17.81     10.73 o 
   7  -2  -8     2416.82     2321.19     60.19 o 
   8  -2  -8     1119.25     1046.71     32.93 o 
   9  -2  -8      245.34      243.08     15.31 o 
  10  -2  -8    10900.97    11124.68    291.38 o 
  11  -2  -8    11864.33    12154.07    315.89 o 
 -10  -1  -8      624.83      640.63     54.82 o 
  -9  -1  -8     1509.47     1436.15     79.89 o 
  -8  -1  -8      280.12      288.27     51.23 o 
  -7  -1  -8     1312.98     1336.56     64.89 o 
  -6  -1  -8     3161.22     2981.27    133.55 o 
  -5  -1  -8     6098.27     5755.44    185.39 o 
  -4  -1  -8     1022.64      978.47     45.68 o 
  -3  -1  -8     3099.56     3150.44     98.37 o 
  -2  -1  -8     2276.99     2370.77     75.50 o 
  -1  -1  -8     7965.15     7839.29    224.78 o 
   0  -1  -8      613.44      601.96     28.42 o 
   1  -1  -8     2805.84     2686.36     74.52 o 
   2  -1  -8     8463.78     8236.53    216.98 o 
   3  -1  -8     6273.22     5938.21    152.58 o 
   4  -1  -8     5952.47     5908.57    147.52 o 
   5  -1  -8     6136.89     6389.48    166.73 o 
   6  -1  -8     5157.13     4875.82    119.65 o 
   7  -1  -8      338.04      294.06     14.82 o 
   8  -1  -8      731.91      768.32     30.13 o 
   9  -1  -8     1447.86     1437.12     35.07 o 
  10  -1  -8      224.32      245.27     11.10 o 
 -10   0  -8     2117.84     2056.59     99.22 o 
  -9   0  -8     3039.66     2810.58    148.19 o 
  -8   0  -8      490.47      464.57     39.88 o 
  -7   0  -8     2589.76     2544.88     96.29 o 
  -6   0  -8     5126.41     5072.74    163.37 o 
  -5   0  -8      694.77      611.78     51.90 o 
  -4   0  -8      756.34      735.88     35.25 o 
  -3   0  -8     4506.49     4224.83    123.43 o 
  -2   0  -8    22182.02    20612.63    690.20 o 
  -1   0  -8     4336.54     4175.86    113.49 o 
   0   0  -8      482.07      499.75     23.17 o 
   1   0  -8     4281.04     4044.08    102.88 o 
   2   0  -8     7711.64     7694.27    193.50 o 
   3   0  -8    27607.27    29160.48    915.35 o 
   4   0  -8     1158.35     1273.93     34.88 o 
   5   0  -8    15041.50    14946.84    402.79 o 
   6   0  -8     4966.21     4943.64    110.81 o 
   7   0  -8     1832.89     1736.97     38.79 o 
   8   0  -8      329.91      310.52     16.16 o 
   9   0  -8     1565.50     1492.62     29.33 o 
 -11   1  -8     1173.99     1100.86     93.43 o 
 -10   1  -8     1847.26     1813.87     84.16 o 
  -9   1  -8      586.23      581.53     42.87 o 
  -8   1  -8      185.08      219.11     26.95 o 
  -7   1  -8     1121.56     1175.20     53.60 o 
  -6   1  -8      385.34      387.30     29.45 o 
  -5   1  -8     1203.59     1116.72     45.49 o 
  -4   1  -8     2982.89     2978.95    104.59 o 
  -3   1  -8    10394.64    10229.02    292.96 o 
  -2   1  -8     4635.23     4646.77    127.03 o 
  -1   1  -8     3793.07     3619.46     97.08 o 
   0   1  -8     1655.25     1726.06     48.18 o 
   1   1  -8      357.46      362.30     17.81 o 
   2   1  -8     7437.89     7087.12    171.91 o 
   3   1  -8     3345.97     3303.20     76.59 o 
   4   1  -8     5432.05     5756.78    127.64 o 
   5   1  -8     5518.05     5319.60    118.86 o 
   6   1  -8     8510.21     8203.84    191.36 o 
   7   1  -8     2213.22     2130.38     45.98 o 
   8   1  -8      145.11      149.23      6.22 o 
 -11   2  -8      748.42      803.27     54.64 o 
 -10   2  -8     2763.44     2656.72    106.72 o 
  -9   2  -8      444.75      489.94     35.37 o 
  -8   2  -8      595.04      620.13     38.72 o 
  -7   2  -8     4095.46     4098.72    128.00 o 
  -6   2  -8     6704.93     6649.33    220.82 o 
  -5   2  -8      510.18      512.99     28.66 o 
  -4   2  -8     2240.32     1996.03     77.69 o 
  -3   2  -8    30455.53    28333.37    972.49 o 
  -2   2  -8    24216.74    22044.09    698.62 o 
  -1   2  -8     1708.71     1622.81     45.31 o 
   0   2  -8      166.46      195.39     13.97 o 
   1   2  -8     2426.12     2155.13     53.24 o 
   2   2  -8     2520.05     2485.42     56.96 o 
   3   2  -8      667.54      617.70     19.39 o 
   4   2  -8     9622.50     9738.54    239.17 o 
   5   2  -8    33223.09    33142.61   1050.67 o 
   6   2  -8    11946.16    12174.62    288.51 o 
   7   2  -8     3209.72     3016.58     56.47 o 
 -12   3  -8     1225.88     1286.49     70.19 o 
 -11   3  -8     2952.91     2931.93    116.60 o 
 -10   3  -8     1455.28     1541.16     66.53 o 
  -9   3  -8      100.20       87.88     22.44 o 
  -8   3  -8      219.43      187.10     24.70 o 
  -7   3  -8     1479.58     1379.01     55.07 o 
  -6   3  -8     2004.53     2091.10     66.78 o 
  -5   3  -8      601.78      543.24     28.78 o 
  -4   3  -8    14583.96    14234.86    419.56 o 
  -3   3  -8    19095.42    18407.19    561.47 o 
  -2   3  -8     3103.78     2987.31     79.40 o 
  -1   3  -8     1731.21     1619.34     45.49 o 
   0   3  -8    11985.91    11640.17    304.91 o 
   1   3  -8     3377.92     3546.28     83.30 o 
   2   3  -8     1422.78     1491.95     37.26 o 
   3   3  -8     1791.20     1725.14     39.09 o 
   4   3  -8     4230.90     4287.16     90.38 o 
   5   3  -8     1554.49     1577.99     38.60 o 
   6   3  -8     3144.70     3240.81     60.07 o 
   7   3  -8     1614.69     1532.36     20.03 o 
 -12   4  -8     1571.33     1520.42    103.98 o 
 -11   4  -8     4160.48     4155.01    181.36 o 
 -10   4  -8      592.21      596.11     39.27 o 
  -9   4  -8      769.12      723.13     41.77 o 
  -8   4  -8     1406.66     1422.18     55.62 o 
  -7   4  -8     1746.49     1573.54     75.74 o 
  -6   4  -8      286.32      281.37     24.52 o 
  -5   4  -8      572.15      547.50     29.09 o 
  -4   4  -8    10540.57     9909.29    281.44 o 
  -3   4  -8    23019.84    21510.24    682.58 o 
  -2   4  -8    13423.68    13307.44    374.98 o 
  -1   4  -8     1028.04     1034.70     33.48 o 
   0   4  -8     3274.13     2922.42     82.02 o 
   1   4  -8     2908.39     2867.29     76.84 o 
   2   4  -8     3382.23     3508.59     80.56 o 
   3   4  -8     1410.91     1395.17     32.08 o 
   4   4  -8    10937.27    10837.94    254.97 o 
   5   4  -8    22600.96    22125.74    626.96 o 
   6   4  -8     5417.26     5240.35    139.44 o 
   7   4  -8     1357.89     1197.51     17.38 o 
 -13   5  -8      843.63      816.56     57.93 o 
 -12   5  -8     2511.49     2706.72    110.99 o 
 -11   5  -8     1293.04     1217.71     62.08 o 
 -10   5  -8      534.74      478.17     35.55 o 
  -9   5  -8     1200.57     1162.27     51.65 o 
  -8   5  -8      788.46      820.40     55.19 o 
  -7   5  -8     2616.24     2432.18     79.70 o 
  -6   5  -8      477.15      495.24     28.17 o 
  -5   5  -8      281.12      257.77     21.53 o 
  -4   5  -8     6386.79     6469.31    175.57 o 
  -3   5  -8    12854.10    12441.36    352.54 o 
  -2   5  -8     1327.63     1242.10     40.37 o 
  -1   5  -8      140.56      167.28     21.53 o 
   0   5  -8    16287.45    17763.88    504.02 o 
   1   5  -8    13000.38    14613.99    392.61 o 
   2   5  -8     1245.45     1346.20     34.21 o 
   3   5  -8       86.81       93.06     13.36 o 
   4   5  -8     4659.98     4718.88     72.18 o 
   5   5  -8      381.77      366.27      8.75 o 
   6   5  -8     6922.69     6823.83    104.05 o 
   7   5  -8      933.88      930.10     11.94 o 
 -13   6  -8      222.57      154.04     32.08 o 
 -12   6  -8     3207.13     3135.25    125.93 o 
 -11   6  -8     5549.97     5643.11    225.82 o 
 -10   6  -8       79.67       82.75     33.05 o 
  -9   6  -8      844.58      816.26     42.32 o 
  -8   6  -8     9426.91     9460.51    293.88 o 
  -7   6  -8    11625.46    11336.11    348.52 o 
  -6   6  -8      279.17      378.70     25.86 o 
  -5   6  -8     4238.18     4224.71    118.67 o 
  -4   6  -8     6032.44     5919.06    163.19 o 
  -3   6  -8     5240.66     4999.74    151.05 o 
  -2   6  -8      607.51      640.69     28.60 o 
  -1   6  -8    21502.71    21772.71    659.35 o 
   0   6  -8    49499.99    51585.77   2014.08 o 
   1   6  -8     3792.02     3925.10     95.32 o 
   2   6  -8     1614.92     1761.37     44.03 o 
   3   6  -8     1840.66     1811.85     30.93 o 
   4   6  -8      213.89      260.96     20.58 o 
   5   6  -8     7854.75     8171.73    137.74 o 
   6   6  -8       49.80       56.31      5.84 o 
   7   6  -8     9332.86     8760.26    135.84 o 
 -13   7  -8     1700.66     1744.77    156.45 o 
 -12   7  -8     3470.98     3672.01    229.42 o 
 -11   7  -8       76.54      103.06     24.76 o 
 -10   7  -8      316.16      312.96     30.61 o 
  -9   7  -8     4340.78     4414.79    143.00 o 
  -8   7  -8     6517.62     6206.10    194.05 o 
  -7   7  -8     1279.83     1205.81     67.08 o 
  -6   7  -8     1093.85     1042.87     44.21 o 
  -5   7  -8     1969.93     1946.63     64.34 o 
  -4   7  -8       18.69       16.47     19.70 o 
  -3   7  -8     3398.89     3371.68     95.13 o 
  -2   7  -8      303.73      295.04     20.98 o 
  -1   7  -8     1080.26     1189.10     40.74 o 
   0   7  -8    12118.65    12744.38    437.98 o 
   1   7  -8    12481.83    13379.92    269.57 o 
   2   7  -8      415.73      418.17     11.00 o 
   3   7  -8      288.21      296.81     10.84 o 
   4   7  -8    10181.43    10016.18    155.29 o 
   5   7  -8     1504.16     1574.95     29.10 o 
   6   7  -8      399.64      411.70     14.63 o 
   7   7  -8     6166.92     5802.98     86.08 o 
   8   7  -8    12434.45    10897.56    509.94 o 
 -13   8  -8     1026.82     1091.46     56.69 o 
 -12   8  -8      797.66      808.37     45.09 o 
 -11   8  -8     1642.33     1676.51     81.72 o 
 -10   8  -8      621.67      643.78     36.48 o 
  -9   8  -8     6690.72     6734.52    217.22 o 
  -8   8  -8    14115.20    14341.40    475.97 o 
  -7   8  -8     4640.56     4196.96    130.93 o 
  -6   8  -8     1721.89     1778.02     63.30 o 
  -5   8  -8     5239.69     5216.66    153.98 o 
  -4   8  -8     5858.07     5664.94    163.13 o 
  -3   8  -8      466.31      452.41     22.56 o 
  -2   8  -8     2263.30     2173.88     47.75 o 
  -1   8  -8    28721.63    29265.22    721.14 o 
   0   8  -8    24673.72    25059.38    452.86 o 
   1   8  -8      634.55      674.30     14.54 o 
   2   8  -8      404.33      429.39     13.11 o 
   3   8  -8     2553.41     2502.32     38.63 o 
   4   8  -8      329.24      369.73     12.22 o 
   5   8  -8     1992.05     1999.85     34.74 o 
   6   8  -8     4591.95     4753.76     73.69 o 
   7   8  -8    12717.53    12477.23    206.70 o 
   8   8  -8     3022.75     2869.23    136.08 o 
   9   8  -8      855.38      787.72     62.26 o 
  10   8  -8      442.82      437.49     54.27 o 
 -13   9  -8     1411.74     1576.57    102.88 o 
 -12   9  -8     2011.03     2120.99    130.08 o 
 -11   9  -8      453.06      460.06     29.68 o 
 -10   9  -8      294.46      300.23     44.64 o 
  -9   9  -8     7013.69     7292.31    383.31 o 
  -8   9  -8     5557.67     5677.72    178.68 o 
  -7   9  -8       74.31       58.68     16.83 o 
  -6   9  -8      985.16      939.91     46.07 o 
  -5   9  -8     5211.49     5006.40    193.74 o 
  -4   9  -8     5539.65     5421.74    169.62 o 
  -3   9  -8       22.30       35.40     13.05 o 
  -2   9  -8      713.92      725.60     12.27 o 
  -1   9  -8     2139.24     2107.12     39.77 o 
   0   9  -8     1658.66     1616.85     32.45 o 
   1   9  -8      871.80      941.21     23.51 o 
   2   9  -8     3672.33     3854.62     74.46 o 
   3   9  -8     1210.71     1302.09     39.55 o 
   4   9  -8      620.43      639.42     23.60 o 
   5   9  -8     1095.43     1072.23     29.52 o 
   6   9  -8      553.26      532.34     17.05 o 
   7   9  -8     4304.94     4121.31     73.22 o 
   8   9  -8     4436.25     4262.64    178.92 o 
   9   9  -8       82.81       66.78     56.23 o 
  10   9  -8      653.18      595.62     65.74 o 
 -13  10  -8     1528.81     1652.24     89.58 o 
 -12  10  -8       70.47      116.10     22.02 o 
 -11  10  -8      280.53      307.40     27.03 o 
 -10  10  -8     3675.70     3648.86    170.39 o 
  -9  10  -8     5916.16     6086.20    292.29 o 
  -8  10  -8     3667.06     3662.23    192.22 o 
  -7  10  -8     1408.71     1377.45     44.38 o 
  -6  10  -8     7381.47     7107.78    279.33 o 
  -5  10  -8     6600.20     6697.73    174.11 o 
  -4  10  -8     1853.87     1754.75     45.94 o 
  -3  10  -8     1242.18     1252.26     23.39 o 
  -2  10  -8     3494.63     3450.53     59.26 o 
  -1  10  -8     6838.62     7313.53    141.24 o 
   0  10  -8     4036.22     4119.57     83.63 o 
   1  10  -8      853.99      908.34     51.47 o 
   2  10  -8     2502.74     2611.74     56.03 o 
   3  10  -8      892.20      846.80     31.12 o 
   4  10  -8       74.14      107.25     13.31 o 
   5  10  -8        2.68        7.54     15.22 o 
   6  10  -8     2812.48     2839.36     74.87 o 
   7  10  -8     6571.23     6740.99    119.88 o 
   8  10  -8     1728.51     1750.03     99.65 o 
   9  10  -8      781.33      775.76     73.55 o 
 -13  11  -8      710.52      733.59     43.86 o 
 -12  11  -8      363.39      448.67     47.38 o 
 -11  11  -8      335.84      305.69     28.55 o 
 -10  11  -8      340.82      361.48     29.26 o 
  -9  11  -8     2797.10     2842.60     81.70 o 
  -8  11  -8     1813.53     1769.01     70.16 o 
  -7  11  -8        9.06       21.87     14.14 o 
  -6  11  -8     1068.67      983.59     37.44 o 
  -5  11  -8     5939.33     4833.48   1054.42 o 
  -4  11  -8     3235.21     3105.79    128.89 o 
  -3  11  -8      526.67      524.78     17.21 o 
  -2  11  -8      186.07      211.29     14.83 o 
  -1  11  -8     3556.37     3481.08     68.92 o 
   0  11  -8     1624.74     1621.67     38.48 o 
   1  11  -8     2265.85     2295.39     52.78 o 
   2  11  -8     5116.34     5524.26    126.44 o 
   3  11  -8     7208.04     7825.10    171.87 o 
   4  11  -8      554.41      626.34     32.38 o 
   5  11  -8       57.51       58.42     28.94 o 
   6  11  -8       80.66      110.36     24.16 o 
   7  11  -8      542.87      428.16     52.45 o 
   8  11  -8      894.17      787.47    106.96 o 
 -13  12  -8     2256.99     2343.22    192.46 o 
 -12  12  -8      508.97      468.18     42.09 o 
 -11  12  -8      810.19      843.46     45.90 o 
 -10  12  -8     3482.34     3536.65    102.59 o 
  -9  12  -8     2848.74     3041.62    117.42 o 
  -8  12  -8      308.75      327.45     27.37 o 
  -7  12  -8     2231.33     2212.46     93.85 o 
  -6  12  -8    13459.37    11554.48    796.88 o 
  -5  12  -8    11016.86    10363.14    321.87 o 
  -4  12  -8      113.91      134.83     25.52 o 
  -3  12  -8      802.74      785.92     21.21 o 
  -2  12  -8     1541.42     1606.07     42.82 o 
  -1  12  -8      553.29      574.79     23.76 o 
   0  12  -8      163.47      169.56     27.47 o 
   1  12  -8     3948.39     4177.54    109.25 o 
   2  12  -8     8608.57     8829.70    199.56 o 
   3  12  -8     1337.09     1422.96     66.75 o 
   4  12  -8      302.73      335.96     23.16 o 
   5  12  -8      106.69      105.14     23.19 o 
   6  12  -8     1340.73     1464.91     59.11 o 
   7  12  -8     3776.65     3835.15    185.69 o 
 -12  13  -8      328.04      363.72     41.67 o 
 -11  13  -8     1007.30     1146.10     68.48 o 
 -10  13  -8     1575.83     1608.04     73.62 o 
  -9  13  -8      279.35      319.03     30.13 o 
  -8  13  -8      269.85      302.26     27.96 o 
  -7  13  -8     1453.66     1166.93    183.80 o 
  -6  13  -8      424.70      359.30     24.00 o 
  -5  13  -8     4110.56     4037.47    236.22 o 
  -4  13  -8     1194.15     1084.21     41.53 o 
  -3  13  -8     2295.83     2035.00     53.67 o 
  -2  13  -8       83.32       86.57     12.98 o 
  -1  13  -8     3536.04     3547.96     88.64 o 
   0  13  -8     1208.10     1261.40     39.63 o 
   1  13  -8     1244.59     1215.99     46.64 o 
   2  13  -8     6484.86     6736.79    207.04 o 
   3  13  -8     4982.40     5315.11    132.38 o 
   4  13  -8      238.00      210.09     23.30 o 
   5  13  -8      275.45      300.82     33.05 o 
   6  13  -8       90.96       75.54     18.47 o 
 -12  14  -8      120.21      166.81     39.61 o 
 -11  14  -8     3486.80     3590.10    172.58 o 
 -10  14  -8     1921.63     2015.44    159.04 o 
  -9  14  -8      388.14      430.85     35.20 o 
  -8  14  -8      302.05      103.21    146.76 o 
  -6  14  -8     7681.72     7461.01    489.27 o 
  -5  14  -8     1951.13     1817.36    111.63 o 
  -4  14  -8     2562.11     2420.60     80.16 o 
  -3  14  -8     2909.39     2779.42     93.85 o 
  -2  14  -8      731.85      762.70     37.23 o 
  -1  14  -8      271.72      282.30     30.13 o 
   0  14  -8       47.22       68.42     16.22 o 
   1  14  -8     6014.06     6260.83    167.30 o 
   2  14  -8     6862.17     7494.32    191.15 o 
   3  14  -8      359.42      360.26     32.97 o 
   4  14  -8      143.77      133.08     22.84 o 
 -11  15  -8      457.31      409.68     41.21 o 
 -10  15  -8     1945.79     1963.93    132.12 o 
  -9  15  -8      522.43      558.27     41.46 o 
  -7  15  -8     1592.15     1761.00    101.90 o 
  -6  15  -8      883.78      647.86    175.05 o 
  -5  15  -8      280.24      286.56     27.32 o 
  -4  15  -8     1387.54     1281.51     39.96 o 
  -3  15  -8     5430.66     5335.26    272.93 o 
  -2  15  -8      565.25      536.74     30.38 o 
  -1  15  -8      541.34      555.68     44.97 o 
   0  15  -8       41.20       32.92     17.78 o 
   1  15  -8      228.80      192.30     31.38 o 
   2  15  -8     1590.88     1636.28     64.18 o 
  -9  16  -8       46.22       25.73     35.92 o 
  -6  16  -8      652.40      751.43     71.05 o 
  -5  16  -8      467.44      337.97     34.88 o 
  -4  16  -8     4341.91     4325.41    286.92 o 
  -3  16  -8     2101.49     2083.78     74.19 o 
  -2  16  -8      408.15      460.05     60.74 o 
  -1  16  -8       22.04       33.07     32.81 o 
   0  16  -8      154.13      145.65     24.83 o 
  -6  17  -8     1289.10     1524.82    105.44 o 
  -4  17  -8     1785.99     1504.54    219.54 o 
  -3  17  -8     5120.84     4856.13    173.07 o 
   5 -12  -7      583.69      579.95     73.12 o 
   6 -12  -7      792.56      708.19    116.78 o 
   7 -12  -7        3.66       32.02     32.56 o 
   8 -12  -7     2559.73     2307.59    195.75 o 
   9 -12  -7     1211.68     1303.63     97.76 o 
   1 -11  -7      422.70      425.29     92.21 o 
   2 -11  -7      932.02     1009.21     84.16 o 
   3 -11  -7      155.93      196.24     49.03 o 
   4 -11  -7       53.01      102.88     39.64 o 
   5 -11  -7      217.54      215.33     77.39 o 
   6 -11  -7      623.95      571.17     64.03 o 
   7 -11  -7     2157.69     2013.47    120.01 o 
   8 -11  -7     1207.94     1216.43     88.79 o 
   9 -11  -7     1053.70      979.32     78.48 o 
  10 -11  -7       42.86       31.71     35.07 o 
  11 -11  -7       26.69       56.53     36.10 o 
  12 -11  -7      189.12      212.40     45.55 o 
  -1 -10  -7      819.46      800.16    112.82 o 
   0 -10  -7     2940.14     2960.78    208.50 o 
   1 -10  -7     4905.36     4943.27    273.26 o 
   2 -10  -7      997.11      997.86     80.01 o 
   3 -10  -7      405.10      443.35     54.46 o 
   4 -10  -7      856.89      955.72     73.97 o 
   5 -10  -7      526.04      470.60     53.60 o 
   6 -10  -7      142.57      199.84     40.61 o 
   7 -10  -7      888.30      832.23     68.06 o 
   8 -10  -7     2697.23     2614.40    161.67 o 
   9 -10  -7     2403.53     2306.86    115.14 o 
  10 -10  -7     1375.75     1280.70     83.30 o 
  11 -10  -7      778.33      755.03     64.28 o 
  12 -10  -7      162.85      217.53     40.13 o 
  13 -10  -7     1373.74     1288.45     83.61 o 
  -2  -9  -7      238.27      256.80     47.99 o 
  -1  -9  -7     1233.43     1084.15    119.10 o 
   0  -9  -7     3745.90     3799.42    167.82 o 
   1  -9  -7     1964.45     1943.04    104.16 o 
   2  -9  -7     4033.55     3943.09    165.26 o 
   3  -9  -7     2817.69     2856.86    130.20 o 
   4  -9  -7     4248.34     4325.33    217.04 o 
   5  -9  -7     1926.44     1958.28     97.51 o 
   6  -9  -7      557.88      469.39     48.12 o 
   7  -9  -7     1395.97     1262.59     73.97 o 
   8  -9  -7      195.80      160.99     35.13 o 
   9  -9  -7     2396.52     2418.15    108.37 o 
  10  -9  -7     1140.11     1195.08     68.85 o 
  11  -9  -7     1683.18     1658.55     86.35 o 
  12  -9  -7     1089.97     1140.14     71.90 o 
  13  -9  -7       61.76      107.57     46.16 o 
  14  -9  -7     1453.44     1433.83     81.41 o 
  -4  -8  -7     2601.50     2362.72    130.99 o 
  -3  -8  -7     1370.21     1392.60     87.75 o 
  -2  -8  -7       40.81       -9.39     28.60 o 
  -1  -8  -7     2082.30     2143.24    106.11 o 
   0  -8  -7     2121.94     2335.89    109.59 o 
   1  -8  -7     2783.32     2864.18    124.04 o 
   2  -8  -7      278.29      323.27     40.80 o 
   3  -8  -7     5940.39     5666.16    208.50 o 
   4  -8  -7     1986.31     2067.08     92.57 o 
   5  -8  -7     1532.63     1511.16     73.79 o 
   6  -8  -7      146.97       98.85     29.21 o 
   7  -8  -7     1482.74     1456.03     71.53 o 
   8  -8  -7     8028.88     7131.40    252.53 o 
   9  -8  -7     3068.14     2822.65    114.10 o 
  10  -8  -7     2682.90     2507.55    104.46 o 
  11  -8  -7     1050.12     1062.20     61.84 o 
  12  -8  -7      115.34      114.65     27.93 o 
  13  -8  -7      601.23      598.79     45.55 o 
  14  -8  -7      190.31      199.78     50.86 o 
  -5  -7  -7     1077.82      997.07     78.00 o 
  -4  -7  -7      491.47      481.15     53.12 o 
  -3  -7  -7     1039.81     1001.09     68.00 o 
  -2  -7  -7       40.23      104.22     46.29 o 
  -1  -7  -7      246.54      240.15     36.10 o 
   0  -7  -7     3001.77     3016.33    120.32 o 
   1  -7  -7     1455.43     1397.00     70.50 o 
   2  -7  -7     4662.72     4851.43    171.12 o 
   3  -7  -7     5285.33     5541.45    225.94 o 
   4  -7  -7    11060.76    10829.76    367.67 o 
   5  -7  -7     1577.03     1636.48     70.50 o 
   6  -7  -7      185.41      160.51     26.10 o 
   7  -7  -7     1846.35     1773.93     75.13 o 
   8  -7  -7     1764.59     1720.39     72.81 o 
   9  -7  -7     6335.85     6246.41    211.12 o 
  10  -7  -7     3242.89     3118.48    113.06 o 
  11  -7  -7     5763.24     5762.52    197.16 o 
  12  -7  -7      491.43      404.56     52.51 o 
  13  -7  -7      325.17      294.55     32.56 o 
  14  -7  -7      112.51      108.98     25.06 o 
  -6  -6  -7      725.09      741.80     61.10 o 
  -5  -6  -7     4552.21     4301.06    173.56 o 
  -4  -6  -7     5426.68     5182.99    200.08 o 
  -3  -6  -7      454.76      404.19     62.87 o 
  -1  -6  -7     3378.19     3385.16    158.01 o 
   0  -6  -7     2267.60     2162.27     88.06 o 
   1  -6  -7      723.51      695.45     41.59 o 
   2  -6  -7     8998.66     8851.36    287.29 o 
   3  -6  -7    11163.23    11238.29    364.13 o 
   4  -6  -7     4676.54     4910.28    152.88 o 
   5  -6  -7     2154.41     2147.02     78.79 o 
   6  -6  -7      543.02      508.05     34.27 o 
   7  -6  -7     1510.33     1418.46     58.18 o 
   8  -6  -7     4746.17     4452.36    143.74 o 
   9  -6  -7      220.74      206.18     26.04 o 
  10  -6  -7     5256.98     5299.29    167.22 o 
  11  -6  -7     1205.34     1223.62     53.79 o 
  12  -6  -7     1307.94     1253.50     55.31 o 
  13  -6  -7      395.24      405.05     31.41 o 
  -7  -5  -7       94.47      158.49     49.03 o 
  -6  -5  -7     2340.06     2447.61    110.14 o 
  -5  -5  -7     2384.80     2398.15    105.01 o 
  -4  -5  -7      704.10      639.16     72.87 o 
  -3  -5  -7      752.33      745.94     48.85 o 
  -2  -5  -7     1912.47     1839.79     76.17 o 
  -1  -5  -7     1768.58     1753.14     70.80 o 
   0  -5  -7     1628.57     1517.68     83.55 o 
   1  -5  -7     3672.70     3645.62    118.67 o 
   2  -5  -7     5162.24     5213.18    159.41 o 
   3  -5  -7     2477.51     2462.18     82.88 o 
   4  -5  -7     3525.91     3317.83    103.06 o 
   5  -5  -7     1939.43     1867.48     64.15 o 
   6  -5  -7     2161.53     2098.85     69.64 o 
   7  -5  -7        0.69        1.89     12.62 o 
   8  -5  -7     1830.46     1818.39     62.02 o 
   9  -5  -7     3447.63     3435.90    102.63 o 
  10  -5  -7     3299.26     3224.59     98.73 o 
  11  -5  -7     7940.44     7841.97    230.15 o 
  12  -5  -7     1620.88     1580.25     56.35 o 
  -8  -4  -7      920.05      936.64     65.37 o 
  -7  -4  -7      114.78       56.17     28.54 o 
  -6  -4  -7     2611.49     2629.40    107.94 o 
  -5  -4  -7     3276.10     3102.87    148.55 o 
  -4  -4  -7     1498.27     1437.18     67.45 o 
  -3  -4  -7      984.88      977.07     52.08 o 
  -2  -4  -7     4361.29     4150.68    134.35 o 
  -1  -4  -7     3069.97     2970.11    100.50 o 
   0  -4  -7      724.31      698.62     36.89 o 
   1  -4  -7     3655.44     3802.10    115.32 o 
   2  -4  -7    15604.87    15357.38    476.40 o 
   3  -4  -7    15785.69    15676.25    481.28 o 
   4  -4  -7     3328.04     3384.79    113.43 o 
   5  -4  -7      229.89      196.30     18.84 o 
   6  -4  -7      612.09      613.00     40.55 o 
   7  -4  -7      259.10      272.04     20.67 o 
   8  -4  -7      909.01      865.83     33.91 o 
   9  -4  -7      313.30      321.07     21.04 o 
  10  -4  -7     9988.16     9938.20    282.29 o 
  11  -4  -7     6820.67     7063.34    212.46 o 
  12  -4  -7     3154.13     3129.70    101.84 o 
  -9  -3  -7      565.98      545.74     52.08 o 
  -8  -3  -7        6.19        7.20     21.71 o 
  -7  -3  -7      361.89      418.04     39.82 o 
  -6  -3  -7     1570.44     1527.50     68.91 o 
  -5  -3  -7     3059.48     2652.94     98.85 o 
  -4  -3  -7     1383.31     1469.63     59.64 o 
  -3  -3  -7     1567.79     1457.80     59.46 o 
  -2  -3  -7     2678.88     2412.67     81.05 o 
  -1  -3  -7     8535.67     8296.78    247.65 o 
   0  -3  -7     7176.13     6940.77    198.01 o 
   1  -3  -7     5155.49     4874.36    135.99 o 
   2  -3  -7     2774.84     2762.89     78.06 o 
   3  -3  -7     2724.59     2889.49     93.06 o 
   4  -3  -7     4126.28     4036.82    105.07 o 
   5  -3  -7    10244.03    10150.84    291.80 o 
   6  -3  -7    14112.17    13404.58    383.77 o 
   7  -3  -7      628.96      625.68     25.25 o 
   8  -3  -7       17.74       39.46     10.92 o 
   9  -3  -7      481.79      505.61     30.74 o 
  10  -3  -7     2326.03     2223.31     58.30 o 
  11  -3  -7     7311.03     7397.71    185.39 o 
 -10  -2  -7     2414.04     2495.05    118.55 o 
  -9  -2  -7     2879.23     2852.66    149.53 o 
  -8  -2  -7       58.06       50.74     23.30 o 
  -7  -2  -7     3642.48     3533.35    127.82 o 
  -6  -2  -7     5358.29     5293.19    178.56 o 
  -5  -2  -7      956.15      863.82     63.48 o 
  -4  -2  -7      184.68      171.79     22.75 o 
  -3  -2  -7     6473.68     6016.87    188.86 o 
  -2  -2  -7    11798.28    10661.76    322.72 o 
  -1  -2  -7     4156.42     4142.69    116.48 o 
   0  -2  -7     1174.40     1053.11     38.79 o 
   1  -2  -7     2319.28     2396.99     66.35 o 
   2  -2  -7    10508.86    10205.91    274.06 o 
   3  -2  -7    10987.25    10923.56    291.62 o 
   4  -2  -7      349.18      396.82     19.58 o 
   5  -2  -7     9341.60     8635.72    218.38 o 
   6  -2  -7      362.13      385.23     17.14 o 
   7  -2  -7     3851.80     3751.00     88.49 o 
   8  -2  -7     1210.75     1171.24     31.53 o 
   9  -2  -7       77.98       86.05      9.64 o 
  10  -2  -7    16739.29    17087.83    474.51 o 
 -10  -1  -7     1021.50     1041.47     89.46 o 
  -9  -1  -7      125.76      116.84     26.53 o 
  -8  -1  -7      339.26      357.24     33.85 o 
  -7  -1  -7     2924.71     2908.03    104.95 o 
  -6  -1  -7      145.67      152.03     22.32 o 
  -5  -1  -7     1322.57     1261.61     50.01 o 
  -4  -1  -7     1254.07     1230.63     44.94 o 
  -3  -1  -7     3898.09     3540.97    119.22 o 
  -2  -1  -7     6822.22     6978.45    198.62 o 
  -1  -1  -7     8566.99     8180.36    240.76 o 
   0  -1  -7      107.42      181.00     16.16 o 
   1  -1  -7     1042.18     1052.87     33.48 o 
   2  -1  -7     3002.90     2945.35     72.08 o 
   3  -1  -7      544.55      549.58     28.91 o 
   4  -1  -7    10429.63    10159.56    252.35 o 
   5  -1  -7    19431.21    19775.40    562.87 o 
   6  -1  -7    29747.13    30062.61    947.06 o 
   7  -1  -7      963.61     1035.43     31.89 o 
   8  -1  -7     1542.18     1446.76     38.60 o 
   9  -1  -7      239.51      239.42     13.84 o 
 -11   0  -7      761.78      809.73     55.62 o 
 -10   0  -7     3967.28     4030.36    152.70 o 
  -9   0  -7     1108.37     1172.33     56.29 o 
  -8   0  -7     1251.17     1266.37     75.74 o 
  -7   0  -7     7050.75     7396.00    229.42 o 
  -6   0  -7     8039.67     7502.23    252.47 o 
  -5   0  -7      290.14      283.45     22.69 o 
  -4   0  -7     1397.25     1267.22     43.72 o 
  -3   0  -7    23312.63    22197.34    738.62 o 
  -2   0  -7    24449.06    22430.78    742.77 o 
  -1   0  -7     1668.66     1674.53     56.96 o 
   0   0  -7     4659.62     4569.75    111.29 o 
   1   0  -7     4801.76     4673.00    110.62 o 
   2   0  -7       79.61      196.79     11.28 o 
   3   0  -7      716.17      684.90     28.42 o 
   4   0  -7    17711.20    17963.05    482.62 o 
   5   0  -7    24955.61    24748.50    731.43 o 
   6   0  -7    13114.86    12725.78    304.98 o 
   7   0  -7     3692.50     3539.81     68.85 o 
   8   0  -7     6071.46     5989.00    121.42 o 
   9   0  -7      280.39      276.68      6.89 o 
 -12   1  -7        1.35       19.39     23.17 o 
 -11   1  -7     2055.03     1929.74     85.32 o 
 -10   1  -7      726.85      720.82     45.80 o 
  -9   1  -7      619.23      562.81     56.23 o 
  -8   1  -7     2348.05     2397.91     83.06 o 
  -7   1  -7     4801.68     4973.76    147.70 o 
  -6   1  -7     1615.72     1564.15     54.15 o 
  -5   1  -7      440.01      499.57     26.41 o 
  -4   1  -7    11384.76    10738.84    299.67 o 
  -3   1  -7     2375.86     2227.28     75.56 o 
  -2   1  -7     2997.30     2807.90     75.01 o 
  -1   1  -7      780.66      696.18     24.94 o 
   0   1  -7     8867.93     8935.39    231.06 o 
   1   1  -7    17215.63    16753.64    455.36 o 
   2   1  -7      143.65      196.85     11.59 o 
   3   1  -7     3271.70     3335.76     70.31 o 
   4   1  -7     7322.49     7655.30    176.06 o 
   5   1  -7    13160.45    13111.07    324.31 o 
   6   1  -7    11884.12    11614.55    265.03 o 
   7   1  -7      653.89      630.75     12.32 o 
   8   1  -7     2298.42     2089.40     25.25 o 
 -12   2  -7     3185.29     3231.30    131.48 o 
 -11   2  -7     4009.14     4072.92    179.47 o 
 -10   2  -7     1697.76     1668.80     90.99 o 
  -9   2  -7      693.58      744.60     40.13 o 
  -8   2  -7     4918.67     4898.20    151.05 o 
  -7   2  -7     3215.29     3122.32     96.29 o 
  -6   2  -7      311.98      277.78     21.59 o 
  -5   2  -7     2179.17     2009.26     60.43 o 
  -4   2  -7     8601.26     8400.51    224.90 o 
  -3   2  -7    37891.56    35917.93   1260.76 o 
  -2   2  -7     5642.10     5001.45    123.61 o 
  -1   2  -7     6330.91     6321.06    152.76 o 
   0   2  -7     1791.79     1646.78     39.70 o 
   1   2  -7      946.50      999.51     25.98 o 
   2   2  -7      880.27      896.57     23.11 o 
   3   2  -7     2489.01     2332.11     56.17 o 
   4   2  -7    18086.89    17656.61    455.48 o 
   5   2  -7    19329.71    18471.77    467.68 o 
   6   2  -7    10001.02     9355.32    194.54 o 
   7   2  -7     1538.71     1410.17     19.76 o 
 -12   3  -7      619.75      621.05     44.64 o 
 -11   3  -7      362.52      297.47     32.56 o 
 -10   3  -7      302.05      309.91     29.15 o 
  -9   3  -7      101.11       86.35     19.15 o 
  -8   3  -7      560.61      530.61     31.89 o 
  -7   3  -7     5498.56     5255.99    149.53 o 
  -6   3  -7     1981.94     1804.12     55.62 o 
  -5   3  -7      191.36      217.40     17.32 o 
  -4   3  -7     8053.16     7838.37    222.95 o 
  -3   3  -7     3143.77     3057.13     76.96 o 
  -2   3  -7      803.49      678.98     25.06 o 
  -1   3  -7     7364.54     7257.20    187.10 o 
   0   3  -7    23154.03    23501.03    695.51 o 
   1   3  -7    16941.65    15947.02    428.16 o 
   2   3  -7     1681.86     1849.12     40.49 o 
   3   3  -7     3580.02     3776.18     82.63 o 
   4   3  -7     7208.08     7522.24    163.92 o 
   5   3  -7     3553.10     3633.72     71.17 o 
   6   3  -7     1942.84     1856.53     22.09 o 
 -13   4  -7      672.45      607.33     46.83 o 
 -12   4  -7     5235.68     5365.94    190.14 o 
 -11   4  -7     4961.25     5165.37    174.05 o 
 -10   4  -7      326.73      327.11     27.81 o 
  -9   4  -7     1241.34     1190.02     48.18 o 
  -8   4  -7     4199.96     3865.89    115.20 o 
  -7   4  -7     8901.83     9023.63    281.62 o 
  -6   4  -7      898.73      923.16     36.22 o 
  -5   4  -7     5229.77     5047.73    134.16 o 
  -4   4  -7     6210.55     6094.81    172.95 o 
  -3   4  -7     1160.15     1178.55     36.47 o 
  -2   4  -7     1369.96     1428.10     40.25 o 
  -1   4  -7    17931.08    16837.98    469.87 o 
   0   4  -7    19991.32    19510.19    543.17 o 
   1   4  -7     2214.79     2380.47     51.53 o 
   2   4  -7     6327.59     6685.00    150.26 o 
   3   4  -7     1857.94     2020.06     40.98 o 
   4   4  -7     3116.14     3022.19     57.99 o 
   5   4  -7     3361.68     3327.00     51.23 o 
   6   4  -7      839.08      761.43     10.59 o 
 -13   5  -7      634.86      600.01     45.07 o 
 -12   5  -7     1644.68     1635.87     73.73 o 
 -11   5  -7      311.38      315.10     30.06 o 
 -10   5  -7       51.80       59.09     18.42 o 
  -9   5  -7      921.64      914.32     40.80 o 
  -8   5  -7      854.73      849.61     52.08 o 
  -7   5  -7      420.24      476.15     37.87 o 
  -6   5  -7       39.25       17.14     13.11 o 
  -5   5  -7     6694.13     6332.34    167.70 o 
  -4   5  -7     4841.62     4618.84    120.50 o 
  -3   5  -7      426.90      354.92     19.39 o 
  -2   5  -7     2943.98     2943.40     76.66 o 
  -1   5  -7     9765.75    10617.30    272.29 o 
   0   5  -7    33463.66    35575.82   1238.87 o 
   1   5  -7    26248.11    27685.37    849.80 o 
   2   5  -7     3621.58     3722.82     80.80 o 
   3   5  -7     1899.65     1943.47     34.12 o 
   4   5  -7     4606.80     4735.99    216.89 o 
   5   5  -7      385.03      394.16      8.66 o 
   6   5  -7      747.77      742.69     21.19 o 
   7   5  -7     8369.74     7829.95     97.32 o 
 -13   6  -7     2007.88     2085.18    107.39 o 
 -12   6  -7     2500.77     2548.84    125.62 o 
 -11   6  -7     1448.44     1523.66     83.79 o 
 -10   6  -7      835.91      906.63     60.98 o 
  -9   6  -7     3710.31     3778.13    139.04 o 
  -8   6  -7    11591.79    11161.45    339.55 o 
  -7   6  -7     1891.17     1757.16     59.09 o 
  -6   6  -7      919.04      913.95     35.98 o 
  -5   6  -7     2695.55     2630.07     76.59 o 
  -4   6  -7     3802.65     3706.11    113.49 o 
  -3   6  -7      308.44      344.92     20.25 o 
  -2   6  -7     3047.12     2871.74     74.58 o 
  -1   6  -7    45604.20    45666.11   1748.99 o 
   0   6  -7    20962.99    21231.37    615.80 o 
   1   6  -7     3750.58     3881.97     50.49 o 
   2   6  -7       84.98      108.90      7.39 o 
   3   6  -7     9737.46     9902.00    167.61 o 
   4   6  -7      943.87      979.13     15.81 o 
   5   6  -7      377.32      373.62     11.91 o 
   6   6  -7     3463.02     3518.18     44.94 o 
   7   6  -7     5168.13     4945.16     64.41 o 
   8   6  -7      596.11      580.56     42.63 o 
   9   6  -7     1258.01     1150.08     66.11 o 
 -13   7  -7     1195.08     1281.07     77.81 o 
 -12   7  -7     3024.17     3099.85    134.22 o 
 -11   7  -7      120.23      115.29     28.93 o 
 -10   7  -7      213.64      159.88     16.43 o 
  -9   7  -7     2632.43     2571.90     87.14 o 
  -8   7  -7     4414.45     4426.26    133.43 o 
  -7   7  -7      491.59      472.92     29.09 o 
  -6   7  -7     3779.96     3727.46    108.98 o 
  -5   7  -7    16442.47    15748.95    479.94 o 
  -4   7  -7     1002.47      979.32     37.38 o 
  -3   7  -7      714.37      670.14     27.75 o 
  -2   7  -7     2250.55     2222.34     45.19 o 
  -1   7  -7     7534.20     7992.97    158.96 o 
   0   7  -7    14994.00    14865.78    230.52 o 
   1   7  -7      511.00      497.32     13.58 o 
   2   7  -7    14171.09    14949.16    296.16 o 
   3   7  -7     1309.18     1452.88     29.35 o 
   4   7  -7     1876.38     1841.48     35.60 o 
   5   7  -7      297.78      305.92     11.28 o 
   6   7  -7     1235.62     1162.19     19.06 o 
   7   7  -7    11192.26    11289.81    207.21 o 
   8   7  -7     8752.91     7869.47    186.10 o 
   9   7  -7      100.13      110.87     31.59 o 
  10   7  -7      912.97      878.15     67.33 o 
 -14   8  -7     1154.69     1086.29     89.77 o 
 -13   8  -7     1701.87     1688.38    128.86 o 
 -12   8  -7       29.84       38.09     11.13 o 
 -11   8  -7      265.94      252.84     21.58 o 
 -10   8  -7     3874.92     3767.67    220.07 o 
  -9   8  -7     5776.42     5464.59    197.24 o 
  -8   8  -7     2957.35     2801.79     75.62 o 
  -7   8  -7      523.98      530.54     31.47 o 
  -6   8  -7     9413.17     9284.57    226.76 o 
  -5   8  -7     1729.18     1691.35     41.02 o 
  -4   8  -7      599.67      600.20     24.48 o 
  -3   8  -7      107.38       89.21     11.06 o 
  -2   8  -7     5425.82     5461.61     87.48 o 
  -1   8  -7    11003.60    10704.81    193.26 o 
   0   8  -7     2111.40     2152.41     40.23 o 
   1   8  -7     5036.69     5181.55     90.95 o 
   2   8  -7       78.20      129.78     10.08 o 
   3   8  -7     4365.52     4702.49    127.70 o 
   4   8  -7      734.33      773.06     21.33 o 
   5   8  -7       18.95       14.09      9.95 o 
   6   8  -7     1250.70     1266.34     35.77 o 
   7   8  -7     4225.71     4241.39     64.64 o 
   8   8  -7     1369.32     1334.20     84.40 o 
   9   8  -7      925.18      935.29     66.96 o 
  10   8  -7     1918.26     1871.99    108.06 o 
  11   8  -7     1021.92     1030.61     84.28 o 
 -14   9  -7      751.21      741.74     55.31 o 
 -13   9  -7      170.32      159.90     23.02 o 
 -12   9  -7      599.28      608.33     37.28 o 
 -11   9  -7      893.88      904.33     60.74 o 
 -10   9  -7      377.57      436.68     26.80 o 
  -9   9  -7     4733.61     4943.37    144.68 o 
  -8   9  -7     3802.61     3960.08    203.56 o 
  -7   9  -7      397.47      374.10     31.28 o 
  -6   9  -7     6823.36     6603.74    264.54 o 
  -5   9  -7     9858.16     9438.39    200.36 o 
  -4   9  -7     1569.86     1555.99     56.41 o 
  -3   9  -7      289.19      314.35     24.39 o 
  -2   9  -7     1182.51     1146.06     27.38 o 
  -1   9  -7      362.73      383.44     12.16 o 
   0   9  -7      142.57      157.37     12.52 o 
   1   9  -7     2511.17     2547.72    106.57 o 
   2   9  -7    17128.56    17970.59    400.64 o 
   3   9  -7     6372.83     6871.16    275.09 o 
   4   9  -7      667.46      692.94     26.99 o 
   5   9  -7      269.20      281.14     15.61 o 
   6   9  -7      136.12      135.28     16.22 o 
   7   9  -7     1424.90     1452.75     40.00 o 
   8   9  -7      650.32      640.20     53.91 o 
   9   9  -7     1351.46     1394.74     92.57 o 
  10   9  -7     4344.72     4363.57    209.48 o 
 -13  10  -7     1455.42     1548.38     69.37 o 
 -12  10  -7       23.77       26.49     10.17 o 
 -11  10  -7      978.58      973.51     41.35 o 
 -10  10  -7     4653.18     4933.56    179.62 o 
  -9  10  -7     2407.96     2497.73     67.91 o 
  -8  10  -7      246.72      251.24     20.87 o 
  -7  10  -7     4367.56     4324.63    194.54 o 
  -6  10  -7    13007.26    12777.81    335.39 o 
  -5  10  -7     7803.39     7339.28    445.11 o 
  -4  10  -7     1643.46     1606.03     79.43 o 
  -3  10  -7      110.58       92.10      6.43 o 
  -2  10  -7     1011.23     1094.11     55.92 o 
  -1  10  -7      468.11      469.07     15.70 o 
   0  10  -7     1180.33     1181.85     37.44 o 
   1  10  -7     4697.21     4789.76     94.05 o 
   2  10  -7     1672.48     1780.26     46.43 o 
   3  10  -7       96.78      188.78     18.42 o 
   4  10  -7      234.95      311.74     18.19 o 
   5  10  -7      373.62      371.90     20.49 o 
   6  10  -7      205.16      229.22     42.54 o 
   7  10  -7     2503.44     2633.80     80.21 o 
   8  10  -7     1356.72     1341.50     85.07 o 
   9  10  -7      239.84      218.26     73.73 o 
 -13  11  -7       76.13       52.32     20.62 o 
 -12  11  -7      379.33      411.64     30.97 o 
 -11  11  -7     2766.51     2863.85    150.48 o 
 -10  11  -7     2822.50     2943.50    177.25 o 
  -9  11  -7      803.74      861.95     37.29 o 
  -8  11  -7      643.72      675.84     32.08 o 
  -7  11  -7     3163.81     3141.04     95.22 o 
  -6  11  -7     5068.14     5066.74     88.04 o 
  -5  11  -7     7443.07     7208.43    146.27 o 
  -4  11  -7      241.64      213.89      9.13 o 
  -3  11  -7     4975.24     4838.31     89.85 o 
  -2  11  -7     1991.46     1975.84     43.96 o 
  -1  11  -7      629.64      552.15     25.55 o 
   0  11  -7     1120.78     1230.86     32.53 o 
   1  11  -7     6483.82     6488.81    143.41 o 
   2  11  -7    12666.78    13355.32    299.51 o 
   3  11  -7     5050.85     5425.98    120.27 o 
   4  11  -7      197.87      246.16     21.74 o 
   5  11  -7      489.27      550.08     26.89 o 
   6  11  -7      122.79      140.53     17.31 o 
   7  11  -7      115.11      137.16     17.28 o 
   8  11  -7        2.11       -0.61     27.69 o 
 -13  12  -7     1044.36     1028.21     58.87 o 
 -12  12  -7      468.48      458.36     34.96 o 
 -11  12  -7     2943.33     3020.69    201.18 o 
 -10  12  -7     1927.07     2164.72    117.06 o 
  -9  12  -7      338.71      318.74     42.39 o 
  -8  12  -7     1405.18     1329.37     93.82 o 
  -7  12  -7     1367.76     1424.36     59.70 o 
  -6  12  -7    10109.84    10855.15    216.49 o 
  -5  12  -7     3985.16     3859.38     71.60 o 
  -4  12  -7     1480.48     1499.26     35.09 o 
  -3  12  -7      470.54      486.84     18.39 o 
  -2  12  -7     3363.74     3431.46     79.58 o 
  -1  12  -7      349.89      392.57     19.19 o 
   0  12  -7      345.58      372.84     19.95 o 
   1  12  -7     4476.54     4679.33    112.97 o 
   2  12  -7     2775.30     2979.17     73.46 o 
   3  12  -7      230.60      262.23     25.84 o 
   4  12  -7      571.65      650.83     31.16 o 
   5  12  -7     2746.06     2870.24     80.70 o 
   6  12  -7      303.00      327.34     37.77 o 
   7  12  -7     1093.66     1206.42     90.38 o 
 -13  13  -7      893.50      962.70     60.17 o 
 -12  13  -7      320.28      431.40     36.81 o 
 -11  13  -7     3262.20     3353.85    172.12 o 
 -10  13  -7     2887.75     3065.78    125.90 o 
  -9  13  -7      379.15      336.80     32.43 o 
  -8  13  -7     1559.59     1586.53     85.86 o 
  -7  13  -7     3249.59     3157.57     75.86 o 
  -6  13  -7     2400.72     2464.53     51.36 o 
  -5  13  -7     2002.15     1983.74     54.95 o 
  -4  13  -7     2057.58     1936.70     46.48 o 
  -3  13  -7    11921.31    12019.40    280.94 o 
  -2  13  -7     1240.16     1142.55     52.02 o 
  -1  13  -7      530.03      519.08     24.28 o 
   0  13  -7      137.47      165.64     17.53 o 
   1  13  -7     1422.61     1523.09     65.68 o 
   2  13  -7     4305.45     4496.19    111.37 o 
   3  13  -7        5.61       21.94     18.68 o 
   4  13  -7     4082.23     4375.10    118.03 o 
   5  13  -7     1767.84     1887.11     75.55 o 
 -12  14  -7     1942.81     2141.71    159.65 o 
 -11  14  -7     4943.83     5000.70    324.40 o 
 -10  14  -7      202.81      195.59     28.69 o 
  -9  14  -7       34.24       16.40     28.91 o 
  -8  14  -7     2340.22     1954.71    330.41 o 
  -7  14  -7      450.18      435.60     18.97 o 
  -6  14  -7     2190.23     2214.08     52.70 o 
  -5  14  -7      313.97      381.54     23.11 o 
  -4  14  -7     5398.40     5455.75    122.81 o 
  -3  14  -7      302.98      318.64     25.25 o 
  -2  14  -7      943.98      958.38     43.12 o 
  -1  14  -7       33.90       11.39     12.85 o 
   0  14  -7       71.79       91.86     29.76 o 
   1  14  -7     2014.56     1995.56     69.65 o 
   2  14  -7     1014.36     1089.99     44.97 o 
   3  14  -7      147.82      185.09     25.01 o 
   4  14  -7     1154.14     1209.63     52.06 o 
 -11  15  -7     1366.78     1353.87    129.25 o 
 -10  15  -7     1017.68     1088.36     84.71 o 
  -9  15  -7      280.76      275.76     49.76 o 
  -8  15  -7      583.39      574.89     61.59 o 
  -7  15  -7     2153.23     1995.30     58.12 o 
  -6  15  -7     1169.66     1147.49     74.52 o 
  -5  15  -7     1022.52     1046.12     45.71 o 
  -4  15  -7     6418.69     6281.54    153.05 o 
  -3  15  -7    11527.12    11536.76    522.41 o 
  -2  15  -7     1292.32     1299.92     55.76 o 
  -1  15  -7      366.08      391.33     28.40 o 
   0  15  -7      347.06      339.40     28.36 o 
   1  15  -7      351.37      308.09     45.46 o 
   2  15  -7       29.58       35.19     19.71 o 
 -10  16  -7      707.97      705.45     74.95 o 
  -9  16  -7      626.04      638.12     69.52 o 
  -8  16  -7     1628.95     1755.39    109.40 o 
  -6  16  -7        1.45       20.85     12.74 o 
  -5  16  -7      558.10      567.99     35.25 o 
  -4  16  -7     3875.86     3986.37    121.91 o 
  -3  16  -7      875.68      829.55     51.23 o 
  -2  16  -7       80.45      111.55     22.06 o 
  -1  16  -7      201.21      284.43     40.43 o 
   0  16  -7      503.82      527.03     37.81 o 
  -6  17  -7      352.22      481.83     63.54 o 
  -5  17  -7      644.37      575.07     39.27 o 
  -4  17  -7     2051.55     2156.24     75.60 o 
   2 -12  -6      603.77      574.21     71.78 o 
   3 -12  -6      537.71      575.31     68.61 o 
   4 -12  -6      377.68      414.07     60.98 o 
   5 -12  -6      125.23      173.01     46.16 o 
   6 -12  -6      144.90      130.81     45.07 o 
   7 -12  -6      994.95      971.34     83.85 o 
   8 -12  -6     2491.32     2449.62    138.55 o 
   9 -12  -6     1498.04     1486.09    139.89 o 
  10 -12  -6     2136.21     2007.43    120.44 o 
  11 -12  -6     1562.20     1410.90     99.65 o 
   0 -11  -6      584.04      584.76     69.83 o 
   1 -11  -6      462.52      513.72     65.19 o 
   2 -11  -6     1211.36     1121.41     88.67 o 
   3 -11  -6     2837.25     2830.95    141.36 o 
   4 -11  -6     4901.30     4791.55    209.78 o 
   5 -11  -6     1449.00     1504.81     93.24 o 
   6 -11  -6      281.80      300.58     48.18 o 
   7 -11  -6      509.89      493.90     58.18 o 
   8 -11  -6     2275.22     2238.44    155.32 o 
   9 -11  -6     1942.71     2046.71    105.99 o 
  10 -11  -6      477.34      432.98     54.52 o 
  11 -11  -6     1872.14     1813.51    102.88 o 
  12 -11  -6      940.23      908.40     74.58 o 
  13 -11  -6      545.45      494.39     57.14 o 
  -2 -10  -6      119.31      100.68     41.59 o 
  -1 -10  -6      815.78      804.49     73.85 o 
   0 -10  -6      504.33      600.44     60.74 o 
   1 -10  -6     1097.08     1079.76     77.81 o 
   2 -10  -6      684.36      724.05     63.42 o 
   3 -10  -6     2908.66     2871.74    134.53 o 
   4 -10  -6      768.93      892.73     66.35 o 
   5 -10  -6     1297.84     1279.05     77.94 o 
   6 -10  -6       82.57       93.67     33.36 o 
   7 -10  -6      707.53      686.55     55.43 o 
   8 -10  -6     1801.38     1679.71     91.11 o 
   9 -10  -6     1809.89     1725.51     91.41 o 
  10 -10  -6     2728.09     2664.52    122.64 o 
  11 -10  -6     2110.69     2001.15    102.21 o 
  12 -10  -6     1167.40     1098.18     71.90 o 
  13 -10  -6      277.07      244.11     43.36 o 
  14 -10  -6      139.63      140.75     35.61 o 
  -3  -9  -6      476.04      445.54     55.13 o 
  -2  -9  -6      189.27      216.98     42.51 o 
  -1  -9  -6      270.25      304.98     42.99 o 
   0  -9  -6      940.27     1056.59     68.00 o 
   1  -9  -6      746.37      811.32     60.80 o 
   2  -9  -6     3999.82     3909.55    155.69 o 
   3  -9  -6    12739.08    12675.41    518.90 o 
   4  -9  -6    14834.44    14645.95    545.80 o 
   5  -9  -6     2353.71     2285.70    133.92 o 
   6  -9  -6      851.82      842.17     56.04 o 
   7  -9  -6      228.82      225.21     34.46 o 
   8  -9  -6      472.11      443.28     44.40 o 
   9  -9  -6     3394.29     3325.94    165.32 o 
  10  -9  -6     2609.58     2537.80    136.48 o 
  11  -9  -6     7520.78     7502.66    276.44 o 
  12  -9  -6      556.12      547.93     48.85 o 
  13  -9  -6      746.21      738.44     54.27 o 
  14  -9  -6      125.22      124.10     31.71 o 
  -5  -8  -6     2895.39     2640.80    135.75 o 
  -4  -8  -6     2241.69     2072.99    111.42 o 
  -3  -8  -6      700.14      651.36     56.29 o 
  -2  -8  -6      169.31      159.84     36.04 o 
  -1  -8  -6     3227.02     3082.81    128.49 o 
   0  -8  -6      564.45      534.15     47.26 o 
   1  -8  -6      769.16      789.48     52.38 o 
   2  -8  -6     4469.33     4472.36    162.70 o 
   3  -8  -6     8814.20     8708.23    303.51 o 
   4  -8  -6     1583.80     1659.59     74.89 o 
   5  -8  -6     4311.18     4246.48    150.32 o 
   6  -8  -6      545.16      520.18     39.82 o 
   7  -8  -6      372.75      412.79     53.42 o 
   8  -8  -6      993.65      912.49     51.90 o 
   9  -8  -6      262.29      243.08     31.22 o 
  10  -8  -6     1389.06     1338.33     87.63 o 
  11  -8  -6      411.98      375.90     37.20 o 
  12  -8  -6     2517.97     2545.06    100.13 o 
  13  -8  -6      777.65      754.91     50.13 o 
  -6  -7  -6     2111.60     2034.82    142.33 o 
  -5  -7  -6     1374.51     1270.70     80.07 o 
  -4  -7  -6      305.65      250.46     39.27 o 
  -3  -7  -6      814.38      798.02     56.23 o 
  -2  -7  -6     4647.80     4523.65    173.92 o 
  -1  -7  -6     4145.75     4034.14    147.46 o 
   0  -7  -6     2015.52     1907.48     80.44 o 
   1  -7  -6     2756.60     2668.79    102.15 o 
   2  -7  -6     2016.51     2030.85    108.92 o 
   3  -7  -6     9688.91     9674.02    317.60 o 
   4  -7  -6     5249.02     5258.61    200.51 o 
   5  -7  -6     2469.35     2400.29     89.71 o 
   6  -7  -6     5832.65     5324.90    174.72 o 
   7  -7  -6     1178.45     1016.46     49.82 o 
   8  -7  -6     2424.42     2280.39     85.25 o 
   9  -7  -6     1953.96     1874.31     73.24 o 
  10  -7  -6     5228.51     5198.12    198.62 o 
  11  -7  -6     7595.11     7495.46    244.18 o 
  12  -7  -6     1847.79     1728.50     70.13 o 
  13  -7  -6     1768.86     1797.71     95.56 o 
  -7  -6  -6      160.86      168.31     37.20 o 
  -6  -6  -6     1510.25     1475.85     80.07 o 
  -5  -6  -6     2091.58     2043.05     92.08 o 
  -4  -6  -6      175.57      175.94     31.16 o 
  -3  -6  -6     1370.26     1290.52     64.28 o 
  -2  -6  -6     1483.81     1562.44     67.75 o 
  -1  -6  -6     1990.37     1936.69     77.88 o 
   0  -6  -6      515.33      495.12     35.74 o 
   1  -6  -6       45.27      103.30     22.81 o 
   2  -6  -6     9777.79    10137.49    342.91 o 
   3  -6  -6     5644.47     5790.08    177.34 o 
   4  -6  -6     5329.69     5345.82    160.14 o 
   5  -6  -6     2382.42     2353.27     97.51 o 
   6  -6  -6     2767.37     2710.02    107.88 o 
   7  -6  -6     1391.90     1362.85     52.57 o 
   8  -6  -6      190.08      177.95     23.05 o 
   9  -6  -6     2501.04     2364.06     80.31 o 
  10  -6  -6     1533.14     1495.18     56.29 o 
  11  -6  -6     4995.84     5117.99    178.25 o 
  12  -6  -6     3096.89     3071.71    122.76 o 
  -8  -5  -6       37.26       29.09     26.83 o 
  -6  -5  -6     1453.04     1300.76     69.64 o 
  -5  -5  -6      821.55      780.09     49.27 o 
  -4  -5  -6     1863.16     1817.35     76.47 o 
  -3  -5  -6     7547.05     6809.41    263.69 o 
  -2  -5  -6    15283.75    15101.49    553.05 o 
  -1  -5  -6    10340.73     9995.46    312.66 o 
   0  -5  -6     3091.01     3107.87    100.50 o 
   1  -5  -6     1659.86     1635.93     58.97 o 
   2  -5  -6      673.70      685.02     49.58 o 
   3  -5  -6     3922.12     3746.12    109.77 o 
   4  -5  -6     1019.55     1021.59     39.03 o 
   5  -5  -6    13051.01    12781.52    386.39 o 
   6  -5  -6    12863.07    11861.90    351.75 o 
   7  -5  -6      977.53      908.03     37.20 o 
   8  -5  -6      276.59      265.82     21.53 o 
   9  -5  -6      290.51      272.59     21.16 o 
  10  -5  -6     3588.14     3502.43    100.07 o 
  11  -5  -6     5027.18     4949.00    140.50 o 
  12  -5  -6      220.18      183.50     29.52 o 
  -9  -4  -6      969.62      900.90     65.25 o 
  -8  -4  -6      207.14      174.35     33.42 o 
  -7  -4  -6     1672.26     1672.03     76.05 o 
  -6  -4  -6     3713.40     3767.64    132.94 o 
  -5  -4  -6      233.93      189.96     41.41 o 
  -4  -4  -6      835.63      915.11     45.80 o 
  -3  -4  -6     3993.13     3694.89    121.97 o 
  -2  -4  -6     4490.34     4319.96    131.78 o 
  -1  -4  -6     2041.27     2054.21     68.85 o 
   0  -4  -6      110.88      194.29     29.82 o 
   1  -4  -6      574.32      573.30     29.21 o 
   2  -4  -6     4895.73     5261.05    159.59 o 
   3  -4  -6     2348.95     2340.83     67.39 o 
   4  -4  -6     2315.19     2497.80     68.73 o 
   5  -4  -6      979.98     1001.52     34.58 o 
   6  -4  -6     5357.74     5084.45    132.82 o 
   7  -4  -6     4764.49     4584.14    122.70 o 
   8  -4  -6      108.26      128.19     14.09 o 
   9  -4  -6      304.99      334.31     19.33 o 
  10  -4  -6     2999.44     2915.04     76.66 o 
  11  -4  -6     3676.07     3793.50    111.11 o 
 -10  -3  -6      647.39      663.37     79.89 o 
  -9  -3  -6      416.81      440.66     43.18 o 
  -8  -3  -6       91.46       93.36     26.34 o 
  -7  -3  -6     2855.09     2755.69    104.65 o 
  -6  -3  -6     1458.64     1379.98     61.29 o 
  -5  -3  -6     1614.61     1484.08     59.82 o 
  -4  -3  -6     2603.69     2416.87     80.68 o 
  -3  -3  -6     6676.56     6325.20    185.45 o 
  -2  -3  -6    12942.95    12461.79    377.61 o 
  -1  -3  -6     9618.63     9497.84    270.40 o 
   0  -3  -6     1026.41      999.33     36.04 o 
   1  -3  -6     1520.11     1544.09     60.31 o 
   2  -3  -6      849.89      868.27     30.06 o 
   3  -3  -6      676.56      649.47     25.06 o 
   4  -3  -6     8336.58     8408.99    217.46 o 
   5  -3  -6    24055.24    23411.93    716.30 o 
   6  -3  -6    23475.98    22287.29    673.62 o 
   7  -3  -6     1030.74     1023.60     31.04 o 
   8  -3  -6     3350.27     3250.39     78.55 o 
   9  -3  -6      755.20      797.66     33.66 o 
  10  -3  -6     4405.21     4332.59    112.03 o 
 -10  -2  -6     2525.37     2598.78    111.05 o 
  -9  -2  -6      358.06      348.76     35.98 o 
  -8  -2  -6     1440.43     1467.43     65.98 o 
  -7  -2  -6     3686.07     3723.00    124.34 o 
  -6  -2  -6     5624.03     5589.81    174.11 o 
  -5  -2  -6      602.32      588.00     46.04 o 
  -4  -2  -6      307.69      284.06     21.77 o 
  -3  -2  -6     9241.38     9144.44    267.71 o 
  -2  -2  -6     8375.19     8005.28    222.89 o 
  -1  -2  -6     2369.94     2209.65     63.48 o 
   0  -2  -6      216.63      257.41     24.15 o 
   1  -2  -6     5266.35     5263.19    129.89 o 
   2  -2  -6     2683.53     2697.64     66.35 o 
   3  -2  -6     2146.04     2197.15     62.63 o 
   4  -2  -6    15545.26    15205.96    407.55 o 
   5  -2  -6     3576.96     3395.59     77.14 o 
   6  -2  -6     8245.80     8340.14    198.56 o 
   7  -2  -6     5376.55     5412.84    132.58 o 
   8  -2  -6    11964.12    11189.32    281.62 o 
   9  -2  -6       84.67      102.45      8.29 o 
  10  -2  -6     2206.60     2187.46     44.76 o 
 -11  -1  -6     2541.77     2760.27    117.57 o 
 -10  -1  -6      615.52      623.92     62.63 o 
  -9  -1  -6      645.86      657.27     42.26 o 
  -8  -1  -6     5638.12     5839.11    185.39 o 
  -7  -1  -6    13170.80    12796.77    442.43 o 
  -6  -1  -6     2434.11     2441.81     77.08 o 
  -5  -1  -6      140.86      135.63     17.69 o 
  -4  -1  -6     4189.00     3865.16    105.56 o 
  -3  -1  -6     4650.49     4671.96    127.45 o 
  -2  -1  -6     6516.70     6503.64    171.36 o 
  -1  -1  -6     3093.45     3082.26     78.42 o 
   0  -1  -6    20894.94    20083.97    605.13 o 
   1  -1  -6    15133.88    14519.72    391.94 o 
   2  -1  -6      139.35      167.03     12.20 o 
   3  -1  -6     3990.53     3983.89     88.06 o 
   4  -1  -6     5413.92     5409.18    115.81 o 
   5  -1  -6    30985.16    31223.17    971.34 o 
   6  -1  -6    12579.14    12271.16    301.32 o 
   7  -1  -6     7657.40     7591.33    162.09 o 
   8  -1  -6     5667.72     5550.84    110.56 o 
   9  -1  -6      807.24      786.50     15.61 o 
 -12   0  -6     1882.25     1767.77    116.23 o 
 -11   0  -6     1276.65     1285.46     91.54 o 
 -10   0  -6     1723.38     1688.19     73.12 o 
  -9   0  -6      754.69      783.45     42.02 o 
  -8   0  -6     7603.71     8005.04    247.59 o 
  -7   0  -6     1880.12     1831.56     63.06 o 
  -6   0  -6     3615.98     3772.22    106.60 o 
  -5   0  -6     1494.63     1442.06     45.80 o 
  -4   0  -6     2254.33     2157.27     59.82 o 
  -3   0  -6    13710.86    13083.32    366.45 o 
  -2   0  -6     2151.05     2015.73     53.42 o 
  -1   0  -6     1066.98     1046.53     30.13 o 
   0   0  -6     1479.74     1586.90     38.85 o 
   1   0  -6     8085.12     7919.91    186.73 o 
   2   0  -6     4257.37     4517.61    102.27 o 
   3   0  -6     5581.94     6063.28    130.38 o 
   4   0  -6    12845.03    12484.59    293.75 o 
   5   0  -6    10162.59    10171.82    230.45 o 
   6   0  -6     4848.79     5026.45     95.26 o 
   7   0  -6     9167.79     8971.92    183.74 o 
   8   0  -6    19275.25    19395.05    451.21 o 
 -12   1  -6      443.94      439.81     39.76 o 
 -11   1  -6      966.28      962.74     52.45 o 
 -10   1  -6      313.96      278.45     28.42 o 
  -9   1  -6     1902.63     2034.14     72.26 o 
  -8   1  -6     7669.57     7708.29    231.86 o 
  -7   1  -6    13415.65    13215.29    393.46 o 
  -6   1  -6      167.78      183.50     17.75 o 
  -5   1  -6      363.73      377.12     31.16 o 
  -4   1  -6     5595.03     5204.52    130.56 o 
  -3   1  -6     2286.33     2089.64     53.97 o 
  -2   1  -6      484.03      434.62     17.99 o 
  -1   1  -6    15548.94    15405.13    427.31 o 
   0   1  -6    36797.79    35441.35   1163.68 o 
   1   1  -6     4845.57     4659.09     98.24 o 
   2   1  -6     2070.59     1898.27     40.37 o 
   3   1  -6     1631.58     1578.79     31.59 o 
   4   1  -6    26142.83    27510.77    760.94 o 
   5   1  -6    17267.52    17067.03    415.78 o 
   6   1  -6      352.58      322.42      7.44 o 
   7   1  -6    13700.75    13440.81    259.85 o 
 -13   2  -6      835.70      754.54     51.59 o 
 -12   2  -6     3396.83     3526.88    132.21 o 
 -11   2  -6     2223.59     2235.69     83.36 o 
 -10   2  -6      282.00      255.70     25.12 o 
  -9   2  -6     2023.36     1973.53     67.75 o 
  -8   2  -6     8035.48     8018.21    235.21 o 
  -7   2  -6      595.60      581.04     27.20 o 
  -6   2  -6      369.42      361.02     20.55 o 
  -5   2  -6    10403.88    10258.72    276.98 o 
  -4   2  -6     2647.43     2459.74     62.57 o 
  -3   2  -6       32.06       37.75      9.76 o 
  -2   2  -6     3205.62     3085.85     71.72 o 
  -1   2  -6    11623.50    11487.71    289.00 o 
   0   2  -6      511.36      562.57     17.20 o 
   1   2  -6     4896.87     5087.37    107.21 o 
   2   2  -6     2208.40     2409.07     52.14 o 
   3   2  -6     2775.92     3028.23     60.19 o 
   4   2  -6      869.90      840.77     16.40 o 
   5   2  -6      885.19      886.20     15.37 o 
   6   2  -6     3414.27     3175.96     80.31 o 
 -13   3  -6     1436.71     1405.47     70.98 o 
 -12   3  -6     1553.03     1514.33     66.65 o 
 -11   3  -6      333.77      307.66     28.36 o 
 -10   3  -6      293.17      314.37     25.67 o 
  -9   3  -6     2433.86     2407.18     74.76 o 
  -8   3  -6     1611.71     1507.19     51.04 o 
  -7   3  -6     4118.56     3794.54    119.28 o 
  -6   3  -6     3516.48     3467.61     90.93 o 
  -5   3  -6    13475.05    13241.82    364.37 o 
  -4   3  -6    10308.79     9601.75    252.23 o 
  -3   3  -6     2464.56     2515.12     61.96 o 
  -2   3  -6      534.00      547.75     18.72 o 
  -1   3  -6    10987.76    11090.04    270.40 o 
   0   3  -6    66745.71    81384.14   3482.85 o 
   1   3  -6    16564.83    17999.03    466.21 o 
   2   3  -6     3860.15     4015.97     78.24 o 
   3   3  -6    12565.34    12177.18    282.35 o 
   4   3  -6     2240.25     2304.18     40.07 o 
   5   3  -6      846.89      815.95     19.03 o 
   6   3  -6     3313.27     3203.94     87.36 o 
 -13   4  -6     1427.40     1497.07     94.22 o 
 -12   4  -6     2192.74     2217.64     84.34 o 
 -11   4  -6      348.14      336.26     28.36 o 
 -10   4  -6      639.33      669.47     33.24 o 
  -9   4  -6      412.25      425.90     25.73 o 
  -8   4  -6     5370.78     5548.22    152.95 o 
  -7   4  -6     1414.74     1328.51     42.08 o 
  -6   4  -6      920.40      866.93     41.10 o 
  -5   4  -6     4977.30     4774.23    121.54 o 
  -4   4  -6    10819.07    10452.04    277.05 o 
  -3   4  -6     1148.14     1110.44     32.50 o 
  -2   4  -6     1562.92     1562.26     42.26 o 
  -1   4  -6    28609.33    29737.87    959.63 o 
   0   4  -6    19991.30    20595.20    570.80 o 
   1   4  -6    12352.38    12760.60    324.31 o 
   2   4  -6     8984.16     9385.08    219.36 o 
   3   4  -6    17342.59    17701.44    452.13 o 
   4   4  -6    10434.59    10372.89    163.86 o 
   5   4  -6       33.09       34.85      8.80 o 
   6   4  -6     2127.57     2060.88     30.70 o 
   7   4  -6      139.10      176.73     21.59 o 
 -14   5  -6      391.40      384.80     27.55 o 
 -13   5  -6     3191.99     3148.39    184.38 o 
 -12   5  -6     4629.26     4570.24    180.02 o 
 -11   5  -6      232.83      218.42     15.91 o 
 -10   5  -6     2026.01     1918.72     57.63 o 
  -9   5  -6     3320.69     3290.61     89.16 o 
  -8   5  -6     1385.80     1291.51     27.17 o 
  -7   5  -6       84.58       91.72      6.98 o 
  -6   5  -6    16436.77    15817.86    487.68 o 
  -5   5  -6    21448.25    21186.85    651.42 o 
  -4   5  -6     5554.04     5613.72    140.99 o 
  -3   5  -6     2826.22     2790.45     71.05 o 
  -2   5  -6    12238.17    13040.64    346.99 o 
  -1   5  -6    14351.98    14929.64    402.12 o 
   0   5  -6    40999.50    47307.15   1699.96 o 
   1   5  -6       17.89       81.41      7.84 o 
   2   5  -6    33065.02    34431.88    640.41 o 
   3   5  -6     8326.51     8704.66    115.76 o 
   4   5  -6      602.27      617.40     10.23 o 
   5   5  -6      130.66      139.58      5.36 o 
   6   5  -6     2976.96     2991.13     42.74 o 
   7   5  -6    12797.98    12175.27    159.45 o 
   8   5  -6     7481.92     7445.95    247.22 o 
   9   5  -6     1310.78     1190.87     64.70 o 
  10   5  -6     1716.70     1707.76     85.99 o 
 -14   6  -6     1412.08     1395.18     74.80 o 
 -13   6  -6     2763.16     2517.75    195.83 o 
 -12   6  -6       53.08       38.90     10.48 o 
 -11   6  -6      347.54      378.61     54.18 o 
 -10   6  -6     2291.51     2149.99     50.16 o 
  -9   6  -6     2119.57     2150.36     48.24 o 
  -8   6  -6     2538.62     2431.56     55.68 o 
  -7   6  -6      476.12      477.70     11.68 o 
  -6   6  -6    10092.58     9491.45    160.28 o 
  -5   6  -6     1165.06     1081.41     36.83 o 
  -4   6  -6     4472.20     4185.01    107.27 o 
  -3   6  -6     4794.72     4823.99    122.45 o 
  -2   6  -6     1598.04     1734.17     47.51 o 
  -1   6  -6    16589.67    17601.24    266.45 o 
   0   6  -6     5319.44     5348.44    146.85 o 
   1   6  -6     2598.99     2724.23     42.42 o 
   2   6  -6     7924.91     8456.66    144.36 o 
   3   6  -6    23554.35    25540.65    558.08 o 
   4   6  -6     1257.76     1319.96     25.32 o 
   5   6  -6        1.78       24.60      5.66 o 
   6   6  -6     1126.85     1206.08     16.63 o 
   7   6  -6      967.39      941.27     20.15 o 
   8   6  -6     2345.47     2200.81     88.18 o 
   9   6  -6     1260.35     1219.84     70.19 o 
  10   6  -6     4959.95     5189.40    203.99 o 
  11   6  -6      618.65      501.22     58.91 o 
 -14   7  -6     1657.55     1472.45    149.97 o 
 -13   7  -6     1839.45     1731.11    158.20 o 
 -12   7  -6     1384.90     1407.96     98.36 o 
 -11   7  -6     2561.60     2444.97    161.97 o 
 -10   7  -6     3416.06     3226.77     67.84 o 
  -9   7  -6     2662.42     2713.48     89.16 o 
  -8   7  -6     2881.97     2820.99     80.71 o 
  -7   7  -6     1121.79     1019.41     50.61 o 
  -6   7  -6    10467.53     9688.82    324.57 o 
  -5   7  -6    15225.12    14818.01    500.09 o 
  -4   7  -6     1389.09     1316.06     30.10 o 
  -3   7  -6     1597.34     1499.00     23.20 o 
  -2   7  -6     6037.65     6341.13     94.14 o 
  -1   7  -6     5872.70     5660.12     89.14 o 
   0   7  -6     4747.71     4908.77     78.28 o 
   1   7  -6     6301.78     6530.13    115.12 o 
   2   7  -6    43515.92    44916.66   1178.88 o 
   3   7  -6     8965.38     9598.42    176.45 o 
   4   7  -6      771.34      814.15     30.46 o 
   5   7  -6      198.26      208.42     16.59 o 
   6   7  -6      120.67      144.86     18.87 o 
   7   7  -6     1313.43     1335.23     45.74 o 
   8   7  -6      170.50      186.43     10.74 o 
   9   7  -6     2024.02     1930.78    100.50 o 
  10   7  -6      857.94      883.34     72.33 o 
  11   7  -6      189.63      211.92     45.49 o 
 -14   8  -6     1983.59     1955.82     72.58 o 
 -13   8  -6     1546.88     1507.26    133.89 o 
 -12   8  -6      225.83      199.01     14.52 o 
 -11   8  -6     1505.56     1424.40     87.64 o 
 -10   8  -6     4886.77     4956.42    215.75 o 
  -9   8  -6     2074.84     2020.59     78.02 o 
  -8   8  -6      417.35      383.19     10.20 o 
  -7   8  -6     3859.77     3730.54     57.66 o 
  -6   8  -6     6398.37     6187.09     83.90 o 
  -5   8  -6     2040.15     2023.98     58.67 o 
  -4   8  -6     6450.12     6529.78     93.16 o 
  -3   8  -6     8422.71     8085.79    132.33 o 
  -2   8  -6     5622.91     5859.71     92.71 o 
  -1   8  -6      344.45      480.28     53.88 o 
   0   8  -6      791.44      801.63     17.79 o 
   1   8  -6     3729.68     3765.22     69.75 o 
   2   8  -6     3055.39     3195.92     74.77 o 
   3   8  -6     5483.38     5831.44    109.52 o 
   4   8  -6      337.83      379.29     34.21 o 
   5   8  -6     2366.07     2468.39     57.06 o 
   6   8  -6     1798.53     1705.70     70.86 o 
   7   8  -6      708.28      775.95     22.14 o 
   8   8  -6      594.14      606.89     19.17 o 
   9   8  -6     2226.36     2075.67    106.66 o 
  10   8  -6     5704.62     6139.21    259.85 o 
 -14   9  -6     3243.40     3309.43    213.96 o 
 -13   9  -6      162.98      176.32     23.72 o 
 -12   9  -6       87.43       93.96     11.07 o 
 -11   9  -6     4665.15     4577.12    214.26 o 
 -10   9  -6     4214.70     3934.80    150.78 o 
  -9   9  -6      907.66      856.67     47.47 o 
  -8   9  -6     1124.52     1112.57     45.33 o 
  -7   9  -6     4374.40     4257.78    113.76 o 
  -6   9  -6    10122.96     9826.86    275.73 o 
  -5   9  -6     4809.19     4957.48    151.18 o 
  -4   9  -6      133.06      156.70      7.88 o 
  -3   9  -6    10651.26    10243.43    180.07 o 
  -2   9  -6     8696.20     8506.65    154.55 o 
  -1   9  -6      980.47      909.01     29.36 o 
   0   9  -6      783.20      855.19     35.95 o 
   1   9  -6     8537.01     8758.75    168.16 o 
   2   9  -6    22619.77    23921.39    819.94 o 
   3   9  -6     5692.77     5982.25    131.44 o 
   4   9  -6      241.60      271.26     21.62 o 
   5   9  -6       16.27       34.72     13.44 o 
   6   9  -6     1007.00     1017.93     63.48 o 
   7   9  -6      518.09      487.49     59.00 o 
   8   9  -6       44.23       38.18     44.82 o 
   9   9  -6     2897.19     2864.43    144.83 o 
  10   9  -6     3478.07     3404.49    178.68 o 
 -14  10  -6      587.58      621.96     53.48 o 
 -13  10  -6      727.08      655.88     85.01 o 
 -12  10  -6      237.79      204.87     16.65 o 
 -11  10  -6      616.76      629.39     30.12 o 
 -10  10  -6      555.74      540.93     39.12 o 
  -9  10  -6     1186.12     1117.97     48.42 o 
  -8  10  -6      297.47      307.58     18.91 o 
  -7  10  -6      503.13      536.65     38.30 o 
  -6  10  -6     8192.62     8623.16    276.50 o 
  -5  10  -6     5572.85     5887.77    185.08 o 
  -4  10  -6     2072.87     2010.74     97.39 o 
  -3  10  -6     7328.81     7403.58    153.28 o 
  -2  10  -6     8680.29     8503.16    166.19 o 
  -1  10  -6     1536.31     1678.72     65.13 o 
   0  10  -6     1404.91     1328.18     64.52 o 
   1  10  -6     1028.20     1132.81     29.90 o 
   2  10  -6       90.10       97.03     14.00 o 
   3  10  -6     1650.50     1759.16     43.18 o 
   4  10  -6     1527.45     1669.85     50.34 o 
   5  10  -6     7465.15     7841.42    183.07 o 
   6  10  -6     1072.51     1081.96     43.18 o 
   7  10  -6     1297.73     1335.63     41.96 o 
   8  10  -6      587.11      636.91     63.30 o 
   9  10  -6      509.08      526.89     65.62 o 
 -14  11  -6     2800.35     2920.18    138.37 o 
 -13  11  -6       91.58       90.56     24.70 o 
 -12  11  -6      753.85      798.36     40.38 o 
 -11  11  -6     5727.14     6075.94    302.63 o 
 -10  11  -6     5029.79     4984.99    233.31 o 
  -9  11  -6      747.50      754.77     47.11 o 
  -8  11  -6     6020.76     5996.62    346.78 o 
  -7  11  -6     5982.13     5961.99    202.71 o 
  -6  11  -6     2604.89     3004.69    135.99 o 
  -5  11  -6     2756.99     2767.86     52.07 o 
  -4  11  -6     3497.29     3378.69     66.77 o 
  -3  11  -6    11474.44    11160.22    233.97 o 
  -2  11  -6     1767.19     1840.01     40.83 o 
  -1  11  -6      459.30      488.24     19.26 o 
   0  11  -6       62.82       96.88     12.44 o 
   1  11  -6     2543.28     2750.41     68.10 o 
   2  11  -6     8465.89     8887.18    194.76 o 
   3  11  -6      338.14      377.21     21.75 o 
   4  11  -6     6037.34     6328.95    155.14 o 
   5  11  -6      625.71      680.25     30.50 o 
   6  11  -6      887.73      920.82     36.36 o 
   7  11  -6       53.35       62.83     16.13 o 
   8  11  -6        2.50      -35.67     35.67 o 
 -13  12  -6      183.64      233.84     32.92 o 
 -12  12  -6     2581.96     2510.74    133.86 o 
 -11  12  -6     2321.37     2318.79    145.74 o 
 -10  12  -6       99.23       82.25     13.55 o 
  -9  12  -6      128.76      128.39     35.98 o 
  -8  12  -6     4486.96     4784.17    178.80 o 
  -7  12  -6     1175.80     1175.75     67.93 o 
  -6  12  -6     3512.46     3680.56    135.50 o 
  -5  12  -6      247.32      281.93     14.25 o 
  -4  12  -6      781.19      779.70     28.62 o 
  -3  12  -6     2089.12     2083.24     65.71 o 
  -2  12  -6     4205.45     4047.65     87.10 o 
  -1  12  -6      229.60      278.23     17.90 o 
   0  12  -6      275.91      319.26     23.16 o 
   1  12  -6      798.67      801.85     30.19 o 
   2  12  -6      147.41      160.02     27.87 o 
   3  12  -6      127.83      136.23     17.90 o 
   4  12  -6     5487.43     5705.42    150.78 o 
   5  12  -6     8945.90     9408.06    239.24 o 
   6  12  -6      371.32      344.67     27.36 o 
 -13  13  -6      253.78      274.12     35.34 o 
 -12  13  -6      558.66      569.46     38.93 o 
 -11  13  -6     4802.99     5030.02    140.54 o 
 -10  13  -6     1387.70     1322.01     98.30 o 
  -9  13  -6     2056.26     2368.21    110.87 o 
  -8  13  -6     3285.56     3563.78    149.35 o 
  -6  13  -6      717.28      742.30     25.29 o 
  -5  13  -6      569.83      550.09     21.95 o 
  -4  13  -6    10510.93    10216.78    225.67 o 
  -3  13  -6    10868.61    10818.48    255.92 o 
  -2  13  -6      901.90      913.37     42.57 o 
  -1  13  -6      338.51      371.19     22.53 o 
   0  13  -6      287.53      306.78     32.87 o 
   1  13  -6       38.78       80.42     16.15 o 
   2  13  -6       23.67       49.82     15.87 o 
   3  13  -6     3288.33     3363.45    102.50 o 
   4  13  -6     6539.55     6874.38    190.90 o 
   5  13  -6      657.17      733.19     48.88 o 
 -12  14  -6     1342.44     1420.11     92.75 o 
 -11  14  -6     2361.03     2520.20     87.78 o 
 -10  14  -6     1092.02     1026.34     75.19 o 
  -9  14  -6     1190.78     1238.68     81.47 o 
  -8  14  -6     6931.05     7441.37    291.13 o 
  -6  14  -6      175.89      190.78     22.74 o 
  -5  14  -6      459.55      448.18     29.62 o 
  -4  14  -6     1724.29     1790.38     58.29 o 
  -3  14  -6      406.20      309.06     26.89 o 
  -2  14  -6      267.08      267.08     25.49 o 
  -1  14  -6     1451.50     1549.03     50.76 o 
   0  14  -6     1542.19     1637.86     53.54 o 
   1  14  -6       24.18       53.03     31.59 o 
   2  14  -6       64.91       81.74     34.03 o 
   3  14  -6      620.07      744.07     48.01 o 
   4  14  -6     3410.94     3618.57    154.35 o 
 -11  15  -6     1227.53     1247.89     89.89 o 
 -10  15  -6       32.49      -27.81     32.44 o 
  -9  15  -6     2307.34     2465.11    131.84 o 
  -8  15  -6     2326.36     2388.33    125.38 o 
  -7  15  -6      680.83      761.07     38.05 o 
  -6  15  -6      241.44      258.19     22.14 o 
  -5  15  -6      975.64      959.32     45.31 o 
  -4  15  -6     3570.76     3721.94     96.75 o 
  -3  15  -6     3439.36     3545.77    168.92 o 
  -2  15  -6      105.59      115.64     25.21 o 
  -1  15  -6     1695.33     1668.27     58.54 o 
   0  15  -6      275.41      256.12     27.03 o 
   1  15  -6      167.00      176.79     25.23 o 
   2  15  -6      494.41      537.67     60.40 o 
 -10  16  -6      303.62      412.73     60.50 o 
  -9  16  -6      767.20     1061.10     87.57 o 
  -8  16  -6     1857.60     2024.94    119.22 o 
  -7  16  -6      690.43      646.85     39.03 o 
  -6  16  -6      481.57      515.02     31.50 o 
  -5  16  -6      665.60      621.58     42.88 o 
  -4  16  -6     1238.86     1263.94     60.63 o 
  -3  16  -6      316.82      252.35     33.85 o 
  -2  16  -6       88.35       82.79     22.03 o 
  -1  16  -6     1775.64     1792.77     76.36 o 
   0  16  -6     3039.41     3134.26    103.00 o 
  -6  17  -6     1051.04     1090.82     59.85 o 
  -5  17  -6      400.46      411.75     36.01 o 
  -4  17  -6       97.56       93.52     23.90 o 
   4 -13  -5     2180.05     2078.11    134.53 o 
   5 -13  -5     1013.67     1027.50     90.01 o 
   6 -13  -5      347.17      297.29     55.92 o 
   7 -13  -5      236.37      258.57     52.45 o 
   8 -13  -5     3336.87     3319.60    169.65 o 
   9 -13  -5     1689.67     1604.64    110.07 o 
  10 -13  -5     1032.77      855.65     82.63 o 
   1 -12  -5       37.49       55.49     40.86 o 
   2 -12  -5     1116.67     1134.59     89.89 o 
   3 -12  -5      357.23      357.36     56.90 o 
   4 -12  -5      524.93      381.87     89.89 o 
   5 -12  -5      133.14       99.52     40.19 o 
   6 -12  -5      207.54      233.81     46.71 o 
   7 -12  -5       68.53       60.62     37.69 o 
   8 -12  -5      104.48       39.39     35.55 o 
   9 -12  -5     2078.61     2000.36    112.27 o 
  10 -12  -5     2606.43     2565.18    133.31 o 
  11 -12  -5     3615.31     3380.52    217.04 o 
  12 -12  -5     2870.61     2885.95    188.74 o 
  -1 -11  -5      495.98      534.45     63.67 o 
   0 -11  -5      579.79      558.73     60.80 o 
   1 -11  -5      696.30      730.21     69.03 o 
   2 -11  -5     3959.25     3951.14    176.00 o 
   3 -11  -5     8143.22     8297.69    382.61 o 
   4 -11  -5     8093.68     7894.29    318.15 o 
   5 -11  -5     2243.70     2067.56    111.17 o 
   6 -11  -5     1793.68     1684.71     97.33 o 
   7 -11  -5       62.68       63.79     31.83 o 
   8 -11  -5      935.86      851.50     67.39 o 
   9 -11  -5      197.24      193.13     39.70 o 
  10 -11  -5     3517.63     3514.50    196.43 o 
  11 -11  -5     4203.32     4218.98    225.64 o 
  12 -11  -5      209.27      273.33     61.90 o 
  13 -11  -5      611.21      628.92     58.42 o 
  -3 -10  -5     1085.07     1062.63     82.08 o 
  -2 -10  -5        2.82       25.49     27.99 o 
  -1 -10  -5     2523.58     2445.78    126.11 o 
   0 -10  -5      655.57      717.65     61.71 o 
   1 -10  -5      229.55      235.27     39.64 o 
   2 -10  -5     1301.45     1334.67     80.44 o 
   3 -10  -5     1468.53     1381.26     79.28 o 
   4 -10  -5     1345.80     1337.23     78.36 o 
   5 -10  -5     1598.70     1538.66     82.33 o 
   6 -10  -5     2569.77     2425.29    110.81 o 
   7 -10  -5      770.29      724.90     54.27 o 
   8 -10  -5      441.35      428.53     45.92 o 
   9 -10  -5      623.71      547.02     71.72 o 
  10 -10  -5     1158.21     1111.66     97.69 o 
  11 -10  -5     4282.38     4027.98    199.72 o 
  12 -10  -5     3229.78     3479.56    142.52 o 
  13 -10  -5      446.38      464.69     46.29 o 
  14 -10  -5      506.25      526.22     50.19 o 
  -4  -9  -5      710.13      658.80     60.74 o 
  -3  -9  -5      340.00      315.71     45.19 o 
  -2  -9  -5     5787.31     5648.84    229.30 o 
  -1  -9  -5     2013.92     2007.98     98.98 o 
   0  -9  -5      750.93      667.64     54.21 o 
   1  -9  -5      640.90      601.54     50.31 o 
   2  -9  -5     2632.34     2564.21    107.88 o 
   3  -9  -5    11285.45    11586.56    413.22 o 
   4  -9  -5     3552.54     3631.10    169.11 o 
   5  -9  -5     3886.78     3862.53    145.75 o 
   6  -9  -5     3159.82     2957.36    117.15 o 
   7  -9  -5      590.23      582.20     61.84 o 
   8  -9  -5      132.23      186.73     29.03 o 
   9  -9  -5      387.96      369.13     38.66 o 
  10  -9  -5     6565.55     6413.93    266.43 o 
  11  -9  -5     3941.48     3842.65    178.13 o 
  12  -9  -5     2805.42     2646.60    108.31 o 
  13  -9  -5     1743.21     1798.20     81.29 o 
  -6  -8  -5      149.62      194.05     40.37 o 
  -5  -8  -5     1084.60     1025.61    100.38 o 
  -4  -8  -5       30.57       45.19     28.30 o 
  -3  -8  -5     1287.61     1248.50     71.59 o 
  -2  -8  -5      295.71      367.12     39.82 o 
  -1  -8  -5     3750.83     3740.26    144.10 o 
   0  -8  -5      610.32      579.40     45.43 o 
   1  -8  -5     1021.79     1101.84     79.09 o 
   2  -8  -5     2673.44     2667.27    101.35 o 
   3  -8  -5     2399.74     2233.01     87.57 o 
   4  -8  -5     3312.42     3266.67    117.21 o 
   5  -8  -5     4181.71     4051.28    166.36 o 
   6  -8  -5     7138.28     7119.81    238.63 o 
   7  -8  -5     5042.47     4988.03    163.74 o 
   8  -8  -5      159.37      183.44     26.77 o 
   9  -8  -5      832.88      744.11     44.70 o 
  10  -8  -5      626.24      620.50     58.36 o 
  11  -8  -5     3954.06     3924.00    137.82 o 
  12  -8  -5     1513.45     1505.00     68.85 o 
  13  -8  -5     3656.56     3673.91    133.55 o 
  -7  -7  -5      397.54      428.65     48.60 o 
  -6  -7  -5     1778.38     1712.28     91.05 o 
  -5  -7  -5      319.29      299.00     58.54 o 
  -4  -7  -5     1033.80     1003.78     60.98 o 
  -3  -7  -5     8793.33     8490.34    305.34 o 
  -2  -7  -5    18106.56    17082.15    629.40 o 
  -1  -7  -5     5413.80     5615.55    186.97 o 
   0  -7  -5      310.03      320.46     30.00 o 
   1  -7  -5      801.63      766.68     43.48 o 
   2  -7  -5     1543.48     1601.29     63.30 o 
   3  -7  -5     3845.12     3946.69    149.77 o 
   4  -7  -5      477.00      559.52     35.67 o 
   5  -7  -5    13441.75    12980.02    418.04 o 
   6  -7  -5     7290.28     7177.56    225.15 o 
   7  -7  -5     1396.67     1354.12     55.19 o 
   8  -7  -5      812.21      808.21     41.29 o 
   9  -7  -5      194.54      206.37     24.52 o 
  10  -7  -5     2270.02     2282.95     80.92 o 
  11  -7  -5     1883.11     1840.34     68.61 o 
  12  -7  -5     1577.11     1555.12     63.48 o 
  -8  -6  -5      145.15      115.01     51.29 o 
  -7  -6  -5      257.69      254.97     37.02 o 
  -6  -6  -5      398.55      374.25     58.67 o 
  -5  -6  -5      271.38      260.21     33.66 o 
  -4  -6  -5     2548.58     2476.70     93.36 o 
  -3  -6  -5     2557.90     2559.57     96.78 o 
  -2  -6  -5      748.45      727.77     44.27 o 
  -1  -6  -5     2050.20     2103.30     76.53 o 
   0  -6  -5     1614.62     1639.34     60.43 o 
   1  -6  -5     1982.57     1919.92     69.52 o 
   2  -6  -5     1133.30     1161.30     47.38 o 
   3  -6  -5      974.35      937.73     40.92 o 
   4  -6  -5     3185.74     3021.82     91.84 o 
   5  -6  -5     2379.97     2251.98     74.64 o 
   6  -6  -5    12557.51    11717.31    355.23 o 
   7  -6  -5     6921.32     6689.21    213.56 o 
   8  -6  -5      111.88      120.26     18.97 o 
   9  -6  -5      129.75      144.29     29.21 o 
  10  -6  -5     1458.53     1364.43     49.82 o 
  11  -6  -5     3222.28     3214.41     99.04 o 
  12  -6  -5     2780.70     2883.76     89.40 o 
  -9  -5  -5       76.64      126.48     29.94 o 
  -8  -5  -5      150.43      174.72     30.31 o 
  -7  -5  -5     1043.38     1079.27     58.54 o 
  -6  -5  -5     2073.25     2023.78     82.88 o 
  -5  -5  -5      259.87      317.23     31.59 o 
  -4  -5  -5     3768.51     3537.56    122.58 o 
  -3  -5  -5    11602.98    11329.52    373.89 o 
  -2  -5  -5    11944.16    11370.25    360.41 o 
  -1  -5  -5     3541.82     3691.72    113.06 o 
   0  -5  -5      452.30      405.29     26.83 o 
   1  -5  -5      497.59      512.01     38.48 o 
   2  -5  -5     1008.50      990.73     37.50 o 
   3  -5  -5     1696.28     1758.68     53.85 o 
   4  -5  -5     1065.49     1038.60     37.87 o 
   5  -5  -5    26278.88    25749.83    851.44 o 
   6  -5  -5     7637.12     7429.85    206.61 o 
   7  -5  -5     2149.54     2024.20     74.76 o 
   8  -5  -5     3206.78     3089.27     84.03 o 
   9  -5  -5      612.52      617.45     27.38 o 
  10  -5  -5     1317.62     1242.71     41.16 o 
  11  -5  -5      400.99      365.10     22.62 o 
 -10  -4  -5      926.73      969.81     64.15 o 
  -9  -4  -5       13.76       38.11     35.37 o 
  -8  -4  -5      366.62      352.42     35.80 o 
  -7  -4  -5     1287.25     1304.24     59.09 o 
  -6  -4  -5     1871.74     1755.76     70.68 o 
  -5  -4  -5      882.47      895.59     43.30 o 
  -4  -4  -5      675.21      692.03     51.29 o 
  -3  -4  -5     1916.81     1844.55     65.07 o 
  -2  -4  -5      551.39      546.47     29.58 o 
  -1  -4  -5     1473.08     1524.14     62.87 o 
   0  -4  -5    15655.40    15537.15    463.65 o 
   1  -4  -5    25021.09    24144.58    770.46 o 
   2  -4  -5     1581.37     1633.55     48.73 o 
   3  -4  -5     1432.60     1456.76     42.93 o 
   4  -4  -5     3787.88     3843.14     96.05 o 
   5  -4  -5      839.06      863.58     29.27 o 
   6  -4  -5    11141.60    10599.68    296.80 o 
   7  -4  -5      999.66      925.84     30.13 o 
   8  -4  -5     8170.04     7672.68    193.19 o 
   9  -4  -5     5618.66     5546.27    149.83 o 
  10  -4  -5     1255.34     1273.69     37.20 o 
 -10  -3  -5      556.59      573.60     46.59 o 
  -9  -3  -5      275.37      291.50     32.69 o 
  -8  -3  -5     3959.43     3927.11    132.58 o 
  -7  -3  -5     9098.19     9249.94    297.29 o 
  -6  -3  -5     3731.42     3616.83    133.92 o 
  -5  -3  -5       45.47       58.79     15.86 o 
  -4  -3  -5     3252.61     3282.59     94.83 o 
  -3  -3  -5     4113.02     3926.87    111.84 o 
  -2  -3  -5     5058.35     4719.77    128.80 o 
  -1  -3  -5      770.98      750.76     29.03 o 
   0  -3  -5    27274.32    26892.22    870.47 o 
   1  -3  -5    10472.70    10231.58    268.39 o 
   2  -3  -5     5484.58     5861.31    140.81 o 
   3  -3  -5     1169.31     1111.96     31.89 o 
   4  -3  -5     1624.39     1717.28     44.03 o 
   5  -3  -5    25517.32    23773.68    710.88 o 
   6  -3  -5     4661.73     4284.96    100.56 o 
   7  -3  -5     8379.94     8112.98    205.63 o 
   8  -3  -5     3681.14     3694.46     83.55 o 
   9  -3  -5       52.25       44.64      8.29 o 
  10  -3  -5      140.69      141.24     10.43 o 
 -11  -2  -5       13.92       -1.04     22.93 o 
 -10  -2  -5      974.15     1019.33     55.37 o 
  -9  -2  -5     1099.43     1130.01     53.91 o 
  -8  -2  -5     1939.40     1972.61     73.18 o 
  -7  -2  -5      432.61      462.43     30.06 o 
  -6  -2  -5     3123.90     2910.04     89.16 o 
  -5  -2  -5     1593.16     1585.31     51.16 o 
  -4  -2  -5     1559.57     1500.30     49.15 o 
  -3  -2  -5     1927.97     1830.22     55.49 o 
  -2  -2  -5     1259.56     1231.73     38.11 o 
  -1  -2  -5      284.26      352.12     17.38 o 
   0  -2  -5     9230.95     8512.35    210.94 o 
   1  -2  -5    25632.47    24829.60    747.28 o 
   2  -2  -5      659.35      634.34     20.67 o 
   3  -2  -5     2024.74     2059.82     47.63 o 
   4  -2  -5    30165.84    32038.51   1004.02 o 
   5  -2  -5     5236.29     5269.96    115.32 o 
   6  -2  -5     5520.83     5239.95    111.29 o 
   7  -2  -5    12652.04    12506.43    307.41 o 
   8  -2  -5    35320.02    34877.20   1117.51 o 
   9  -2  -5    11085.28    10865.56    250.52 o 
 -12  -1  -5     1158.03     1055.00     62.93 o 
 -11  -1  -5     3191.40     3334.18    125.69 o 
 -10  -1  -5       17.49       -4.39     27.26 o 
  -9  -1  -5     2766.27     2681.54    114.71 o 
  -8  -1  -5    13594.29    13573.08    437.06 o 
  -7  -1  -5    13902.07    13312.80    415.35 o 
  -6  -1  -5      550.86      579.76     27.08 o 
  -5  -1  -5      299.59      309.85     29.94 o 
  -4  -1  -5     3462.02     3246.79     85.01 o 
  -3  -1  -5     2585.12     2140.86     56.17 o 
  -2  -1  -5     2417.28     2548.84     62.57 o 
  -1  -1  -5    12496.64    11753.96    301.13 o 
   0  -1  -5    43411.01    44145.01   1581.71 o 
   1  -1  -5     7379.65     7625.18    172.40 o 
   2  -1  -5     2657.14     2931.69     60.86 o 
   3  -1  -5      422.03      396.57     17.56 o 
   4  -1  -5     1379.57     1390.84     28.84 o 
   5  -1  -5    23131.38    22991.94    616.60 o 
   6  -1  -5      565.37      553.36     13.66 o 
   7  -1  -5    19277.40    18941.46    472.80 o 
   8  -1  -5     1802.41     1792.29     33.78 o 
 -12   0  -5     1422.31     1438.89     94.58 o 
 -11   0  -5      148.58      158.92     39.39 o 
 -10   0  -5        9.06       -1.04     25.43 o 
  -9   0  -5     4671.85     4841.80    147.40 o 
  -8   0  -5     8110.87     8321.17    244.05 o 
  -7   0  -5      564.88      477.31     25.37 o 
  -6   0  -5      331.16      355.53     19.76 o 
  -5   0  -5    12370.67    11595.77    315.71 o 
  -4   0  -5     5223.03     4827.22    119.04 o 
  -3   0  -5      918.42      894.13     27.20 o 
  -2   0  -5      875.23      843.27     32.26 o 
  -1   0  -5     4097.95     3784.72     83.91 o 
   0   0  -5     4052.57     4147.99     88.12 o 
   1   0  -5     6261.50     6070.84    136.24 o 
   2   0  -5       52.44       44.70      9.76 o 
   3   0  -5     2937.67     2824.91     52.69 o 
   4   0  -5     3749.27     3701.42     67.02 o 
   5   0  -5      253.22      306.26     10.31 o 
   6   0  -5     1554.60     1488.90     25.98 o 
   7   0  -5    13367.46    12834.76    253.02 o 
 -13   1  -5     1802.63     1171.60     67.51 o 
 -12   1  -5     1254.12     1235.70     80.38 o 
 -11   1  -5      906.87      923.83     62.57 o 
 -10   1  -5     1068.48     1137.09     63.73 o 
  -9   1  -5     4353.78     4258.31    124.65 o 
  -8   1  -5     6923.92     6790.26    194.17 o 
  -7   1  -5     4661.88     4718.79    125.62 o 
  -6   1  -5     2167.85     2105.74     68.61 o 
  -5   1  -5     9713.30     9071.75    231.37 o 
  -4   1  -5     7668.67     7276.66    177.40 o 
  -3   1  -5     5529.08     5256.36    122.09 o 
  -2   1  -5     2815.55     2719.41     60.80 o 
  -1   1  -5     3290.60     3031.89     61.71 o 
   0   1  -5    17737.05    17256.75    441.21 o 
   1   1  -5     6485.55     6197.99    125.38 o 
   2   1  -5     2181.74     2172.09     40.92 o 
   3   1  -5      608.50      592.20     15.92 o 
   4   1  -5     2582.97     2831.13     45.92 o 
   5   1  -5     2652.11     2804.17     43.24 o 
   6   1  -5     1517.45     1341.14     14.39 o 
 -13   2  -5       24.60       29.58     19.21 o 
 -12   2  -5      562.69      514.94     53.36 o 
 -11   2  -5       23.33       37.99     25.19 o 
 -10   2  -5      419.08      415.84     39.27 o 
  -9   2  -5     1908.24     1986.15     79.83 o 
  -8   2  -5     1754.36     1786.07     55.31 o 
  -7   2  -5      772.60      820.71     29.39 o 
  -6   2  -5     2501.42     2270.82     58.79 o 
  -5   2  -5    16175.33    15628.57    437.74 o 
  -4   2  -5    24602.33    23704.35    722.04 o 
  -3   2  -5     8170.38     8196.77    196.12 o 
  -2   2  -5      719.40      729.48     20.31 o 
  -1   2  -5     9768.33     9399.47    213.44 o 
   0   2  -5     4083.54     4430.04     87.51 o 
   1   2  -5     2176.02     2137.27     40.80 o 
   2   2  -5    28939.56    30687.13    881.20 o 
   3   2  -5    49051.84    63997.31   2283.81 o 
   4   2  -5    20338.56    22126.84    540.13 o 
   5   2  -5     1099.01     1099.52     14.39 o 
 -13   3  -5     3183.08     3111.71    114.95 o 
 -12   3  -5     3481.25     3385.40    134.89 o 
 -11   3  -5       48.56       68.08     14.20 o 
 -10   3  -5     2888.18     2908.59     62.95 o 
  -9   3  -5     8243.64     7961.54    158.03 o 
  -8   3  -5     1294.37     1258.25     36.50 o 
  -7   3  -5      303.79      322.96     13.09 o 
  -6   3  -5    16465.11    15675.68    479.63 o 
  -5   3  -5    22021.97    21292.96    637.51 o 
  -4   3  -5     3447.05     3491.82     79.95 o 
  -3   3  -5     1010.03     1124.46     30.67 o 
  -2   3  -5     9099.48     8867.95    219.11 o 
  -1   3  -5     1606.59     1840.89     40.19 o 
   0   3  -5    20154.50    21504.75    585.92 o 
   1   3  -5      366.40      422.92     12.26 o 
   2   3  -5     9049.07     9099.07    188.62 o 
   3   3  -5    15584.17    16210.10    378.22 o 
   4   3  -5     3908.93     4051.49    101.01 o 
   5   3  -5      997.86     1040.23     32.20 o 
   6   3  -5     2966.90     3005.24     84.46 o 
   7   3  -5    15983.67    15231.38    484.26 o 
 -14   4  -5      961.93      866.26     81.99 o 
 -13   4  -5     1516.84     1526.48     54.37 o 
 -12   4  -5      148.01      145.01     18.79 o 
 -11   4  -5      356.51      396.97     27.48 o 
 -10   4  -5     1575.33     1591.55     37.17 o 
  -9   4  -5       52.53       73.00     16.77 o 
  -8   4  -5     2373.04     2251.76     41.50 o 
  -7   4  -5     2765.28     2679.54    103.73 o 
  -6   4  -5     2564.82     2443.61     89.00 o 
  -5   4  -5    10987.13     9850.67    244.27 o 
  -4   4  -5    22209.11    22250.57    668.68 o 
  -3   4  -5     2615.31     2695.14     73.24 o 
  -2   4  -5     1998.92     2122.33     50.55 o 
  -1   4  -5    20696.33    22367.05    633.79 o 
   0   4  -5    15070.86    15530.75    387.67 o 
   1   4  -5     4290.29     4444.34     64.73 o 
   2   4  -5    39806.27    45073.59   1425.55 o 
   3   4  -5    41154.10    46065.51   1982.54 o 
   4   4  -5     7388.49     7833.71    152.04 o 
   5   4  -5     1411.35     1341.47     51.12 o 
   6   4  -5      639.10      612.36     27.99 o 
   7   4  -5     2040.17     1988.90     68.79 o 
   8   4  -5     4870.30     4868.99    188.25 o 
   9   4  -5     3083.15     3051.95    114.46 o 
  10   4  -5     8503.17     8533.21    310.10 o 
 -14   5  -5     1765.29     1649.50    123.27 o 
 -13   5  -5     3636.45     3584.66    201.24 o 
 -12   5  -5      959.25      960.49     59.43 o 
 -11   5  -5     2535.99     2540.95     61.76 o 
 -10   5  -5     4883.59     4923.13    124.25 o 
  -9   5  -5     4324.98     4260.47     82.67 o 
  -8   5  -5      221.01      238.18     10.17 o 
  -7   5  -5      435.60      473.77     27.14 o 
  -6   5  -5    20187.02    19242.22    372.70 o 
  -5   5  -5    21396.82    20346.77    383.65 o 
  -4   5  -5     2836.37     2804.82     49.43 o 
  -3   5  -5     1399.96     1334.24     35.86 o 
  -2   5  -5     6257.14     6634.57    153.74 o 
  -1   5  -5     6180.04     6270.69    107.33 o 
   0   5  -5     1392.07     1729.55     69.58 o 
   1   5  -5    14076.26    14035.89    255.40 o 
   2   5  -5    28510.66    28651.47    611.09 o 
   3   5  -5     4921.69     5036.04     95.35 o 
   4   5  -5      664.08      701.39     16.37 o 
   5   5  -5     2367.79     2438.95     38.99 o 
   6   5  -5      679.45      662.88     21.83 o 
   7   5  -5     2354.73     2392.94     26.90 o 
   8   5  -5      352.92      275.09     32.44 o 
   9   5  -5     1878.04     1923.16     84.89 o 
  10   5  -5     1018.96     1024.94     90.32 o 
  11   5  -5     1459.52     1304.36     84.03 o 
 -14   6  -5     1685.13     1550.83    113.01 o 
 -13   6  -5     2251.51     2280.50     69.85 o 
 -12   6  -5      977.75      962.19     65.16 o 
 -11   6  -5     1521.22     1550.57     39.25 o 
 -10   6  -5     6830.74     6816.96    175.82 o 
  -9   6  -5      431.15      408.78     12.52 o 
  -8   6  -5      441.94      433.74     21.98 o 
  -7   6  -5     5503.13     5487.62     88.53 o 
  -6   6  -5     3423.82     3253.38     47.32 o 
  -5   6  -5     4270.85     4138.99     55.41 o 
  -4   6  -5       28.76       42.93      7.68 o 
  -3   6  -5    25610.85    28787.92   2537.28 o 
  -2   6  -5    23100.65    24863.18    481.14 o 
  -1   6  -5     2630.99     2713.20     78.06 o 
   0   6  -5     1583.10     1496.70     35.71 o 
   1   6  -5      512.70      498.60     12.09 o 
   2   6  -5    24576.58    26546.68    580.94 o 
   3   6  -5    13955.98    14253.08    268.06 o 
   4   6  -5       67.36       75.89      8.95 o 
   5   6  -5     7763.29     7954.07    142.08 o 
   6   6  -5     1951.67     1949.40     35.74 o 
   7   6  -5      764.74      764.50     20.18 o 
   8   6  -5      257.05      276.78     21.68 o 
   9   6  -5     5979.69     6026.02    259.79 o 
  10   6  -5     7339.19     7519.92    291.19 o 
  11   6  -5      469.20      521.65     88.43 o 
  12   6  -5      196.45      216.61     48.79 o 
 -14   7  -5     3691.00     3561.60    293.34 o 
 -13   7  -5     1603.76     1526.69     67.01 o 
 -12   7  -5     1027.61     1013.37     46.89 o 
 -11   7  -5     5941.05     5947.14    251.69 o 
 -10   7  -5     2925.95     2895.04     63.49 o 
  -9   7  -5     1180.72     1115.41     31.93 o 
  -8   7  -5      160.85      159.10     16.59 o 
  -7   7  -5     4371.00     4213.74    105.03 o 
  -6   7  -5     7287.32     7316.49    138.52 o 
  -5   7  -5     3837.34     3797.84     52.93 o 
  -4   7  -5     2391.13     2305.64     66.29 o 
  -3   7  -5     6198.36     6262.46    102.12 o 
  -2   7  -5     1701.13     1677.23    177.55 o 
  -1   7  -5      649.15      673.54     13.32 o 
   0   7  -5       80.39       99.02      6.51 o 
   1   7  -5     7727.62     7715.25    133.37 o 
   2   7  -5    15505.64    15478.95    308.52 o 
   3   7  -5     7234.35     7444.95    132.72 o 
   4   7  -5      313.34      351.97     26.47 o 
   5   7  -5     2816.65     2618.18     55.82 o 
   6   7  -5     3335.53     3186.41     66.73 o 
   7   7  -5     1056.91     1034.51     35.31 o 
   8   7  -5     1855.62     1762.16     42.05 o 
   9   7  -5     1504.80     1570.98     86.29 o 
  10   7  -5      616.47      581.84     61.10 o 
  11   7  -5      176.33      176.97     49.64 o 
 -14   8  -5      588.21      545.83     42.19 o 
 -13   8  -5      534.14      581.26     27.71 o 
 -12   8  -5      185.96      201.94     13.50 o 
 -11   8  -5     1304.66     1293.88     40.78 o 
 -10   8  -5     2782.53     2675.49    120.63 o 
  -9   8  -5     1005.35      927.55     35.34 o 
  -8   8  -5      384.77      365.01     11.33 o 
  -7   8  -5     2793.40     2773.09     41.00 o 
  -6   8  -5     2702.91     2630.25     63.21 o 
  -5   8  -5     2591.91     2639.34     79.58 o 
  -4   8  -5     8925.94     8773.36    271.13 o 
  -3   8  -5    41836.00    43047.71   1069.97 o 
  -2   8  -5    29406.78    28351.53   1098.67 o 
  -1   8  -5     1231.72     1378.64     65.77 o 
   0   8  -5     1654.01     1576.16     29.85 o 
   1   8  -5     1727.56     1892.92     39.00 o 
   2   8  -5     2539.73     2733.76     60.19 o 
   3   8  -5      710.93      705.45     20.29 o 
   4   8  -5     3871.75     3895.22     79.63 o 
   5   8  -5    12834.14    13471.25    286.52 o 
   6   8  -5     1070.53     1120.27     29.54 o 
   7   8  -5      159.44      146.69     17.87 o 
   8   8  -5     1093.98     1113.74     66.75 o 
   9   8  -5     2499.28     2414.43    122.94 o 
  10   8  -5     2857.57     3024.14    154.10 o 
 -14   9  -5     1918.83     1912.38    145.71 o 
 -13   9  -5      358.47      366.95     32.24 o 
 -12   9  -5      789.87      798.71     52.88 o 
 -11   9  -5     6635.34     6602.52    215.90 o 
 -10   9  -5     3689.49     3781.10    161.60 o 
  -9   9  -5      546.24      569.42     18.35 o 
  -8   9  -5     5031.12     5170.75     95.39 o 
  -7   9  -5     4654.72     4705.16    160.60 o 
  -6   9  -5     1319.18     1539.27     58.36 o 
  -4   9  -5     4735.50     4731.90    140.38 o 
  -3   9  -5     4219.94     4172.01     70.59 o 
  -2   9  -5      976.94      938.45     22.54 o 
  -1   9  -5      538.29      561.32     21.99 o 
   0   9  -5      751.79      888.02     49.15 o 
   1   9  -5     1553.44     1612.26     39.33 o 
   2   9  -5     4780.05     4788.06    104.67 o 
   3   9  -5       69.88      102.61     11.43 o 
   4   9  -5     2527.07     2664.58     58.39 o 
   5   9  -5      303.16      313.26     17.67 o 
   6   9  -5     4168.88     4258.07     97.79 o 
   7   9  -5      143.10      137.87     19.62 o 
   8   9  -5      196.44      220.96     38.24 o 
   9   9  -5      871.94      854.00    111.60 o 
 -14  10  -5      134.81      151.99     20.97 o 
 -13  10  -5      603.04      565.37     30.14 o 
 -12  10  -5     2401.74     2407.65    135.15 o 
 -11  10  -5     1928.85     1841.02     76.31 o 
 -10  10  -5     1657.54     1619.79     58.26 o 
  -9  10  -5      368.18      373.84     20.75 o 
  -8  10  -5     6038.00     6161.63    157.09 o 
  -7  10  -5     3529.72     3681.90    124.41 o 
  -6  10  -5     1518.86     1680.50     86.90 o 
  -5  10  -5      244.18      230.52     26.53 o 
  -4  10  -5     2022.55     1977.80     93.24 o 
  -3  10  -5    20848.95    20764.28    467.83 o 
  -2  10  -5     8073.11     7862.86    151.09 o 
  -1  10  -5     2599.30     2711.46     54.36 o 
   0  10  -5     3438.89     3561.36     71.20 o 
   1  10  -5      587.63      559.63     21.77 o 
   2  10  -5      460.12      480.42     32.60 o 
   3  10  -5      254.29      272.56     17.24 o 
   4  10  -5     9221.05     9664.63    218.53 o 
   5  10  -5    11598.37    12063.94    299.75 o 
   6  10  -5      367.02      363.83     23.23 o 
   7  10  -5     1172.38     1226.73     40.65 o 
   8  10  -5      992.87     1087.32     82.02 o 
 -14  11  -5      398.98      434.31     46.04 o 
 -13  11  -5      338.90      306.73     57.64 o 
 -12  11  -5      848.39      783.56     42.93 o 
 -11  11  -5     5291.48     5328.06    144.17 o 
 -10  11  -5     2064.85     2204.43     47.25 o 
  -9  11  -5     4548.54     4639.52    169.50 o 
  -8  11  -5     3000.96     3162.88    119.65 o 
  -7  11  -5      886.54      889.50     52.69 o 
  -6  11  -5       50.85       61.53     21.77 o 
  -5  11  -5      153.04      111.72     24.33 o 
  -4  11  -5     8699.39     8794.40    282.72 o 
  -3  11  -5     5999.65     5854.15    115.88 o 
  -2  11  -5      214.21      197.13     14.11 o 
  -1  11  -5     1191.82     1217.54     32.81 o 
   0  11  -5     8016.41     8401.92    219.14 o 
   1  11  -5     1264.82     1522.13     79.67 o 
   2  11  -5       86.51       82.29     14.13 o 
   3  11  -5     3916.72     4059.69    232.77 o 
   4  11  -5     4715.04     5033.59    129.46 o 
   5  11  -5      134.05      134.32     19.88 o 
   6  11  -5      221.05      198.39     21.17 o 
   7  11  -5     2042.38     2107.92     64.76 o 
 -14  12  -5      326.99      376.32     38.89 o 
 -13  12  -5      690.17      736.52     66.07 o 
 -12  12  -5     2728.87     2797.23    132.18 o 
 -11  12  -5     2586.40     2515.39     69.89 o 
 -10  12  -5      146.05      147.97     14.02 o 
  -9  12  -5     3205.53     3333.63    133.13 o 
  -8  12  -5    17753.69    18495.86    690.39 o 
  -7  12  -5     1860.41     1851.50    113.73 o 
  -6  12  -5      176.62      140.93     27.75 o 
  -5  12  -5      739.74      738.69     45.80 o 
  -4  12  -5     1369.74     1380.83     36.70 o 
  -3  12  -5     3973.30     3562.10     75.90 o 
  -2  12  -5       51.71       56.02     15.42 o 
  -1  12  -5     8018.61     8241.39    189.27 o 
   0  12  -5     4368.77     4598.58    111.14 o 
   1  12  -5      278.14      285.32     20.36 o 
   2  12  -5       65.24      109.92     20.28 o 
   3  12  -5      422.86      416.09     30.37 o 
   4  12  -5     7010.39     7119.65    178.12 o 
   5  12  -5     5333.64     5517.29    155.61 o 
   6  12  -5      222.00      255.36     36.77 o 
 -13  13  -5     1490.44     1504.71     62.72 o 
 -12  13  -5     1802.71     1657.43    152.61 o 
 -11  13  -5     2273.51     2291.39    172.70 o 
 -10  13  -5      452.93      526.77     51.47 o 
  -9  13  -5     4285.08     4618.60    180.39 o 
  -8  13  -5     1967.63     2118.42    100.32 o 
  -7  13  -5      390.57      665.02     78.48 o 
  -6  13  -5        5.42        5.24     20.86 o 
  -5  13  -5      846.09      614.83    207.34 o 
  -4  13  -5     2762.22     3017.20     71.06 o 
  -3  13  -5     1104.03     1125.62     36.07 o 
  -2  13  -5      149.00      155.92     18.82 o 
  -1  13  -5      218.53      252.69     20.67 o 
   0  13  -5     2640.74     2827.23     73.56 o 
   1  13  -5      497.72      516.08     32.31 o 
   2  13  -5      489.88      581.69     36.12 o 
   3  13  -5     2237.58     2456.83     73.56 o 
   4  13  -5     1920.48     2139.78     69.47 o 
   5  13  -5      393.35      400.45     47.76 o 
 -12  14  -5     1052.41     1053.48     78.85 o 
 -11  14  -5     1194.75     1267.10     82.63 o 
 -10  14  -5      189.46      256.13     43.05 o 
  -9  14  -5     3348.71     3509.87    157.15 o 
  -8  14  -5     7628.61     8235.43    317.23 o 
  -7  14  -5      724.55     1973.83    142.82 o 
  -6  14  -5     1272.31     1250.15     75.62 o 
  -5  14  -5     1596.41     1616.90     61.35 o 
  -4  14  -5      605.74      631.45     29.60 o 
  -3  14  -5      127.09      162.09     18.78 o 
  -2  14  -5     1293.04     1353.35     46.03 o 
  -1  14  -5     4334.60     4361.16    113.90 o 
   0  14  -5     2827.93     3114.99    139.35 o 
   1  14  -5       11.33       17.01     15.02 o 
   2  14  -5      303.12      254.51     30.52 o 
   3  14  -5      709.68      740.60     49.33 o 
 -11  15  -5      121.20      123.49     40.07 o 
 -10  15  -5      338.35      365.04     53.73 o 
  -9  15  -5     4224.92     4723.92    209.78 o 
  -8  15  -5     1326.06     1320.40     88.67 o 
  -6  15  -5     1365.38     1321.53     47.45 o 
  -5  15  -5     1355.28     1368.22     48.68 o 
  -4  15  -5      450.24      400.02     28.61 o 
  -3  15  -5       19.55       28.31     16.63 o 
  -2  15  -5      645.58      673.96     36.76 o 
  -1  15  -5      573.81      567.33     40.22 o 
   0  15  -5       12.63      -11.73     17.52 o 
   1  15  -5      101.32      125.45     23.44 o 
  -9  16  -5      701.91      750.88     74.58 o 
  -8  16  -5     2499.08     2494.50    133.13 o 
  -7  16  -5      172.53      169.23     28.66 o 
  -6  16  -5     4278.61     4305.51    120.73 o 
  -5  16  -5     1330.47     1322.33     52.36 o 
  -4  16  -5      331.32      309.77     35.69 o 
  -3  16  -5      421.37      457.49     43.48 o 
  -2  16  -5      799.28      753.65     43.11 o 
  -1  16  -5     3500.03     3654.88    113.30 o 
  -6  17  -5      739.99      705.14     75.44 o 
   6 -14  -4      661.67      631.42     76.47 o 
   7 -14  -4       30.93       62.57     40.19 o 
   8 -14  -4      321.86      342.48     91.23 o 
   2 -13  -4     2171.28     2262.46    134.59 o 
   3 -13  -4     3203.78     3272.04    167.40 o 
   4 -13  -4     2449.90     2398.21    180.33 o 
   5 -13  -4     1376.18     1239.78     97.69 o 
   6 -13  -4      884.23      935.66     82.94 o 
   7 -13  -4      317.67      332.84     54.95 o 
   8 -13  -4      258.61      241.19     47.63 o 
   9 -13  -4      157.79       92.02     42.51 o 
  10 -13  -4     1686.10     1629.28    146.91 o 
  11 -13  -4     1062.96     1094.89     87.57 o 
   0 -12  -4     2067.71     2214.35    126.48 o 
   1 -12  -4      803.08      804.55     71.17 o 
   2 -12  -4      335.04      261.68     51.23 o 
   3 -12  -4      410.49      455.72     83.18 o 
   4 -12  -4     1723.15     1612.69     99.95 o 
   5 -12  -4     1150.16     1164.65     83.24 o 
   6 -12  -4     3402.95     3271.24    155.38 o 
   7 -12  -4      427.83      342.54     52.69 o 
   8 -12  -4       41.13       14.94     29.70 o 
   9 -12  -4      263.66      288.14     67.20 o 
  10 -12  -4      785.93      711.30     64.15 o 
  11 -12  -4     7438.54     7003.15    291.99 o 
  12 -12  -4     2592.10     2470.54    127.76 o 
  13 -12  -4      170.86      223.93     42.20 o 
  -2 -11  -4     2942.51     2927.54    147.21 o 
  -1 -11  -4      749.99      760.09     68.85 o 
   0 -11  -4      691.81      764.85     62.87 o 
   1 -11  -4      525.24      514.63     82.45 o 
   2 -11  -4     1527.20     1473.83     89.52 o 
   3 -11  -4     3082.98     3060.91    137.27 o 
   4 -11  -4     1429.96     1385.71     85.80 o 
   5 -11  -4     2033.92     1997.98    103.85 o 
   6 -11  -4      183.29      198.26     37.02 o 
   7 -11  -4     1257.41     1224.11     75.01 o 
   8 -11  -4      501.70      429.50     47.87 o 
   9 -11  -4      107.24      112.51     32.08 o 
  10 -11  -4     2405.83     2258.13    110.07 o 
  11 -11  -4     2001.83     2006.89    102.21 o 
  12 -11  -4     2530.74     2419.80    117.45 o 
  13 -11  -4     2116.11     2053.48    143.49 o 
  -4 -10  -4       45.53       -1.59     31.77 o 
  -3 -10  -4      852.35      786.07     95.93 o 
  -2 -10  -4     1445.55     1655.87     93.49 o 
  -1 -10  -4     4346.47     4326.86    180.45 o 
   0 -10  -4      115.52      162.76     50.43 o 
   1 -10  -4      400.22      374.56     43.30 o 
   2 -10  -4      617.66      613.37     50.55 o 
   3 -10  -4      386.56      373.03     42.93 o 
   4 -10  -4     2851.41     2825.52    116.97 o 
   5 -10  -4     3638.10     3607.50    143.43 o 
   6 -10  -4    10085.16     9508.21    351.20 o 
   7 -10  -4     3411.99     3211.11    161.48 o 
   8 -10  -4     2377.28     2253.13     96.41 o 
   9 -10  -4      273.91      251.25     35.67 o 
  10 -10  -4      225.65      213.44     34.88 o 
  11 -10  -4     5049.69     4965.23    184.35 o 
  12 -10  -4      208.64      262.84     54.34 o 
  13 -10  -4     3288.29     3406.87    139.71 o 
  -5  -9  -4      172.48      186.18     40.49 o 
  -4  -9  -4      263.92      267.41     40.55 o 
  -3  -9  -4     4402.02     4187.94    213.32 o 
  -2  -9  -4     9745.01     9455.33    397.18 o 
  -1  -9  -4     1698.03     1677.82    108.85 o 
   0  -9  -4     1168.99     1226.06     64.89 o 
   1  -9  -4      963.62      945.17     56.53 o 
   2  -9  -4      317.30      332.23     35.80 o 
   3  -9  -4     2731.51     2537.19    101.41 o 
   4  -9  -4      948.42      926.02     54.46 o 
   5  -9  -4     7149.83     6922.04    239.78 o 
   6  -9  -4     4108.24     3902.54    167.28 o 
   7  -9  -4     2842.73     2752.64    104.59 o 
   8  -9  -4     2868.78     2743.38    105.01 o 
   9  -9  -4     1149.17     1165.87     58.85 o 
  10  -9  -4     2003.41     1911.08     81.90 o 
  11  -9  -4      975.80     1010.12     77.20 o 
  12  -9  -4     3264.32     3341.37    126.42 o 
  13  -9  -4      416.45      387.36     37.32 o 
  -6  -8  -4     1381.39     1444.38     82.51 o 
  -5  -8  -4     1086.53     1035.37     65.86 o 
  -4  -8  -4     1563.62     1616.96     79.95 o 
  -3  -8  -4     2081.29     2130.31    120.08 o 
  -2  -8  -4     1630.92     1779.42    109.89 o 
  -1  -8  -4     2837.81     2842.23    105.99 o 
   0  -8  -4     2124.72     2139.22     84.34 o 
   1  -8  -4     3930.36     3860.22    134.59 o 
   2  -8  -4      775.46      754.18     43.30 o 
   3  -8  -4       23.46       75.01     19.82 o 
   4  -8  -4     2271.57     2178.00    103.73 o 
   5  -8  -4     8993.20     8799.64    286.80 o 
   6  -8  -4    15496.55    15483.31    526.95 o 
   7  -8  -4     5285.96     4916.74    161.12 o 
   8  -8  -4      983.88     1004.33     49.15 o 
   9  -8  -4      398.25      440.24     33.72 o 
  10  -8  -4      400.23      350.90     46.77 o 
  11  -8  -4     2362.56     2346.19     87.33 o 
  12  -8  -4      929.90      892.18     68.12 o 
  -7  -7  -4      551.26      457.55     71.47 o 
  -6  -7  -4     1394.35     1402.55     72.69 o 
  -5  -7  -4      177.80      223.08     31.47 o 
  -4  -7  -4     1196.18     1089.09     57.99 o 
  -3  -7  -4     9406.83     8705.91    336.08 o 
  -2  -7  -4    10096.91     9773.97    363.88 o 
  -1  -7  -4      850.22      844.31     45.74 o 
   0  -7  -4      268.13      316.26     28.54 o 
   1  -7  -4     1641.17     1670.20     65.01 o 
   2  -7  -4      700.21      669.90     36.47 o 
   3  -7  -4      454.22      465.85     30.25 o 
   4  -7  -4     1719.03     1712.95     65.43 o 
   5  -7  -4     6080.56     6044.74    180.02 o 
   6  -7  -4     5887.17     5649.33    172.28 o 
   7  -7  -4     6040.50     5897.29    176.97 o 
   8  -7  -4     4315.58     4411.32    132.82 o 
   9  -7  -4     1598.03     1696.42     77.57 o 
  10  -7  -4      467.90      459.69     31.04 o 
  11  -7  -4       93.74       93.61     30.49 o 
  12  -7  -4     1591.65     1685.57     62.45 o 
  -8  -6  -4      242.50      242.41     36.35 o 
  -7  -6  -4     2233.49     2356.56     96.78 o 
  -6  -6  -4     1237.91     1264.91     60.68 o 
  -5  -6  -4      412.67      416.51     35.13 o 
  -4  -6  -4     2300.51     2070.37    105.07 o 
  -3  -6  -4     1623.30     1538.11     63.85 o 
  -2  -6  -4      235.24      289.18     27.20 o 
  -1  -6  -4     2613.34     2475.36    100.50 o 
   0  -6  -4    18377.26    18668.01    604.65 o 
   1  -6  -4    22406.53    21756.49    721.55 o 
   2  -6  -4     4914.29     4808.80    135.87 o 
   3  -6  -4       35.38       53.85     21.40 o 
   4  -6  -4     2551.75     2401.81     73.73 o 
   5  -6  -4     3778.68     3570.79    103.98 o 
   6  -6  -4     5882.98     5540.48    175.57 o 
   7  -6  -4      319.32      317.42     22.20 o 
   8  -6  -4     5521.74     5387.53    152.46 o 
   9  -6  -4     4000.04     3694.34    106.17 o 
  10  -6  -4      573.37      543.78     40.00 o 
  11  -6  -4      159.41      124.95     28.36 o 
  -9  -5  -4       79.64       92.63     26.10 o 
  -8  -5  -4     1558.57     1507.86     95.99 o 
  -7  -5  -4     2580.43     2560.85     93.97 o 
  -6  -5  -4     1114.78     1126.23     70.74 o 
  -5  -5  -4      178.09      181.12     23.48 o 
  -4  -5  -4     1889.66     1806.43     66.23 o 
  -3  -5  -4     2329.04     2155.13     74.70 o 
  -2  -5  -4     3142.53     3327.41     99.22 o 
  -1  -5  -4     2536.70     2496.52     74.16 o 
   0  -5  -4    11785.04    11485.76    330.77 o 
   1  -5  -4     2335.71     2355.22     67.57 o 
   2  -5  -4     1177.80     1173.80     39.70 o 
   3  -5  -4     1303.53     1307.23     41.77 o 
   4  -5  -4      431.79      469.45     22.69 o 
   5  -5  -4     3938.01     4073.78    107.51 o 
   6  -5  -4     3037.27     2763.93     75.92 o 
   7  -5  -4     4984.87     4765.02    126.17 o 
   8  -5  -4     1547.20     1543.90     55.92 o 
   9  -5  -4      880.34      863.82     40.68 o 
  10  -5  -4      363.61      332.66     20.43 o 
 -10  -4  -4      386.53      415.72     57.08 o 
  -9  -4  -4      557.24      588.67     41.71 o 
  -8  -4  -4      670.58      702.03     42.93 o 
  -7  -4  -4      681.65      638.67     55.07 o 
  -6  -4  -4      761.65      724.84     38.54 o 
  -5  -4  -4     1701.56     1687.46     59.95 o 
  -4  -4  -4     3547.06     3386.56     98.67 o 
  -3  -4  -4     3151.56     3111.59     86.53 o 
  -2  -4  -4      246.55      277.17     20.00 o 
  -1  -4  -4     4167.56     4249.65    111.17 o 
   0  -4  -4    39227.75    40295.16   1446.76 o 
   1  -4  -4    47452.55    48439.97   1832.72 o 
   2  -4  -4     3400.91     3466.21     83.91 o 
   3  -4  -4     2849.70     2921.08     72.94 o 
   4  -4  -4     3462.18     3567.56     86.66 o 
   5  -4  -4     2693.87     2657.15     65.62 o 
   6  -4  -4     1845.37     1720.69     44.94 o 
   7  -4  -4    14459.15    13797.68    386.69 o 
   8  -4  -4    29858.35    29057.60    947.25 o 
   9  -4  -4     7216.51     6913.32    171.61 o 
  10  -4  -4      565.45      551.41     20.86 o 
 -11  -3  -4     1876.77     2028.72     89.89 o 
 -10  -3  -4      160.37      209.60     28.36 o 
  -9  -3  -4     1243.15     1232.77     56.47 o 
  -8  -3  -4     6830.38     6603.29    232.59 o 
  -7  -3  -4     5335.89     5194.09    155.32 o 
  -6  -3  -4      685.72      698.31     45.86 o 
  -5  -3  -4      123.52      105.38     17.01 o 
  -4  -3  -4     1721.11     1522.07     49.88 o 
  -3  -3  -4       58.53       67.08     12.32 o 
  -2  -3  -4      300.18      309.98     17.50 o 
  -1  -3  -4    23881.25    23487.55    713.50 o 
   0  -3  -4    35110.95    36007.58   1213.01 o 
   1  -3  -4     2238.86     2487.73     69.52 o 
   2  -3  -4    10241.84    10221.34    262.65 o 
   3  -3  -4    15506.23    15798.28    422.06 o 
   4  -3  -4     5743.39     5725.74    130.20 o 
   5  -3  -4     5638.51     5494.37    124.53 o 
   6  -3  -4      416.36      410.84     15.06 o 
   7  -3  -4     5289.63     5012.91    113.25 o 
   8  -3  -4      901.12      864.86     29.52 o 
   9  -3  -4     5067.96     5029.68    119.47 o 
 -11  -2  -4      238.45      252.59     30.98 o 
 -10  -2  -4       21.02        8.29     15.92 o 
  -9  -2  -4     4268.25     4082.62    153.01 o 
  -8  -2  -4     5576.34     5784.29    170.20 o 
  -7  -2  -4     1772.51     1758.14     57.38 o 
  -6  -2  -4      916.52      886.32     34.27 o 
  -5  -2  -4    13910.31    12869.76    392.24 o 
  -4  -2  -4     6031.81     5281.06    139.83 o 
  -3  -2  -4     1885.56     1768.50     47.08 o 
  -2  -2  -4     4256.56     4545.30    109.71 o 
  -1  -2  -4     7505.17     7216.90    181.42 o 
   0  -2  -4    54652.41    62254.86   2460.11 o 
   1  -2  -4    26023.14    26677.69    792.11 o 
   2  -2  -4    10129.43    10871.96    257.04 o 
   3  -2  -4     3135.78     3122.51     65.07 o 
   4  -2  -4     2104.09     2044.51     42.26 o 
   5  -2  -4     2777.81     2806.98     56.17 o 
   6  -2  -4      721.60      670.20     16.83 o 
   7  -2  -4    22614.45    22017.01    593.55 o 
   8  -2  -4    37639.31    37413.47   1175.75 o 
 -12  -1  -4      167.66      155.08     37.02 o 
 -11  -1  -4      288.14      286.38     41.53 o 
 -10  -1  -4      670.57      664.04     51.77 o 
  -9  -1  -4     3089.19     3233.56    120.75 o 
  -8  -1  -4     5071.28     5014.74    140.26 o 
  -7  -1  -4      857.75      803.57     31.83 o 
  -6  -1  -4     1870.41     1749.84     49.64 o 
  -5  -1  -4     1134.66     1089.95     33.36 o 
  -4  -1  -4     5408.94     5008.40    124.10 o 
  -3  -1  -4     4170.84     3946.14     93.61 o 
  -2  -1  -4      391.24      363.21     15.49 o 
  -1  -1  -4     8989.21     8495.77    198.13 o 
   0  -1  -4    11787.85    11088.94    262.04 o 
   1  -1  -4     4200.43     4324.42     93.00 o 
   2  -1  -4     3274.58     3290.94     62.75 o 
   3  -1  -4    31350.78    32019.05    967.07 o 
   4  -1  -4     2397.82     2273.44     42.08 o 
   5  -1  -4      951.17     1003.17     22.01 o 
   6  -1  -4      166.67      161.97      5.92 o 
   7  -1  -4     6448.42     6500.16    120.81 o 
 -12   0  -4      668.45      612.94     57.38 o 
 -11   0  -4       42.10       58.91     25.49 o 
 -10   0  -4     1425.62     1393.64     68.36 o 
  -9   0  -4     4733.87     4499.38    146.11 o 
  -8   0  -4     2606.28     2613.42     74.46 o 
  -7   0  -4      426.12      448.22     21.65 o 
  -6   0  -4     6897.24     6646.89    165.93 o 
  -5   0  -4    27836.10    25924.85    820.34 o 
  -4   0  -4    24217.11    21789.42    648.06 o 
  -3   0  -4     1520.42     1471.09     36.83 o 
  -2   0  -4      921.95      910.05     23.97 o 
  -1   0  -4     9996.20    10093.88    231.06 o 
   0   0  -4    17033.72    17521.41    442.80 o 
   1   0  -4     1029.08     1016.28     20.61 o 
   2   0  -4    57946.00    73809.15   2903.15 o 
   3   0  -4    83754.59   110685.43   4996.94 o 
   4   0  -4      418.78      451.33     11.34 o 
   5   0  -4     3587.18     3530.97     53.42 o 
   6   0  -4       31.41       36.83      2.74 o 
 -12   1  -4      475.38      474.45     45.68 o 
 -11   1  -4       30.52       41.83     15.86 o 
 -10   1  -4     2470.15     2496.88     76.66 o 
  -9   1  -4     2478.36     2557.89     54.29 o 
  -8   1  -4      976.74      944.41     25.49 o 
  -7   1  -4      727.71      762.41     22.21 o 
  -6   1  -4    10593.00     9864.53    253.38 o 
  -5   1  -4     9550.74     8724.88    216.37 o 
  -4   1  -4     4440.22     4072.68    100.13 o 
  -3   1  -4      197.84      246.68     11.28 o 
  -2   1  -4     1330.14     1172.64     26.22 o 
  -1   1  -4     3262.55     3024.69     64.70 o 
   0   1  -4     3579.53     3648.18     73.00 o 
   1   1  -4     1198.04     1149.34     20.73 o 
   2   1  -4     3360.93     3413.88     56.47 o 
   3   1  -4    12436.71    13547.04    284.42 o 
   4   1  -4    10230.03    10894.28    202.77 o 
 -13   2  -4      713.00      628.67     54.15 o 
 -12   2  -4      187.54      199.51     17.49 o 
 -11   2  -4     1468.29     1493.82     44.24 o 
 -10   2  -4     4974.54     4743.50     98.24 o 
  -9   2  -4     4609.77     4474.82     85.45 o 
  -8   2  -4      617.32      674.57     18.30 o 
  -7   2  -4     2400.42     2207.47     76.87 o 
  -6   2  -4    13617.16    12958.60    325.07 o 
  -5   2  -4    30653.62    29461.43    645.22 o 
  -4   2  -4    10936.99     9923.07    240.76 o 
  -3   2  -4     2114.32     2061.40     51.23 o 
  -2   2  -4     2738.95     2702.15     52.99 o 
  -1   2  -4     2189.57     2377.60     45.74 o 
   0   2  -4     4662.45     4880.09     91.29 o 
   1   2  -4    11219.12    12202.25    262.10 o 
   2   2  -4    54863.21    72463.20   2741.42 o 
   3   2  -4    53031.24    69701.10   2563.11 o 
   4   2  -4       76.50       97.15      2.74 o 
   5   2  -4     5092.07     5474.68    138.55 o 
   6   2  -4      416.47      404.80     21.71 o 
   7   2  -4     3300.36     3155.62     91.47 o 
 -14   3  -4      831.46      751.86     53.91 o 
 -13   3  -4     1972.31     1946.15     81.86 o 
 -12   3  -4      309.21      281.66     20.89 o 
 -11   3  -4      994.47     1011.59     29.59 o 
 -10   3  -4     1526.52     1568.02     83.61 o 
  -9   3  -4     2830.99     2869.57     58.86 o 
  -8   3  -4      953.90      894.57     39.27 o 
  -7   3  -4      268.41      262.87      9.90 o 
  -6   3  -4    22676.01    21218.54    428.12 o 
  -5   3  -4    17159.03    16112.33    481.40 o 
  -4   3  -4    17502.40    17439.93    526.62 o 
  -3   3  -4      289.69      231.25     11.65 o 
  -2   3  -4    33228.74    35930.07   1165.20 o 
  -1   3  -4     8528.21     9482.10    208.99 o 
   0   3  -4      796.30      805.89     17.93 o 
   1   3  -4     9713.83    10317.33    264.76 o 
   2   3  -4     9673.99     9481.01    114.16 o 
   3   3  -4     6239.48     6442.14    101.38 o 
   4   3  -4     6475.90     6882.97    172.07 o 
   5   3  -4    16036.65    15821.27    521.81 o 
   6   3  -4     4289.85     4303.44    118.31 o 
   7   3  -4     2253.08     2194.04     71.90 o 
   8   3  -4     1054.37     1010.43     48.24 o 
   9   3  -4       85.20       86.17     22.75 o 
  10   3  -4     3706.17     3803.38    141.30 o 
 -14   4  -4     3180.22     2890.73    136.04 o 
 -13   4  -4     3091.49     2986.68    126.25 o 
 -12   4  -4     1437.58     1384.98     42.72 o 
 -11   4  -4     4598.78     4451.89     97.06 o 
 -10   4  -4    10252.94    10060.07    248.57 o 
  -9   4  -4      499.80      493.51     20.86 o 
  -8   4  -4     1423.76     1407.31     30.33 o 
  -7   4  -4     7494.20     7177.99    130.41 o 
  -6   4  -4     7204.21     6995.35    117.34 o 
  -5   4  -4    17171.75    16937.15    312.63 o 
  -4   4  -4      599.80      665.17     12.75 o 
  -3   4  -4    52402.71    60699.46   2217.67 o 
  -2   4  -4    20235.09    20831.32    565.07 o 
  -1   4  -4     2350.16     2343.88     32.08 o 
   0   4  -4      678.64      687.26     17.93 o 
   1   4  -4     7075.29     7324.32    306.56 o 
   2   4  -4    45245.77    55175.27   1406.94 o 
   3   4  -4    20993.57    21489.96    760.85 o 
   4   4  -4     4552.03     4613.08     66.77 o 
   5   4  -4     4968.01     4878.78     71.20 o 
   6   4  -4      254.49      251.01     27.90 o 
   7   4  -4      935.46      922.88     12.63 o 
   8   4  -4      848.38      846.38     60.74 o 
   9   4  -4     6077.09     5896.37    203.87 o 
  10   4  -4     6255.88     6409.85    234.17 o 
  11   4  -4     1044.06     1090.07     70.19 o 
 -14   5  -4     1136.36     1102.21     38.76 o 
 -13   5  -4     1360.63     1351.58     44.02 o 
 -12   5  -4     1364.75     1368.56     51.64 o 
 -11   5  -4     3350.84     3358.29    138.55 o 
 -10   5  -4      833.98      789.83     18.98 o 
  -9   5  -4       74.31       75.69      8.56 o 
  -8   5  -4     1732.62     1672.71     51.99 o 
  -7   5  -4      598.92      555.61     13.02 o 
  -6   5  -4     5871.78     5508.26     84.41 o 
  -5   5  -4     2421.76     2534.24     81.11 o 
  -4   5  -4    14258.61    15229.71    386.84 o 
  -3   5  -4     5037.19     5376.43    128.00 o 
  -2   5  -4    24055.48    28702.18   2101.01 o 
  -1   5  -4      434.41      657.39     77.42 o 
   0   5  -4    12998.74    13676.73    229.95 o 
   1   5  -4     1069.32     1083.19     17.74 o 
   2   5  -4     5139.21     4878.10     73.85 o 
   3   5  -4     2063.29     2178.94     79.25 o 
   4   5  -4     7905.84     8542.41    142.82 o 
   5   5  -4    32812.93    33363.46    776.20 o 
   6   5  -4     7727.21     7803.29    136.24 o 
   7   5  -4       31.73       33.85      4.44 o 
   8   5  -4     1464.62     1413.25     23.61 o 
   9   5  -4     1569.25     1523.41     76.23 o 
  10   5  -4     1548.02     1544.64     86.66 o 
  11   5  -4      478.01      534.76     56.96 o 
  12   5  -4     2026.06     2149.46    122.76 o 
 -15   6  -4      624.23      467.35     24.18 o 
 -14   6  -4     1317.47     1313.25     42.15 o 
 -13   6  -4     1004.97     1031.95     70.80 o 
 -12   6  -4      569.58      587.93     25.17 o 
 -11   6  -4     6897.28     6898.65    218.49 o 
 -10   6  -4     7578.06     7583.58    125.81 o 
  -9   6  -4      484.99      511.27     13.59 o 
  -8   6  -4      917.46      963.65     21.28 o 
  -7   6  -4     2702.80     2644.46     48.43 o 
  -6   6  -4     3050.25     2981.82     40.01 o 
  -5   6  -4       59.35       53.91      5.42 o 
  -4   6  -4    21131.90    20883.77    652.46 o 
  -3   6  -4    67140.10    75147.73   3261.91 o 
  -2   6  -4    24894.00    24648.39    537.56 o 
  -1   6  -4       82.24      122.71      5.59 o 
   0   6  -4     1304.78     1302.81     41.25 o 
   1   6  -4     2045.96     2116.63     33.84 o 
   2   6  -4     3414.58     3437.87     55.22 o 
   3   6  -4       29.01       46.68      8.11 o 
   4   6  -4     7454.99     7534.70    135.99 o 
   5   6  -4    13643.18    14371.11    282.64 o 
   6   6  -4      341.16      384.94     15.95 o 
   7   6  -4      171.91      173.43     34.30 o 
   8   6  -4     1036.39     1011.20     25.12 o 
   9   6  -4     1927.63     1810.33     66.78 o 
  10   6  -4     1973.76     2067.69    105.20 o 
  11   6  -4       16.37       -1.65     27.44 o 
  12   6  -4      311.66      442.13     89.89 o 
 -15   7  -4     1427.58     1158.47     49.74 o 
 -14   7  -4      802.03      796.45     43.19 o 
 -13   7  -4      411.38      407.63     18.16 o 
 -12   7  -4      904.17      917.06     43.68 o 
 -11   7  -4     4360.13     4398.35    169.17 o 
 -10   7  -4     2801.35     2789.59     82.10 o 
  -9   7  -4      430.53      455.17     25.60 o 
  -8   7  -4     2682.02     2830.05     42.56 o 
  -7   7  -4     1768.28     1830.14     29.09 o 
  -6   7  -4       65.38      106.78     23.54 o 
  -5   7  -4      236.98      232.10     18.97 o 
  -4   7  -4     7886.65     8011.07    213.87 o 
  -3   7  -4     2348.71     2187.03     61.04 o 
  -2   7  -4     6621.42     7233.54    116.95 o 
  -1   7  -4      363.61      391.09     10.50 o 
   0   7  -4     3382.23     3686.62     95.87 o 
   1   7  -4     1543.37     1822.51    132.15 o 
   2   7  -4     3438.38     3439.29     58.80 o 
   3   7  -4     2869.93     3039.10     53.97 o 
   4   7  -4     1795.04     1885.84     60.49 o 
   5   7  -4     8847.64     8680.88    182.22 o 
   6   7  -4     4637.26     4757.08    152.18 o 
   7   7  -4      443.73      433.91     15.52 o 
   8   7  -4      157.53      158.21     29.00 o 
   9   7  -4     1567.73     1484.87     86.72 o 
  10   7  -4      451.29      463.16     47.20 o 
  11   7  -4      120.51      137.52     46.71 o 
 -15   8  -4     1507.79     1395.49     59.55 o 
 -14   8  -4      303.78      271.50     36.06 o 
 -13   8  -4      599.78      593.89     30.44 o 
 -12   8  -4     3448.45     3501.96    146.22 o 
 -11   8  -4     6214.26     6226.43    143.61 o 
 -10   8  -4      568.02      586.22     17.35 o 
  -9   8  -4      206.83      220.44     15.05 o 
  -8   8  -4     5755.08     5749.15    161.82 o 
  -7   8  -4     5673.04     5868.26    171.97 o 
  -6   8  -4      661.14      714.96     33.78 o 
  -5   8  -4     1828.29     1795.15     72.57 o 
  -4   8  -4     9334.11     8946.92    250.76 o 
  -3   8  -4    31742.44    32441.85   1141.84 o 
  -2   8  -4     4295.62     4589.12     77.45 o 
  -1   8  -4     6381.25     6378.12    155.96 o 
   0   8  -4     3684.85     3566.80     62.05 o 
   1   8  -4       35.37       48.00     19.36 o 
   2   8  -4      354.36      355.13     16.24 o 
   3   8  -4       30.48       74.04     10.61 o 
   4   8  -4     9164.15     9802.78    197.72 o 
   5   8  -4     8215.29     8229.32    198.77 o 
   6   8  -4      639.70      661.60     27.08 o 
   7   8  -4     1116.94     1082.88     29.81 o 
   8   8  -4      791.07      781.06     34.04 o 
   9   8  -4      466.43      576.41     60.19 o 
  10   8  -4      285.56      298.08     54.46 o 
 -15   9  -4     1155.42     1071.94     53.19 o 
 -14   9  -4       71.59       94.87     13.81 o 
 -13   9  -4      874.06      910.17     34.45 o 
 -12   9  -4       76.64       74.10     14.70 o 
 -11   9  -4     3010.78     3009.55     75.49 o 
 -10   9  -4      891.78      948.58     28.02 o 
  -9   9  -4     1916.91     1909.03     40.47 o 
  -8   9  -4     2080.27     2188.67     77.88 o 
  -7   9  -4     1689.70     1697.76     63.54 o 
  -6   9  -4     1448.78     1521.16     73.73 o 
  -5   9  -4      183.47      178.44     22.08 o 
  -4   9  -4    10991.27    10887.46    346.08 o 
  -3   9  -4     4430.54     4261.79    124.59 o 
  -2   9  -4     1047.48     1000.02     23.28 o 
  -1   9  -4     5953.28     6147.86    228.35 o 
   0   9  -4    33487.57    35260.91    889.46 o 
   1   9  -4     5814.29     6344.38    333.39 o 
   2   9  -4     2496.09     2491.91     52.08 o 
   3   9  -4      325.45      308.76     16.08 o 
   4   9  -4      576.96      578.90     26.87 o 
   5   9  -4     1556.22     1501.36     76.41 o 
   6   9  -4      366.01      343.11     25.14 o 
   7   9  -4     2299.20     2310.22     64.00 o 
   8   9  -4     2027.84     2240.46    171.82 o 
   9   9  -4      635.55      595.74     68.36 o 
 -14  10  -4      321.02      288.21     24.48 o 
 -13  10  -4     1441.84     1447.34     62.83 o 
 -12  10  -4     4296.33     4317.14     86.64 o 
 -11  10  -4     3243.23     3372.79     70.68 o 
 -10  10  -4      284.14      296.74     34.46 o 
  -9  10  -4     7160.29     7502.92    326.44 o 
  -8  10  -4    14408.61    15589.54    532.44 o 
  -7  10  -4     2787.24     2791.67    120.32 o 
  -6  10  -4      880.67      894.25     44.88 o 
  -5  10  -4       11.42       44.33     17.87 o 
  -4  10  -4     2314.76     2226.18     76.90 o 
  -3  10  -4     7889.29     8027.54    260.58 o 
  -2  10  -4      713.01      794.37     26.52 o 
  -1  10  -4    21516.28    22498.12    518.25 o 
   0  10  -4     6107.16     6163.77    262.59 o 
   1  10  -4      482.70      480.12     19.81 o 
   2  10  -4      154.36      185.71     15.02 o 
   3  10  -4      437.09      500.35     27.48 o 
   4  10  -4     6411.39     6610.24    147.69 o 
   5  10  -4     3712.37     3716.49     89.28 o 
   6  10  -4      442.21      437.03     24.41 o 
   7  10  -4      186.84      231.68     41.13 o 
   8  10  -4      802.03      940.05     82.45 o 
 -14  11  -4      241.24      253.28     21.99 o 
 -13  11  -4     1338.45     1388.09     70.52 o 
 -12  11  -4     1003.80     1029.26     35.74 o 
 -11  11  -4     1426.27     1411.97     39.86 o 
 -10  11  -4     1014.94     1058.54     53.27 o 
  -9  11  -4     2411.52     2486.82     98.85 o 
  -8  11  -4      913.09     1000.91     55.01 o 
  -7  11  -4     1949.13     2050.91    106.60 o 
  -6  11  -4      418.11      437.13     36.10 o 
  -5  11  -4       47.75      141.66     35.74 o 
  -4  11  -4     2312.83     2363.03     85.25 o 
  -3  11  -4     2534.60     2501.31     55.69 o 
  -2  11  -4      741.69      707.71     26.96 o 
  -1  11  -4     8729.81     8962.80    199.09 o 
   0  11  -4    17082.59    17893.67    428.66 o 
   1  11  -4     1548.78     1755.20     46.48 o 
   2  11  -4      690.15      701.52     28.19 o 
   3  11  -4     1502.22     1465.35     43.80 o 
   4  11  -4      976.77     1061.63     38.18 o 
   5  11  -4      141.33      149.31     24.69 o 
   6  11  -4     1079.62     1079.54     46.25 o 
   7  11  -4     5525.39     5526.41    161.60 o 
 -14  12  -4      728.22      664.02     41.95 o 
 -13  12  -4     1766.80     1746.99     95.27 o 
 -12  12  -4     2521.10     2551.69     61.89 o 
 -11  12  -4     1382.35     1374.69     91.17 o 
 -10  12  -4      625.44      579.28     48.05 o 
  -9  12  -4     7628.22     7990.04    285.09 o 
  -8  12  -4    10609.73    11219.08    395.96 o 
  -7  12  -4      991.39     1041.65     58.67 o 
  -6  12  -4     2062.03     2119.83     86.66 o 
  -5  12  -4     1216.24     1226.67     83.24 o 
  -4  12  -4     1233.57     1082.26     57.14 o 
  -3  12  -4     1565.54     1582.68     42.37 o 
  -2  12  -4     4026.89     4179.87    117.24 o 
  -1  12  -4    13054.20    13137.23    325.96 o 
   0  12  -4     1729.81     1732.08     64.08 o 
   1  12  -4      625.86      626.40     41.42 o 
   2  12  -4       32.11       31.40     15.82 o 
   3  12  -4       83.55      149.53     19.46 o 
   4  12  -4     1598.06     1648.45    102.94 o 
   5  12  -4      272.33      238.75     24.96 o 
   6  12  -4      993.95     1028.38     66.50 o 
 -13  13  -4     2624.82     2576.13    160.38 o 
 -12  13  -4      938.12      944.99     37.29 o 
 -11  13  -4      375.93      393.03     46.41 o 
 -10  13  -4      387.17      447.86     47.14 o 
  -9  13  -4     4101.58     4376.01    173.07 o 
  -8  13  -4     1932.95     1977.31     94.04 o 
  -7  13  -4      476.55      598.61     49.94 o 
  -6  13  -4     1472.50     1376.75     73.18 o 
  -5  13  -4     3825.94     3556.70    168.98 o 
  -4  13  -4      572.35      528.70     26.81 o 
  -3  13  -4      105.14       97.46     15.81 o 
  -2  13  -4      664.33      579.53     31.81 o 
  -1  13  -4     1014.98     1000.83     43.11 o 
   0  13  -4     1715.74     1827.01     90.99 o 
   1  13  -4       32.51       56.38     16.73 o 
   2  13  -4     1505.85     1657.01     63.89 o 
   3  13  -4      267.02      380.19     69.40 o 
   4  13  -4      287.88      300.58     28.55 o 
 -13  14  -4     1949.93     2143.91    117.21 o 
 -12  14  -4      528.47      568.42     58.91 o 
 -11  14  -4      103.49       99.71     35.49 o 
 -10  14  -4     1499.24     1483.77     88.61 o 
  -9  14  -4     2006.87     2210.93    111.54 o 
  -8  14  -4     2122.90     2160.32    107.57 o 
  -7  14  -4      915.11      921.82     64.58 o 
  -6  14  -4     5564.57     5534.01    207.46 o 
  -4  14  -4       57.73       74.87     21.47 o 
  -3  14  -4      126.71      168.76     24.36 o 
  -2  14  -4     1322.65     1399.72     65.67 o 
  -1  14  -4     3752.90     3953.87    189.75 o 
   0  14  -4      830.14      847.41     58.42 o 
   1  14  -4      442.09      455.28     32.77 o 
   2  14  -4       12.22       -3.74     15.50 o 
   3  14  -4      461.99      487.83     84.06 o 
 -10  15  -4      391.47      494.27     57.93 o 
  -9  15  -4     3774.95     4030.78    179.29 o 
  -8  15  -4      904.80      916.08     73.18 o 
  -6  15  -4     4239.24     4095.79    179.53 o 
  -5  15  -4     5514.95     5258.73    139.05 o 
  -4  15  -4     1795.31     1729.96     81.17 o 
  -3  15  -4      147.07      135.60     35.40 o 
  -2  15  -4      512.36      565.62     34.35 o 
  -1  15  -4      237.95      245.15     27.09 o 
   0  15  -4      377.40      386.94     32.95 o 
   1  15  -4     2327.68     2430.18     94.32 o 
  -9  16  -4      592.08      591.78     68.06 o 
  -8  16  -4      569.37      579.22     63.54 o 
  -7  16  -4     1876.41     1983.59    113.18 o 
  -6  16  -4     5453.33     5595.74    156.65 o 
  -5  16  -4      460.38      446.64     34.69 o 
  -4  16  -4      733.62      765.53     42.21 o 
  -3  16  -4       47.94       46.86     55.28 o 
  -2  16  -4      252.69      256.00     38.08 o 
   3 -14  -3     1241.32     1169.65     97.63 o 
   4 -14  -3      983.03      979.81    130.63 o 
   5 -14  -3     1021.51      955.72     90.93 o 
   6 -14  -3     2962.26     2944.62    161.60 o 
   7 -14  -3      373.34      335.53     93.79 o 
   8 -14  -3       72.50       47.02     40.00 o 
   9 -14  -3      130.66      115.44     45.25 o 
  10 -14  -3      934.26      854.55     80.44 o 
   1 -13  -3       35.38       89.03     42.63 o 
   2 -13  -3      313.74      405.35     84.28 o 
   3 -13  -3      867.21      886.57     77.94 o 
   4 -13  -3      525.76      458.96     62.02 o 
   5 -13  -3      744.66      736.73     72.57 o 
   6 -13  -3     2223.17     2081.10    118.37 o 
   7 -13  -3     2765.92     2536.89    132.70 o 
   8 -13  -3       16.73       -1.04     29.94 o 
   9 -13  -3       59.23      155.02     54.70 o 
  10 -13  -3      353.19      361.14     51.71 o 
  11 -13  -3      735.69      722.28     69.58 o 
  12 -13  -3     1698.05     1667.15    106.17 o 
  -2 -12  -3     2620.48     2757.34    192.95 o 
  -1 -12  -3     3729.22     3627.44    230.58 o 
   0 -12  -3      804.09      725.27    103.00 o 
   1 -12  -3      105.88      105.50     38.72 o 
   2 -12  -3      802.42      782.11     67.87 o 
   3 -12  -3      506.39      513.29     55.92 o 
   4 -12  -3     1242.58     1217.77     79.95 o 
   5 -12  -3     4797.28     4526.64    198.19 o 
   6 -12  -3     8810.36     8543.88    339.00 o 
   7 -12  -3      975.90      907.97     67.08 o 
   8 -12  -3     1578.77     1555.00    122.15 o 
   9 -12  -3      311.30      240.46     41.90 o 
  10 -12  -3      849.56      805.77     64.40 o 
  11 -12  -3     3784.35     3588.48    161.54 o 
  12 -12  -3       78.26       79.64     34.88 o 
  13 -12  -3     2218.39     2236.55    117.51 o 
  -3 -11  -3      856.90      829.37     71.53 o 
  -2 -11  -3     1691.58     1763.32    100.99 o 
  -1 -11  -3      514.75      560.43     55.80 o 
   0 -11  -3     1361.80     1307.90     81.41 o 
   1 -11  -3      679.47      681.12     57.02 o 
   2 -11  -3      810.51      830.53     60.19 o 
   3 -11  -3      314.59      168.13     57.93 o 
   4 -11  -3     1024.36      877.97     62.08 o 
   5 -11  -3     2696.49     2658.24    117.39 o 
   6 -11  -3      534.42      484.39     48.79 o 
   7 -11  -3     2563.78     2521.03    147.64 o 
   8 -11  -3     3077.69     2879.31    124.83 o 
   9 -11  -3     3008.43     2927.73    124.83 o 
  10 -11  -3      102.70      138.07     31.96 o 
  11 -11  -3      992.93      921.33     63.18 o 
  12 -11  -3     2920.10     2936.94    126.84 o 
  13 -11  -3     1205.54     1153.00     74.58 o 
  -5 -10  -3      902.88      863.52     70.31 o 
  -4 -10  -3      471.30      383.03     50.31 o 
  -3 -10  -3      944.40      882.12     63.73 o 
  -2 -10  -3     2690.69     2639.83    119.71 o 
  -1 -10  -3      831.41      926.51     61.96 o 
   0 -10  -3     1860.73     1841.87     86.72 o 
   1 -10  -3     3123.56     3002.55    120.87 o 
   2 -10  -3     2049.06     1981.09    116.29 o 
   3 -10  -3        9.46       16.10     21.53 o 
   4 -10  -3     2266.49     2168.19     95.93 o 
   5 -10  -3    11977.58    11894.65    424.07 o 
   6 -10  -3    13810.80    13381.90    528.36 o 
   7 -10  -3     2241.81     2116.23     91.54 o 
   8 -10  -3     2461.90     2494.63     99.95 o 
   9 -10  -3      947.01      865.71     54.76 o 
  10 -10  -3     1010.98      946.82     56.65 o 
  11 -10  -3     1555.79     1568.05     74.70 o 
  12 -10  -3      551.50      465.36     66.04 o 
  -6  -9  -3     1088.08     1052.38     71.78 o 
  -5  -9  -3       57.02       61.29     29.52 o 
  -4  -9  -3      202.95      206.55     35.74 o 
  -3  -9  -3     2716.27     2596.16    118.86 o 
  -2  -9  -3     2707.98     2635.25    108.67 o 
  -1  -9  -3     1456.91     1559.51     72.94 o 
   0  -9  -3     1033.94     1017.56     56.71 o 
   1  -9  -3     3585.96     3693.73    161.18 o 
   2  -9  -3     2773.11     2717.70    101.54 o 
   3  -9  -3     1581.07     1537.68     67.39 o 
   4  -9  -3     2347.52     2389.49     92.33 o 
   5  -9  -3      648.10      617.57     60.01 o 
   6  -9  -3     3308.90     3125.74    114.16 o 
   7  -9  -3     4632.56     4428.94    151.36 o 
   8  -9  -3    12680.26    12397.08    419.87 o 
   9  -9  -3     8525.10     8371.24    279.36 o 
  10  -9  -3     1750.52     1693.19     72.45 o 
  11  -9  -3       45.92       67.26     21.83 o 
  12  -9  -3      129.87      121.11     27.02 o 
  -7  -8  -3     5995.29     5758.25    228.08 o 
  -6  -8  -3     1787.81     1684.90     85.38 o 
  -5  -8  -3       93.42      107.82     27.44 o 
  -4  -8  -3     2692.93     2652.08    104.34 o 
  -3  -8  -3     1930.34     1895.77     78.79 o 
  -2  -8  -3      756.98      772.23     46.29 o 
  -1  -8  -3     1393.77     1338.70     60.37 o 
   0  -8  -3     9463.77     9672.98    304.55 o 
   1  -8  -3     9354.43     9264.09    295.95 o 
   2  -8  -3     3835.58     3728.49    122.27 o 
   3  -8  -3      350.55      396.51     30.19 o 
   4  -8  -3     2078.96     2005.18     74.34 o 
   5  -8  -3    11754.24    11494.78    366.81 o 
   6  -8  -3     7208.40     6782.58    219.05 o 
   7  -8  -3      717.14      672.15     38.60 o 
   8  -8  -3     3085.08     2926.93    100.87 o 
   9  -8  -3      439.24      425.05     31.35 o 
  10  -8  -3      436.89      423.34     31.89 o 
  11  -8  -3     1144.46     1199.47     53.18 o 
  -8  -7  -3     1397.79     1473.83    107.63 o 
  -7  -7  -3      163.11      238.63     32.56 o 
  -6  -7  -3       36.33       47.87     34.76 o 
  -5  -7  -3      466.41      405.54     37.08 o 
  -4  -7  -3      756.01      738.26     43.91 o 
  -3  -7  -3      385.17      375.41     32.63 o 
  -2  -7  -3      320.13      289.12     28.11 o 
  -1  -7  -3     2279.41     2135.62     74.09 o 
   0  -7  -3      258.03      292.90     35.86 o 
   1  -7  -3     2275.26     2351.01     78.12 o 
   2  -7  -3     1089.57     1153.98     44.15 o 
   3  -7  -3     2027.59     2113.30     66.78 o 
   4  -7  -3     2265.92     2180.14     70.50 o 
   5  -7  -3      961.85      921.45     38.97 o 
   6  -7  -3      734.26      760.64     37.75 o 
   7  -7  -3     3081.00     2835.15     88.18 o 
   8  -7  -3    10930.04    10741.71    320.28 o 
   9  -7  -3     6772.41     6733.24    197.16 o 
  10  -7  -3      126.52      137.39     19.09 o 
  11  -7  -3     1037.61     1088.85     45.01 o 
  -9  -6  -3      119.63      134.16     30.43 o 
  -8  -6  -3     1319.73     1275.70     65.56 o 
  -7  -6  -3     2724.40     2679.47    102.39 o 
  -6  -6  -3      181.91      207.59     26.47 o 
  -5  -6  -3     2601.78     2509.69     86.11 o 
  -4  -6  -3     3788.64     3564.14    115.75 o 
  -3  -6  -3     1219.34     1101.78     44.58 o 
  -2  -6  -3      150.99      155.26     19.76 o 
  -1  -6  -3     4404.44     4589.33    130.20 o 
   0  -6  -3    26856.04    26814.23    939.93 o 
   1  -6  -3    26284.57    26306.48    873.52 o 
   2  -6  -3     4871.90     4757.09    128.86 o 
   3  -6  -3     2163.87     2003.65     59.03 o 
   4  -6  -3     2661.86     2641.35     73.67 o 
   5  -6  -3     1645.69     1683.74     64.09 o 
   6  -6  -3       34.65       46.90     13.42 o 
   7  -6  -3     6032.07     5734.65    159.35 o 
   8  -6  -3    12679.24    12077.53    353.70 o 
   9  -6  -3      487.94      486.77     35.37 o 
  10  -6  -3     1875.37     1880.83     57.57 o 
 -10  -5  -3       37.31       50.31     23.23 o 
  -9  -5  -3      115.76       86.05     38.97 o 
  -8  -5  -3     1641.10     1524.69     66.96 o 
  -7  -5  -3     1669.23     1557.20     82.39 o 
  -6  -5  -3      138.31      115.87     20.37 o 
  -5  -5  -3      304.31      297.11     25.00 o 
  -4  -5  -3     6079.30     6177.20    173.92 o 
  -3  -5  -3     3418.78     3245.87     90.25 o 
  -2  -5  -3       86.57       79.22     14.88 o 
  -1  -5  -3    13017.64    12704.38    358.95 o 
   0  -5  -3     5998.71     5712.94    147.70 o 
   1  -5  -3     2960.93     3025.54     79.89 o 
   2  -5  -3     5233.36     5343.38    135.02 o 
   3  -5  -3    26850.29    25827.34    827.66 o 
   4  -5  -3    16925.91    16667.35    473.23 o 
   5  -5  -3      209.42      250.76     16.16 o 
   6  -5  -3      574.87      547.02     22.08 o 
   7  -5  -3     4004.73     3903.51    111.72 o 
   8  -5  -3    10913.19    11031.38    313.76 o 
   9  -5  -3    10147.08     9978.38    285.77 o 
 -10  -4  -3       65.58       65.68     22.08 o 
  -9  -4  -3     2335.90     2327.66     85.32 o 
  -7  -4  -3      570.28      600.38     32.08 o 
  -6  -4  -3     1451.05     1464.32     51.47 o 
  -5  -4  -3    15848.94    14763.89    443.47 o 
  -4  -4  -3     5201.26     5104.69    141.54 o 
  -3  -4  -3     1597.66     1549.33     46.47 o 
  -2  -4  -3     2615.38     2289.85     59.58 o 
  -1  -4  -3     4020.05     4067.31    100.50 o 
   0  -4  -3    41335.01    43297.59   1552.01 o 
   1  -4  -3    23844.05    24155.56    728.07 o 
   2  -4  -3    12167.63    12319.70    318.57 o 
   3  -4  -3     3607.30     3436.38     80.92 o 
   4  -4  -3     4937.84     5284.29    134.77 o 
   5  -4  -3     2166.02     2091.71     52.02 o 
   6  -4  -3      115.99      154.35     11.59 o 
   7  -4  -3    13217.38    12639.19    330.53 o 
   8  -4  -3    15858.60    15652.17    441.21 o 
   9  -4  -3     1447.97     1428.22     37.81 o 
 -11  -3  -3      499.57      472.80     37.87 o 
 -10  -3  -3      576.66      595.19     53.54 o 
  -9  -3  -3      574.27      611.05     50.74 o 
  -8  -3  -3     1619.18     1433.89     52.87 o 
  -7  -3  -3      625.09      580.92     29.27 o 
  -6  -3  -3      798.36      831.50     31.96 o 
  -5  -3  -3      793.57      765.27     29.64 o 
  -4  -3  -3     3634.78     3398.27     99.46 o 
  -3  -3  -3      338.96      316.07     24.33 o 
  -2  -3  -3     3672.78     3388.33     82.45 o 
  -1  -3  -3    10825.50    10899.59    276.19 o 
   0  -3  -3      309.83      374.37     15.98 o 
   1  -3  -3    17319.95    17468.66    483.90 o 
   2  -3  -3     5092.86     5326.98    118.73 o 
   3  -3  -3    71391.05    85287.10   3696.78 o 
   4  -3  -3    27871.26    27720.43    823.51 o 
   5  -3  -3      674.38      678.62     18.60 o 
   6  -3  -3       61.73       85.68      7.93 o 
   7  -3  -3     1602.31     1573.18     40.68 o 
   8  -3  -3    11947.09    11869.71    297.41 o 
 -11  -2  -3      582.13      612.02     52.69 o 
 -10  -2  -3     2021.44     1941.33     86.78 o 
  -9  -2  -3     2905.93     2935.17     88.00 o 
  -8  -2  -3     3276.98     3092.87     88.55 o 
  -7  -2  -3      201.77      169.53     24.70 o 
  -6  -2  -3    11218.76    10610.65    293.75 o 
  -5  -2  -3    24282.55    23049.32    708.93 o 
  -4  -2  -3     9570.54     9110.11    248.57 o 
  -3  -2  -3       95.46       95.26     10.37 o 
  -2  -2  -3     7017.07     6883.69    170.57 o 
  -1  -2  -3    10634.76    11171.51    268.39 o 
   0  -2  -3    21905.13    22052.44    607.27 o 
   1  -2  -3     3271.12     3466.08     68.85 o 
   2  -2  -3    38452.84    41515.91   1375.16 o 
   3  -2  -3    48637.07    58792.79   2128.49 o 
   4  -2  -3     1601.52     1553.84     30.37 o 
   5  -2  -3      608.02      638.61     15.06 o 
   6  -2  -3     2986.39     3056.64     56.96 o 
   7  -2  -3     1489.90     1375.29     26.47 o 
 -12  -1  -3       39.44       31.28     16.89 o 
 -11  -1  -3      105.98      134.71     29.33 o 
 -10  -1  -3     2169.11     2261.55     87.82 o 
  -9  -1  -3     1531.30     1624.22     51.84 o 
  -8  -1  -3      388.82      362.60     20.86 o 
  -7  -1  -3      800.58      731.79     26.10 o 
  -6  -1  -3     1003.37     1023.48     30.00 o 
  -5  -1  -3     1019.86     1046.83     29.09 o 
  -4  -1  -3      829.55      874.19     24.94 o 
  -3  -1  -3     8362.31     8047.48    186.73 o 
  -2  -1  -3    19589.99    19579.77    525.25 o 
  -1  -1  -3     1899.18     1968.77     39.76 o 
   0  -1  -3     4086.67     4178.30     80.86 o 
   1  -1  -3      840.01      890.35     18.60 o 
   2  -1  -3     7769.03     7814.89    153.98 o 
   3  -1  -3    45526.29    57604.66   2039.27 o 
   4  -1  -3     5123.56     5174.82     91.96 o 
   5  -1  -3     3438.01     3559.33     60.56 o 
   6  -1  -3     6678.64     6666.83    120.20 o 
 -12   0  -3      197.26      183.01     22.20 o 
 -11   0  -3     1422.33     1425.54     67.20 o 
 -10   0  -3     6327.56     6370.96    143.76 o 
  -9   0  -3     4099.87     3991.07     86.99 o 
  -8   0  -3      615.93      565.08     21.73 o 
  -7   0  -3     4028.95     3895.05     74.37 o 
  -6   0  -3    15407.39    14740.09    529.06 o 
  -5   0  -3    25702.93    23700.06    497.70 o 
  -4   0  -3    16731.67    16320.90    434.08 o 
  -3   0  -3      757.22      729.54     23.30 o 
  -2   0  -3    12942.55    12158.95    281.37 o 
  -1   0  -3     1302.31     1298.75     29.82 o 
   0   0  -3     8355.65     8370.63    168.07 o 
   1   0  -3    18791.82    18975.37    458.47 o 
   2   0  -3    12963.57    14085.82    297.11 o 
   3   0  -3    36215.30    43894.19   1330.77 o 
   4   0  -3     3800.88     4018.41     57.51 o 
   5   0  -3     4790.73     4711.41     64.89 o 
 -13   1  -3     1023.10      963.90     62.63 o 
 -12   1  -3      369.52      370.14     25.51 o 
 -11   1  -3      434.65      416.54     51.50 o 
 -10   1  -3     1352.01     1337.07     33.64 o 
  -9   1  -3      892.17      877.26     23.73 o 
  -8   1  -3       18.12       21.13      7.22 o 
  -7   1  -3       31.69       58.23     24.00 o 
  -6   1  -3     5806.15     5258.00    128.98 o 
  -5   1  -3     3769.50     3544.21     52.87 o 
  -4   1  -3    10931.06    10792.79    387.03 o 
  -3   1  -3    22171.39    20927.37    567.93 o 
  -2   1  -3    56929.00    70144.81   2759.41 o 
  -1   1  -3    12853.58    12880.50    285.22 o 
   0   1  -3    15619.75    15811.52    356.02 o 
   1   1  -3     2102.17     2048.35     31.10 o 
   2   1  -3      117.32      128.06      5.43 o 
   3   1  -3    14041.81    14895.86    291.86 o 
   6   1  -3     7136.41     6492.78    166.48 o 
 -14   2  -3     3946.81     3672.57    153.55 o 
 -13   2  -3      764.90      753.72     27.66 o 
 -12   2  -3      173.63      134.57     15.98 o 
 -11   2  -3     6352.40     6516.26    149.53 o 
 -10   2  -3    12015.01    11861.98    245.62 o 
  -9   2  -3      690.11      624.74     17.95 o 
  -8   2  -3     2456.57     2242.32     60.80 o 
  -7   2  -3     6028.84     5941.13     99.81 o 
  -6   2  -3     6465.15     5769.06     92.66 o 
  -5   2  -3    19339.72    18459.52    348.35 o 
  -4   2  -3     1375.27     1270.53     22.87 o 
  -3   2  -3    51068.59    58394.64   1490.33 o 
  -2   2  -3    14094.96    13318.17    323.45 o 
  -1   2  -3     1651.42     1558.97     32.99 o 
   0   2  -3     4127.03     4647.56     81.90 o 
   1   2  -3     8047.89     8401.97    281.04 o 
   2   2  -3    24634.10    29555.45   1932.39 o 
   3   2  -3     7925.20     8011.19     84.58 o 
   4   2  -3    11855.88    13554.46    630.44 o 
   5   2  -3       28.01       -8.11     16.16 o 
   6   2  -3     3850.75     3675.32     98.79 o 
   7   2  -3      154.22      142.76     18.72 o 
   8   2  -3     6433.87     6527.67    193.50 o 
   9   2  -3     1591.50     1628.91     67.45 o 
  10   2  -3     6803.03     6784.40    228.75 o 
 -14   3  -3       46.73       59.89     24.09 o 
 -13   3  -3      597.78      574.00     21.56 o 
 -12   3  -3      513.82      557.56     19.73 o 
 -11   3  -3     1910.43     1921.61     47.47 o 
 -10   3  -3      422.22      380.58     15.45 o 
  -9   3  -3      171.91      171.48     19.45 o 
  -8   3  -3     7484.84     6995.97    122.33 o 
  -7   3  -3    10867.36    10778.29    191.19 o 
  -6   3  -3     2189.39     2066.66     35.83 o 
  -5   3  -3     3789.80     3808.08     55.97 o 
  -4   3  -3      289.65      281.68      9.60 o 
  -3   3  -3    28978.72    31720.30   2526.00 o 
  -2   3  -3    17849.52    20588.53   1439.35 o 
  -1   3  -3     6557.94     7531.08    111.11 o 
   0   3  -3     2827.38     2935.53     43.18 o 
   1   3  -3     3005.56     3201.25     64.86 o 
   2   3  -3      227.09      339.80     16.16 o 
   3   3  -3     6344.63     6414.90    130.20 o 
   4   3  -3    21883.40    24352.30    636.02 o 
   5   3  -3    64479.61    74857.95   4580.30 o 
   6   3  -3    22033.10    22189.10    867.85 o 
   7   3  -3      717.02      629.13     16.98 o 
   8   3  -3      551.46      564.70     35.80 o 
   9   3  -3     1189.73     1199.65     59.40 o 
  10   3  -3     3580.18     3771.36    140.99 o 
  11   3  -3      707.73      691.97     55.74 o 
  12   3  -3     3269.21     3461.27    156.48 o 
 -14   4  -3     1113.44     1028.90     61.49 o 
 -13   4  -3      628.68      654.53     25.31 o 
 -12   4  -3     1019.88      944.01     23.48 o 
 -11   4  -3    10943.16    11115.87    365.98 o 
 -10   4  -3    14170.10    14023.12    269.95 o 
  -9   4  -3      289.86      273.37     13.11 o 
  -8   4  -3     2224.31     2185.78     61.87 o 
  -7   4  -3     4006.79     3834.50     61.13 o 
  -6   4  -3     1151.48     1053.07     17.92 o 
  -5   4  -3     2696.12     2642.73     38.63 o 
  -4   4  -3    27121.65    29951.85   1625.07 o 
  -2   4  -3     8973.46     9176.58    210.70 o 
  -1   4  -3     3238.46     3335.37     42.02 o 
   0   4  -3    10084.00    11159.76    212.92 o 
   1   4  -3     2610.85     2905.34     51.59 o 
   2   4  -3     4923.87     4887.80     92.63 o 
   3   4  -3     1532.12     1608.69     97.45 o 
   4   4  -3    16325.01    16052.35    289.23 o 
   5   4  -3     2010.39     2040.01     51.74 o 
   6   4  -3      197.64      215.02      7.99 o 
   7   4  -3     2714.45     2714.85     43.23 o 
   8   4  -3     3891.50     3844.27     61.29 o 
   9   4  -3     1057.51     1151.05     60.86 o 
  10   4  -3     3344.89     3577.80    141.36 o 
  11   4  -3      563.95      603.85     55.25 o 
  12   4  -3       83.17       48.05     38.42 o 
  13   4  -3     1242.65     1240.27     97.27 o 
 -15   5  -3      557.89      504.02     42.99 o 
 -14   5  -3       76.06       62.87     14.09 o 
 -13   5  -3       41.31       45.84     10.69 o 
 -12   5  -3      610.41      650.70     20.88 o 
 -11   5  -3     3491.87     3527.14     58.77 o 
 -10   5  -3     1121.74     1134.62     22.51 o 
  -9   5  -3     2019.14     2030.80     62.05 o 
  -8   5  -3    14892.14    14688.75    237.63 o 
  -7   5  -3    14508.18    14368.27    226.82 o 
  -6   5  -3      145.62      167.96      6.88 o 
  -5   5  -3      806.38      745.38     20.76 o 
  -4   5  -3      756.69      821.62     27.20 o 
  -3   5  -3     5624.40     5917.66    140.57 o 
  -2   5  -3    20200.31    20117.39    563.97 o 
  -1   5  -3     2291.96     2172.33     86.78 o 
   0   5  -3     6963.53     6817.27    101.62 o 
   1   5  -3      718.37      761.52     23.60 o 
   2   5  -3       80.90      118.28      7.82 o 
   3   5  -3     5593.76     5626.11     88.02 o 
   4   5  -3    17890.03    17839.65    432.80 o 
   5   5  -3    40252.56    41476.95   1034.24 o 
   6   5  -3     7061.66     6791.11    131.94 o 
   7   5  -3      419.89      421.56     11.67 o 
   8   5  -3      216.32      242.36     12.10 o 
   9   5  -3     1888.86     1868.27     45.92 o 
  10   5  -3      415.45      493.11     49.58 o 
  11   5  -3       89.85      137.15     40.68 o 
  12   5  -3     2791.69     2892.84    159.96 o 
 -15   6  -3     1290.72      679.83     62.90 o 
 -14   6  -3       12.62        7.89     13.70 o 
 -13   6  -3      795.86      775.21     23.55 o 
 -12   6  -3     3686.66     3777.63     95.90 o 
 -11   6  -3     6644.26     6878.50    151.97 o 
 -10   6  -3     2673.76     2614.56     45.57 o 
  -9   6  -3     1405.11     1361.21     25.87 o 
  -8   6  -3     3936.27     3980.90     75.75 o 
  -7   6  -3     7607.25     7538.64    284.50 o 
  -6   6  -3      517.10      553.41     14.85 o 
  -5   6  -3     2764.14     2801.31     72.33 o 
  -4   6  -3    22950.42    23882.84    755.70 o 
  -3   6  -3    21977.63    21993.65    662.33 o 
  -2   6  -3     3281.23     3282.22     77.08 o 
  -1   6  -3      149.48      124.89     17.56 o 
   0   6  -3     1546.38     1617.64     72.30 o 
   1   6  -3     3121.28     3361.49     53.04 o 
   2   6  -3      573.21      554.79     13.94 o 
   3   6  -3     2068.33     2183.81     37.75 o 
   4   6  -3     5043.98     4785.42     86.90 o 
   5   6  -3     4952.29     5175.59     93.58 o 
   6   6  -3      769.90      822.30     20.41 o 
   7   6  -3     2114.55     2126.83     49.09 o 
   8   6  -3     5036.46     5015.10     96.07 o 
   9   6  -3      480.65      420.16     59.06 o 
  10   6  -3       77.45       98.85     35.00 o 
  11   6  -3      371.30      430.48     48.60 o 
 -15   7  -3      241.17      238.38     18.63 o 
 -14   7  -3       29.41       34.90     14.07 o 
 -13   7  -3      883.22      879.90     47.53 o 
 -12   7  -3     1416.56     1441.94     37.21 o 
 -11   7  -3     3449.20     3588.46     61.89 o 
 -10   7  -3      584.42      556.75     26.57 o 
  -9   7  -3     2853.90     2798.88     80.88 o 
  -8   7  -3    11437.00    11515.35    227.52 o 
  -7   7  -3     9776.02     9814.95    278.94 o 
  -6   7  -3       66.27       91.11     14.94 o 
  -5   7  -3     2637.49     2596.89     71.35 o 
  -4   7  -3     4959.93     4996.14    129.65 o 
  -3   7  -3     2704.33     2866.87     76.53 o 
  -2   7  -3      573.19      616.41     25.19 o 
  -1   7  -3    16505.60    16629.46    322.97 o 
   0   7  -3    38254.14    40459.71    991.77 o 
   1   7  -3     9571.65     9766.55    176.28 o 
   2   7  -3     2379.71     2504.89     52.32 o 
   3   7  -3      797.19      829.91     20.84 o 
   4   7  -3     2382.73     2464.72     48.85 o 
   5   7  -3     5534.74     5494.79    106.01 o 
   6   7  -3      974.93      878.76     32.84 o 
   7   7  -3     3262.92     3184.70     66.98 o 
   8   7  -3     3965.73     4067.22    117.51 o 
   9   7  -3      756.35      753.72     60.95 o 
  10   7  -3       37.82       13.97     31.35 o 
  11   7  -3      299.60      321.26     57.57 o 
 -15   8  -3     1257.98     1140.42     53.09 o 
 -14   8  -3      560.97      547.52     27.80 o 
 -13   8  -3     2524.69     2537.70    123.17 o 
 -12   8  -3     2572.18     2629.07     51.67 o 
 -11   8  -3     1176.59     1275.06     38.95 o 
 -10   8  -3       45.24       53.31      8.32 o 
  -9   8  -3     8119.04     8246.92    167.27 o 
  -8   8  -3     9482.93     9991.86    297.90 o 
  -7   8  -3      905.94      903.46     38.97 o 
  -6   8  -3     1822.90     1843.94     59.40 o 
  -5   8  -3     3614.05     3576.77    101.17 o 
  -4   8  -3      756.34      745.64     31.10 o 
  -3   8  -3     5964.20     6143.11    181.18 o 
  -2   8  -3      700.01      645.93     38.11 o 
  -1   8  -3    22100.21    22217.13    477.86 o 
   0   8  -3      652.25      676.79     18.69 o 
   1   8  -3      105.88      203.06     34.24 o 
   2   8  -3      466.02      490.65     30.28 o 
   3   8  -3      851.27      918.96     43.76 o 
   4   8  -3     2289.81     2325.86     59.99 o 
   5   8  -3     1195.67     1252.42     38.59 o 
   6   8  -3      147.51      149.73     18.26 o 
   7   8  -3      876.82      868.90     65.43 o 
   8   8  -3     3485.92     3611.80     90.25 o 
   9   8  -3      516.01      446.70     86.90 o 
  10   8  -3      219.98      233.99     51.65 o 
 -15   9  -3      551.86      541.82     24.82 o 
 -14   9  -3      209.25      192.00     16.22 o 
 -13   9  -3     3036.08     3124.19     83.13 o 
 -12   9  -3      808.29      813.60     33.94 o 
 -11   9  -3      732.37      729.66     27.25 o 
 -10   9  -3      135.55      172.86     17.42 o 
  -9   9  -3       70.81      113.25     22.01 o 
  -8   9  -3     4947.22     5084.51    157.52 o 
  -7   9  -3     3179.46     3203.73    100.68 o 
  -6   9  -3     3656.43     3403.27    104.65 o 
  -5   9  -3     2206.95     2287.28     91.23 o 
  -4   9  -3     3991.25     3936.81    113.73 o 
  -3   9  -3     2644.94     2709.77     81.66 o 
  -2   9  -3      496.24      488.47     27.87 o 
  -1   9  -3    29591.44    30670.50   1313.24 o 
   0   9  -3    50390.21    52610.03   1503.50 o 
   1   9  -3     3087.52     3435.36    105.44 o 
   2   9  -3     1572.22     1715.38     81.23 o 
   3   9  -3       69.88       79.68     11.98 o 
   4   9  -3      196.00      220.60     15.80 o 
   5   9  -3      207.21      207.51     16.26 o 
   6   9  -3     1550.13     1497.18     52.43 o 
   7   9  -3     9067.84     9164.21    215.90 o 
   8   9  -3     2379.22     2402.00     67.38 o 
   9   9  -3       71.69      102.27     43.48 o 
 -15  10  -3      793.81      742.03     33.03 o 
 -14  10  -3     1870.39     1829.21     83.76 o 
 -13  10  -3      448.06      487.65     23.97 o 
 -12  10  -3     1836.17     1941.25     61.37 o 
 -11  10  -3      116.17      170.22     19.51 o 
 -10  10  -3      586.33      582.70     23.78 o 
  -9  10  -3     9936.64    10698.96    353.58 o 
  -8  10  -3     9257.60     9502.78    336.87 o 
  -7  10  -3     1366.59     1323.02     55.74 o 
  -6  10  -3      649.73      727.77     39.88 o 
  -5  10  -3     2210.70     2106.96     73.91 o 
  -4  10  -3      776.90      811.26     40.00 o 
  -3  10  -3     1509.82     1488.17     58.60 o 
  -2  10  -3     3048.82     3032.31     92.63 o 
  -1  10  -3    16634.60    16645.57    376.63 o 
   0  10  -3      690.73      692.35     31.62 o 
   1  10  -3      404.13      349.18     21.47 o 
   2  10  -3     2945.64     3109.63     78.91 o 
   3  10  -3     1641.37     1822.17     47.93 o 
   4  10  -3       94.48      129.14     20.04 o 
   5  10  -3       18.17        4.90     11.82 o 
   6  10  -3      630.08      611.62     40.71 o 
   7  10  -3      268.95      284.61     23.39 o 
   8  10  -3     1197.06     1170.44    130.02 o 
 -14  11  -3      373.06      345.45     21.61 o 
 -13  11  -3     4419.18     4489.27    146.24 o 
 -12  11  -3     1529.41     1420.77     44.15 o 
 -11  11  -3     1273.13     1260.22     38.63 o 
 -10  11  -3      590.57      580.74     44.27 o 
  -9  11  -3     2102.51     2282.41     92.27 o 
  -8  11  -3     5561.17     5716.35    221.67 o 
  -7  11  -3      354.92      402.73     35.00 o 
  -6  11  -3     9379.43     9438.81    295.10 o 
  -5  11  -3     8806.58     8415.70    276.25 o 
  -4  11  -3       62.97      134.59     22.93 o 
  -3  11  -3      430.55      369.74     30.43 o 
  -2  11  -3     1558.63     1452.14     39.35 o 
  -1  11  -3    12880.33    13422.63    301.36 o 
   0  11  -3     9517.82    10022.23    249.88 o 
   1  11  -3      462.26      509.84     28.10 o 
   2  11  -3     2721.25     3061.71     81.18 o 
   3  11  -3      361.16      489.45     37.66 o 
   4  11  -3      444.02      475.71     29.67 o 
   5  11  -3      286.77      287.02     30.68 o 
   6  11  -3     2182.05     2233.19     69.61 o 
   7  11  -3     2660.79     2519.99     86.90 o 
 -14  12  -3     2172.89     2151.68     80.96 o 
 -13  12  -3      919.77      917.47     36.26 o 
 -12  12  -3      186.19      186.72     19.80 o 
 -11  12  -3      188.72      188.86     33.36 o 
 -10  12  -3      717.59      791.25     54.95 o 
  -9  12  -3     2499.00     2736.06    111.54 o 
  -8  12  -3      710.07      911.69     79.28 o 
  -7  12  -3     1630.29     1702.64     74.83 o 
  -6  12  -3     2752.46     2851.19    106.84 o 
  -5  12  -3      699.93      651.97     45.31 o 
  -4  12  -3      314.71      294.49     32.93 o 
  -3  12  -3      550.30      535.25     40.92 o 
  -2  12  -3      797.23      839.88     79.89 o 
  -1  12  -3     3517.23     3526.08     83.11 o 
   0  12  -3      123.48      110.55     16.93 o 
   1  12  -3        8.72       31.32     13.93 o 
   2  12  -3     1656.98     1761.34     69.92 o 
   3  12  -3     3452.56     3722.74     98.39 o 
   4  12  -3      278.26      336.76     39.05 o 
   5  12  -3      165.36      158.78     23.33 o 
 -13  13  -3     1933.93     2146.35    111.05 o 
 -12  13  -3      240.32      253.99     42.08 o 
 -11  13  -3     1241.50     1281.07     76.35 o 
 -10  13  -3     1823.06     1952.55     97.15 o 
  -9  13  -3     3407.22     3542.49    144.83 o 
  -8  13  -3     2107.53     2755.27    151.79 o 
  -7  13  -3     2741.62     2525.42    108.61 o 
  -6  13  -3     9961.36    10057.66    353.52 o 
  -5  13  -3    10209.67     9949.29    349.00 o 
  -4  13  -3     1298.18     1261.80     66.23 o 
  -3  13  -3       84.82       94.79     16.81 o 
  -2  13  -3      108.85      101.23     17.50 o 
  -1  13  -3      432.95      522.39     33.34 o 
   0  13  -3       69.43      109.86     21.99 o 
   1  13  -3     4810.42     5093.76    142.46 o 
   2  13  -3     9037.04     9707.71    336.90 o 
   3  13  -3     1245.18     1288.32     53.80 o 
   4  13  -3      362.25      411.30     33.13 o 
 -13  14  -3      964.77     1114.28     79.52 o 
 -12  14  -3      518.73      535.92     55.01 o 
 -11  14  -3     1171.84     1301.92     83.24 o 
 -10  14  -3     1437.81     1494.02     86.78 o 
  -9  14  -3      128.39      166.24     37.32 o 
  -8  14  -3      333.33      299.55     44.09 o 
  -7  14  -3     2081.38     2222.89    102.45 o 
  -6  14  -3     4759.66     4706.96    185.39 o 
  -5  14  -3      829.46      714.29     83.18 o 
  -4  14  -3      238.33      285.42     50.40 o 
  -3  14  -3      590.05      569.27     41.83 o 
  -2  14  -3       76.03      146.48     29.33 o 
  -1  14  -3      608.79      689.25     36.62 o 
   0  14  -3       30.09       44.85     27.59 o 
   1  14  -3      678.04      730.90     45.81 o 
   2  14  -3     1078.82     1033.85     48.89 o 
 -10  15  -3      531.11      582.14     63.24 o 
  -9  15  -3     1231.15     1313.94     87.51 o 
  -8  15  -3     1482.23     1424.50     89.16 o 
  -6  15  -3     6976.86     6972.35    276.44 o 
  -5  15  -3     4474.06     4332.53    185.02 o 
  -4  15  -3     1102.52     1057.71     55.19 o 
  -3  15  -3     1241.34     1136.40     70.44 o 
  -2  15  -3       20.99       17.89     32.93 o 
  -1  15  -3       49.14       35.83     20.44 o 
   0  15  -3      357.46      382.93     34.09 o 
  -9  16  -3      280.40      514.88     65.07 o 
  -8  16  -3      350.11      280.22     52.08 o 
  -7  16  -3     1355.77     1519.45     95.99 o 
  -6  16  -3     3573.13     3470.84    164.10 o 
  -5  16  -3     1240.46     1127.67     54.51 o 
  -4  16  -3      304.08      272.75     31.50 o 
  -3  16  -3     1699.29     1713.85     68.55 o 
  -2  16  -3      842.61      845.57     50.42 o 
   2 -14  -2       60.18       65.80     64.64 o 
   3 -14  -2      353.92      281.68     55.56 o 
   4 -14  -2       53.42       26.65     32.14 o 
   5 -14  -2     3281.98     3196.84    166.36 o 
   6 -14  -2     2979.55     2914.74    157.03 o 
   7 -14  -2      417.76      382.85     58.79 o 
   8 -14  -2      538.34      535.37     62.39 o 
   9 -14  -2      253.76      327.60     52.26 o 
  10 -14  -2      561.00      550.31     63.06 o 
  11 -14  -2      754.62      709.72     72.26 o 
  -1 -13  -2       98.64      158.86     45.80 o 
   0 -13  -2      774.64      783.14     75.25 o 
   1 -13  -2     3537.59     3445.29    172.70 o 
   2 -13  -2     1714.10     1701.79    104.59 o 
   3 -13  -2        9.12       14.45     31.04 o 
   4 -13  -2      574.30      573.67     90.13 o 
   5 -13  -2      370.18      415.66     53.54 o 
   6 -13  -2     2809.18     2633.24    138.19 o 
   7 -13  -2     1015.89      934.38     73.18 o 
   8 -13  -2     1600.94     1620.74    130.87 o 
   9 -13  -2     3180.26     3118.60    148.55 o 
  10 -13  -2      690.10      670.93     63.61 o 
  11 -13  -2      732.32      724.42     65.01 o 
  12 -13  -2      804.31      735.51     68.85 o 
  -2 -12  -2     1658.62     1670.56    103.12 o 
  -1 -12  -2      353.10      339.80     51.23 o 
   0 -12  -2     1757.12     1726.55    101.48 o 
   1 -12  -2      803.49      824.24     65.92 o 
   2 -12  -2     1019.03      977.80     69.89 o 
   3 -12  -2       51.60       11.95     29.39 o 
   4 -12  -2      470.28      447.68     50.43 o 
   5 -12  -2     6050.58     5964.79    287.11 o 
   6 -12  -2     5909.02     5757.51    230.64 o 
   7 -12  -2     2089.28     2125.19    134.28 o 
   8 -12  -2     1651.62     1626.66     88.00 o 
   9 -12  -2     1114.52     1166.11     72.45 o 
  10 -12  -2      407.90      381.87     44.64 o 
  11 -12  -2      787.42      719.23     59.03 o 
  12 -12  -2      308.08      349.43     47.02 o 
  -4 -11  -2      218.21      162.58     67.57 o 
  -3 -11  -2     1077.27     1028.42     72.45 o 
  -2 -11  -2      488.26      478.72     50.68 o 
  -1 -11  -2      917.55      945.11     66.59 o 
   0 -11  -2     2905.53     2870.89    128.80 o 
   1 -11  -2    11820.43    11752.80    483.41 o 
   2 -11  -2     4118.62     4136.89    161.85 o 
   3 -11  -2      579.35      628.73     49.40 o 
   4 -11  -2     2104.34     2081.10    128.49 o 
   5 -11  -2      384.33      430.66     44.09 o 
   6 -11  -2     4709.87     4441.32    169.96 o 
   7 -11  -2     2190.02     2064.27     95.56 o 
   8 -11  -2    14924.87    14486.84    537.81 o 
   9 -11  -2     9608.86     9261.77    338.27 o 
  10 -11  -2      894.58      903.46     58.18 o 
  11 -11  -2       36.11       37.63     25.31 o 
  12 -11  -2      122.22      101.05     29.64 o 
  -5 -10  -2      193.56      167.22     38.54 o 
  -4 -10  -2     1449.88     1454.01     79.70 o 
  -3 -10  -2      877.43      820.95     84.28 o 
  -2 -10  -2      560.13      626.96     70.74 o 
  -1 -10  -2      715.61      692.40     71.84 o 
   0 -10  -2     4826.42     4772.03    175.26 o 
   1 -10  -2     1281.76     1154.77     61.53 o 
   2 -10  -2      945.74      974.75     55.01 o 
   3 -10  -2      254.29      257.35     32.20 o 
   4 -10  -2       23.04       78.12     24.64 o 
   5 -10  -2     6055.76     5754.34    208.32 o 
   6 -10  -2     2217.26     2174.16    115.81 o 
   7 -10  -2     1879.30     1761.12     77.75 o 
   8 -10  -2       39.09       79.22     23.42 o 
   9 -10  -2     2094.37     2033.84     86.66 o 
  10 -10  -2      153.10      127.27     27.26 o 
  11 -10  -2     1691.74     1716.91     79.89 o 
  -7  -9  -2      436.07      427.06     49.64 o 
  -6  -9  -2      673.42      640.32     55.19 o 
  -5  -9  -2     2201.31     2229.72    101.23 o 
  -4  -9  -2     1964.59     2044.39     88.24 o 
  -3  -9  -2      360.61      392.67     39.33 o 
  -2  -9  -2      300.76      348.03     33.66 o 
  -1  -9  -2      859.47      930.23     50.55 o 
   0  -9  -2     3576.11     3585.18    125.14 o 
   1  -9  -2     8741.13     8484.18    273.33 o 
   2  -9  -2      703.67      745.52     41.90 o 
   3  -9  -2     1462.20     1489.45     61.71 o 
   4  -9  -2      684.09      581.59     40.19 o 
   5  -9  -2     1101.70     1100.80     71.17 o 
   6  -9  -2     2956.49     2860.04    100.44 o 
   7  -9  -2     3717.41     3559.02    122.15 o 
   8  -9  -2    16681.29    16198.02    555.37 o 
   9  -9  -2     9535.81     9208.47    299.36 o 
  10  -9  -2      848.16      800.95     62.20 o 
  11  -9  -2     1837.22     1810.28     74.40 o 
  -8  -8  -2     1707.45     1604.22     86.53 o 
  -7  -8  -2     3384.07     3407.30    135.02 o 
  -6  -8  -2       42.30       41.35     23.84 o 
  -5  -8  -2      886.46      902.79     52.99 o 
  -4  -8  -2     1734.10     1664.89     72.26 o 
  -3  -8  -2     1518.08     1510.61     65.62 o 
  -2  -8  -2       78.11      100.26     21.22 o 
  -1  -8  -2     2907.28     2995.84    104.16 o 
   0  -8  -2     6771.68     7020.96    216.49 o 
   1  -8  -2     4643.18     4588.47    162.28 o 
   2  -8  -2     1026.42     1045.67     44.88 o 
   3  -8  -2      822.07      889.74     41.29 o 
   4  -8  -2      182.16      153.80     21.28 o 
   5  -8  -2      456.05      427.31     29.21 o 
   6  -8  -2      528.79      563.54     32.56 o 
   7  -8  -2     1700.32     1593.30     59.28 o 
   8  -8  -2     2446.06     2320.40     80.13 o 
   9  -8  -2     1241.81     1244.90     50.25 o 
  10  -8  -2     1944.15     1854.43     68.67 o 
  -9  -7  -2      462.61      350.47     42.08 o 
  -8  -7  -2     1429.97     1486.64     76.66 o 
  -7  -7  -2       20.29       37.93     31.10 o 
  -6  -7  -2      414.85      382.91     34.03 o 
  -5  -7  -2     4635.14     4459.25    147.15 o 
  -4  -7  -2    13191.37    12657.79    410.17 o 
  -3  -7  -2     4627.11     4640.00    140.75 o 
  -2  -7  -2     1371.26     1374.68     50.80 o 
  -1  -7  -2     1467.29     1463.95     52.75 o 
   0  -7  -2       32.83      106.11     17.56 o 
   1  -7  -2      433.01      459.75     27.81 o 
   2  -7  -2     4568.79     4612.74    128.25 o 
   3  -7  -2    20081.46    19489.15    619.71 o 
   4  -7  -2    12357.17    11960.51    354.92 o 
   5  -7  -2     2671.07     2531.34     78.61 o 
   6  -7  -2      227.18      234.85     20.80 o 
   7  -7  -2     5612.59     5243.06    148.13 o 
   8  -7  -2    10890.90    10236.52    299.79 o 
   9  -7  -2     3320.38     3198.92     95.13 o 
  10  -7  -2     3160.98     3097.56     93.36 o 
  -9  -6  -2     1976.10     1985.97    114.40 o 
  -8  -6  -2     1053.50      993.78     52.45 o 
  -7  -6  -2      286.77      281.86     28.24 o 
  -6  -6  -2     1493.46     1462.00     58.48 o 
  -5  -6  -2     9646.54     9334.59    281.19 o 
  -4  -6  -2     2438.98     2243.56     89.52 o 
  -3  -6  -2     2206.60     2069.27     81.66 o 
  -2  -6  -2      139.55      158.31     17.32 o 
  -1  -6  -2      177.32      220.58     19.27 o 
   0  -6  -2    10595.45    10656.82    296.62 o 
   1  -6  -2     5037.24     5017.43    131.17 o 
   2  -6  -2      787.74      813.82     31.83 o 
   3  -6  -2     1767.79     1828.63     53.48 o 
   4  -6  -2     8042.27     7890.45    211.18 o 
   5  -6  -2      605.53      549.33     25.00 o 
   6  -6  -2      180.74      194.41     16.34 o 
   7  -6  -2     7378.24     7185.79    192.83 o 
   8  -6  -2     4117.21     3962.42    120.93 o 
   9  -6  -2     1934.58     1989.69     58.42 o 
 -10  -5  -2      910.57      780.15     47.87 o 
  -9  -5  -2      827.71      825.10     46.10 o 
  -8  -5  -2      544.83      519.33     49.40 o 
  -7  -5  -2      204.94      181.79     21.65 o 
  -6  -5  -2     2027.63     1945.05     63.48 o 
  -5  -5  -2     6928.44     6401.31    200.57 o 
  -4  -5  -2    11779.42    11271.22    322.36 o 
  -3  -5  -2      312.75      323.51     19.76 o 
  -2  -5  -2      800.91      760.52     39.03 o 
  -1  -5  -2     3396.83     3467.91     89.22 o 
   0  -5  -2     1469.90     1428.89     50.07 o 
   1  -5  -2     6377.03     6548.95    162.58 o 
   2  -5  -2    21180.25    21676.12    640.63 o 
   3  -5  -2    59941.63    62936.52   2603.85 o 
   4  -5  -2    30408.31    30582.60   1014.08 o 
   5  -5  -2     6127.80     5749.71    143.74 o 
   6  -5  -2      739.98      816.50     26.65 o 
   7  -5  -2     2394.63     2424.43     70.31 o 
   8  -5  -2    14098.14    13983.68    405.29 o 
 -10  -4  -2      963.45     1054.15     64.89 o 
  -9  -4  -2     2161.90     2292.96     77.14 o 
  -8  -4  -2     1938.72     2014.39     65.62 o 
  -7  -4  -2       67.65       72.26     23.17 o 
  -6  -4  -2     8615.66     8150.12    224.42 o 
  -5  -4  -2    12104.94    11915.56    340.41 o 
  -4  -4  -2      571.07      582.63     23.36 o 
  -3  -4  -2     1665.41     1588.05     43.24 o 
  -2  -4  -2     6609.34     6696.83    162.95 o 
  -1  -4  -2     1302.32     1257.16     34.64 o 
   0  -4  -2     7388.26     7572.18    180.81 o 
   1  -4  -2     1211.48     1163.00     31.53 o 
   2  -4  -2    19986.77    19785.89    547.08 o 
   3  -4  -2     1020.37     1240.15     31.71 o 
   4  -4  -2      431.07      442.98     24.39 o 
   5  -4  -2     5680.85     5359.36    121.66 o 
   6  -4  -2     4829.44     4878.26    118.86 o 
   7  -4  -2      942.08     1009.94     27.02 o 
   8  -4  -2      847.01      813.88     23.91 o 
 -11  -3  -2      320.93      261.62     24.09 o 
 -10  -3  -2     4719.61     4785.63    143.98 o 
  -9  -3  -2     3104.82     3073.72     92.82 o 
  -8  -3  -2      524.60      467.31     35.86 o 
  -7  -3  -2      787.56      807.41     29.45 o 
  -6  -3  -2     2384.94     2285.70     72.57 o 
  -5  -3  -2     3015.16     2817.71     69.46 o 
  -4  -3  -2     3549.60     3308.38     80.92 o 
  -3  -3  -2    12736.91    12423.31    322.60 o 
  -2  -3  -2    28205.39    26958.39    848.45 o 
  -1  -3  -2     6073.43     6382.22    142.03 o 
   0  -3  -2     4327.76     4651.47     97.45 o 
   1  -3  -2      745.29      753.32     19.70 o 
   2  -3  -2    22015.01    22050.43    611.23 o 
   3  -3  -2    50394.69    55578.93   2033.29 o 
   4  -3  -2     9522.23     9321.90    210.33 o 
   5  -3  -2     7409.51     6581.09    144.29 o 
   6  -3  -2      170.47      116.72      8.29 o 
   7  -3  -2     3103.69     3005.54     60.62 o 
 -11  -2  -2     2787.54     2587.56     83.12 o 
 -10  -2  -2     1794.10     1835.40     58.67 o 
  -9  -2  -2      654.08      661.30     28.78 o 
  -8  -2  -2      278.23      291.25     25.31 o 
  -7  -2  -2     1762.18     1774.60     47.87 o 
  -6  -2  -2     7082.18     6870.09    164.10 o 
  -5  -2  -2     8387.03     7912.53    190.39 o 
  -4  -2  -2     1254.42     1264.78     31.41 o 
  -3  -2  -2     4817.83     4902.66    108.49 o 
  -2  -2  -2     7223.56     7340.57    158.37 o 
  -1  -2  -2     5123.02     5399.97    107.88 o 
   0  -2  -2     1479.50     1501.64     29.82 o 
   1  -2  -2    13808.62    14440.38    335.65 o 
   2  -2  -2     8410.54     8307.70    181.24 o 
   3  -2  -2     4797.46     4852.41     87.88 o 
   4  -2  -2     6536.31     6684.33    136.91 o 
   5  -2  -2     7307.65     6974.31    138.61 o 
   6  -2  -2    14909.83    13666.93    313.70 o 
 -12  -1  -2      235.90      180.75     30.25 o 
 -11  -1  -2      827.91      794.51     28.32 o 
 -10  -1  -2     6122.34     6348.48    132.83 o 
  -9  -1  -2     5105.51     5119.82    101.43 o 
  -8  -1  -2      751.36      657.17     22.81 o 
  -7  -1  -2     1428.57     1393.76     52.05 o 
  -6  -1  -2     4361.11     4116.15     71.08 o 
  -5  -1  -2      908.89      963.99     57.45 o 
  -4  -1  -2    12625.24    12625.10    704.20 o 
  -3  -1  -2    58704.15    67786.48   2657.76 o 
  -2  -1  -2    49847.75    57601.00   2068.42 o 
  -1  -1  -2    16416.44    16425.12    387.55 o 
   0  -1  -2     3343.81     3713.80     64.64 o 
   1  -1  -2      321.73      288.45      7.93 o 
   2  -1  -2     3925.59     3982.06     65.43 o 
   3  -1  -2    17036.89    18837.12    429.81 o 
   4  -1  -2      314.02      339.31      8.35 o 
 -13   0  -2      301.41      315.46     42.02 o 
 -12   0  -2      146.19      151.81     18.42 o 
 -11   0  -2     4758.62     4812.21    121.39 o 
 -10   0  -2     4610.65     4587.92     98.19 o 
  -9   0  -2       83.80      104.83     13.05 o 
  -8   0  -2     1364.77     1373.73     35.66 o 
  -7   0  -2     1585.89     1469.41     30.56 o 
  -6   0  -2     3881.44     3752.94     81.20 o 
  -5   0  -2     5450.94     5066.10     84.58 o 
  -4   0  -2      120.54      144.84     25.80 o 
  -3   0  -2    11718.83    11221.55    175.77 o 
  -1   0  -2     4072.17     4027.67     67.57 o 
   0   0  -2     5058.22     5373.02     89.40 o 
   1   0  -2      482.50      452.61      7.32 o 
   2   0  -2    11232.32    12250.91    226.55 o 
   3   0  -2     1207.23     1227.34     14.76 o 
 -14   1  -2      575.94      598.91     54.03 o 
 -13   1  -2      373.34      376.75     38.05 o 
 -12   1  -2      896.28      808.79     32.71 o 
 -11   1  -2     1870.37     2030.79     95.26 o 
 -10   1  -2     4729.30     4747.85    107.33 o 
  -9   1  -2     1014.99     1090.35     32.04 o 
  -8   1  -2     7615.08     7445.27    132.01 o 
  -7   1  -2    17046.24    15971.61    328.39 o 
  -6   1  -2     2001.93     1774.61     66.56 o 
  -5   1  -2     3144.36     3122.20     46.08 o 
  -4   1  -2      968.39      825.72     25.31 o 
  -3   1  -2    81345.26   101108.52   4547.34 o 
  -2   1  -2     9800.15     9511.61    269.73 o 
  -1   1  -2     6408.03     6146.89    107.39 o 
   1   1  -2     1704.77     1701.42     21.71 o 
   2   1  -2     1662.39     1791.05     46.62 o 
   3   1  -2     4952.55     5597.98    115.93 o 
   4   1  -2    24022.50    25046.09    750.15 o 
   5   1  -2    42613.47    43281.68   1549.15 o 
   6   1  -2     4870.92     4424.37    113.00 o 
   7   1  -2     1429.58     1429.38     46.41 o 
   8   1  -2     1436.06     1466.03     67.51 o 
   9   1  -2     1341.53     1422.79     56.35 o 
  10   1  -2     5234.88     5338.50    176.48 o 
 -14   2  -2     1037.97     1000.06     61.65 o 
 -13   2  -2       15.32       20.40      8.66 o 
 -12   2  -2      132.20      172.21     12.15 o 
 -11   2  -2     7102.60     7174.08    155.14 o 
 -10   2  -2     8063.73     7867.64    155.05 o 
  -9   2  -2     1471.66     1404.57     28.26 o 
  -8   2  -2     2202.92     2181.94     61.10 o 
  -7   2  -2     5041.33     4857.41     81.02 o 
  -6   2  -2     2786.72     2601.35     59.85 o 
  -5   2  -2     2198.16     2101.74     29.16 o 
  -4   2  -2     2859.41     2545.13     92.60 o 
  -3   2  -2    27826.53    31759.06   1258.01 o 
  -2   2  -2      833.22      785.24      9.51 o 
  -1   2  -2     2705.29     2830.95     26.41 o 
   0   2  -2    28306.29    41597.45   1178.92 o 
   1   2  -2    17779.78    20135.00    340.46 o 
   2   2  -2     9002.73     9372.51    195.15 o 
   3   2  -2     6086.62     6099.61     91.69 o 
   4   2  -2    22391.35    25122.55   1000.88 o 
   5   2  -2     5140.57     5074.14     66.15 o 
   6   2  -2     9195.60     8671.54    129.39 o 
   7   2  -2     3444.69     3240.90    109.40 o 
   8   2  -2     6110.69     6018.09    183.01 o 
   9   2  -2      302.10      358.64     31.77 o 
  10   2  -2     2409.55     2419.62     96.84 o 
  11   2  -2      899.34      990.30     60.62 o 
  12   2  -2     2197.79     2274.48    109.34 o 
 -15   3  -2     1782.92     1725.21    119.65 o 
 -14   3  -2       53.51       93.79     25.43 o 
 -13   3  -2      775.51      775.29     23.67 o 
 -12   3  -2     2754.99     2790.98     52.70 o 
 -11   3  -2     2440.14     2552.72     62.04 o 
 -10   3  -2     2353.97     2354.41     36.82 o 
  -9   3  -2      229.95      183.98     17.14 o 
  -8   3  -2    32304.62    30751.38    715.01 o 
  -7   3  -2    25251.61    25353.30    539.30 o 
  -6   3  -2      240.18      261.29      9.17 o 
  -5   3  -2      961.64      928.68     14.56 o 
  -4   3  -2     5889.56     5974.83    115.41 o 
  -3   3  -2    23955.23    26915.09    690.08 o 
  -2   3  -2    24777.54    28144.75    799.24 o 
  -1   3  -2     4905.43     4553.10     85.68 o 
   0   3  -2    16002.37    17169.05   1074.98 o 
   1   3  -2      546.85      758.50     35.13 o 
   2   3  -2     4509.65     4610.48    163.46 o 
   3   3  -2      349.15      318.08      6.68 o 
   4   3  -2    35997.96    40490.53   2338.57 o 
   5   3  -2    55293.19    60143.60   4165.04 o 
   6   3  -2     4350.36     4111.09     84.86 o 
   7   3  -2     1169.26     1134.29     20.17 o 
   8   3  -2     1640.57     1696.71     80.95 o 
   9   3  -2     1250.20     1176.83    108.31 o 
  10   3  -2      440.13      422.79     61.47 o 
  11   3  -2      477.89      424.75     50.01 o 
  12   3  -2     2634.64     2833.02    135.99 o 
  13   3  -2      689.05      736.31     75.13 o 
 -15   4  -2      740.85      688.80     73.00 o 
 -14   4  -2      205.00      190.15     23.21 o 
 -13   4  -2      913.13      942.75     24.00 o 
 -12   4  -2     2354.12     2434.12     43.22 o 
 -11   4  -2     3418.14     3385.13    102.78 o 
 -10   4  -2     4667.73     4598.04    118.24 o 
  -9   4  -2      685.07      654.58     14.10 o 
  -8   4  -2      463.52      500.76     11.42 o 
  -7   4  -2     3588.36     3510.01     45.94 o 
  -6   4  -2      515.73      492.16      9.76 o 
  -5   4  -2      532.73      473.43      9.81 o 
  -4   4  -2     3380.69     3258.80     78.73 o 
  -3   4  -2    17223.51    17515.99    461.46 o 
  -2   4  -2     6518.36     6846.12    154.23 o 
  -1   4  -2    10166.39    10869.95    244.54 o 
   0   4  -2     1770.71     1599.37     29.06 o 
   1   4  -2    27297.96    29750.37    601.78 o 
   2   4  -2     7130.25     8071.85    351.60 o 
   3   4  -2     3433.38     3610.44    121.60 o 
   4   4  -2     4044.54     4165.99     63.41 o 
   5   4  -2     1046.97      902.21     46.35 o 
   6   4  -2      710.65      665.97     23.97 o 
   7   4  -2     7532.61     7570.80    135.36 o 
   8   4  -2    12708.08    12793.67    248.00 o 
   9   4  -2      908.57      933.33     45.01 o 
  10   4  -2      174.92      196.91     36.41 o 
  11   4  -2      989.49     1109.77     75.25 o 
  12   4  -2     2485.88     2530.24    135.26 o 
 -15   5  -2      776.00      780.21     51.47 o 
 -14   5  -2       76.12       83.01     10.70 o 
 -13   5  -2     1942.63     1922.60     64.26 o 
 -12   5  -2     4916.43     4929.95     86.05 o 
 -11   5  -2     1780.77     1912.94     36.08 o 
 -10   5  -2      744.98      758.24     21.60 o 
  -9   5  -2     7239.18     7121.93    112.56 o 
  -8   5  -2    31095.98    30990.95    599.35 o 
  -7   5  -2    15968.37    15344.22    381.64 o 
  -6   5  -2     1449.15     1544.95     33.42 o 
  -5   5  -2    15727.89    15932.08    437.98 o 
  -4   5  -2    12373.04    12479.47    326.93 o 
  -3   5  -2     5353.60     5374.85    122.76 o 
  -2   5  -2     4884.28     5471.93    121.84 o 
  -1   5  -2    11625.62    12078.08    291.19 o 
   0   5  -2    12561.08    13100.25    557.66 o 
   1   5  -2     5257.13     5194.18    164.35 o 
   2   5  -2      137.58      133.99      8.37 o 
   3   5  -2     4229.88     4099.11     68.06 o 
   4   5  -2     9223.53     9267.80    166.88 o 
   5   5  -2    10281.33    10458.72    197.23 o 
   6   5  -2       87.32       74.51      7.75 o 
   7   5  -2     4384.73     4321.10     83.73 o 
   8   5  -2     1359.92     1373.53     34.75 o 
   9   5  -2      570.19      558.86     36.32 o 
  10   5  -2       28.36       54.64     43.30 o 
  11   5  -2      430.08      455.30     56.41 o 
  12   5  -2     1658.60     1913.58    121.84 o 
 -15   6  -2     1090.35      974.02     56.96 o 
 -14   6  -2      643.69      604.57     26.66 o 
 -13   6  -2     3237.91     3235.60     60.59 o 
 -12   6  -2     1583.52     1648.92     71.35 o 
 -11   6  -2      240.45      245.73     17.44 o 
 -10   6  -2      911.77      866.08     20.83 o 
  -9   6  -2     2722.69     2712.62     72.13 o 
  -8   6  -2     4042.08     4335.07     80.81 o 
  -7   6  -2      124.80      147.21     14.88 o 
  -6   6  -2      846.28      931.39     41.10 o 
  -5   6  -2     8274.02     8090.48    208.32 o 
  -4   6  -2     2801.35     2616.23     67.02 o 
  -3   6  -2     2957.89     2808.20     78.79 o 
  -2   6  -2     2509.07     2649.34     63.73 o 
  -1   6  -2     4169.11     3977.49     91.84 o 
   0   6  -2      333.31      357.58     14.97 o 
   1   6  -2     3582.04     3831.42    126.39 o 
   2   6  -2     2885.16     2886.28    107.06 o 
   3   6  -2     3030.59     3248.00     57.12 o 
   4   6  -2      225.58      213.74     23.91 o 
   5   6  -2      171.72      173.65     15.18 o 
   6   6  -2      446.39      427.04     15.24 o 
   7   6  -2     7071.28     7229.30    151.10 o 
   8   6  -2    11722.80    11560.29    250.31 o 
   9   6  -2      569.19      595.58     20.61 o 
  10   6  -2      644.77      653.25     63.91 o 
  11   6  -2     1215.59     1343.51     97.88 o 
 -15   7  -2      272.72      217.82     27.47 o 
 -14   7  -2     1099.27     1094.07     33.03 o 
 -13   7  -2     6463.94     6702.05    126.70 o 
 -12   7  -2     2581.73     2701.61     53.77 o 
 -11   7  -2       87.44       94.27      9.85 o 
 -10   7  -2     1750.48     1824.11     34.28 o 
  -9   7  -2     1258.56     1300.83     37.99 o 
  -8   7  -2    12703.83    12968.92    407.18 o 
  -7   7  -2     5868.58     5935.83    162.46 o 
  -6   7  -2     5428.49     5347.77    142.70 o 
  -5   7  -2     5427.30     5077.31    146.91 o 
  -4   7  -2     5562.47     5425.34    140.69 o 
  -3   7  -2     4453.70     4520.66    115.68 o 
  -2   7  -2     1766.53     1806.13     50.19 o 
  -1   7  -2    27732.95    27137.44    860.53 o 
   0   7  -2    39822.75    41548.38   1514.11 o 
   1   7  -2     4692.76     4633.50     80.23 o 
   2   7  -2     2395.97     2498.63     67.39 o 
   3   7  -2     2923.56     3030.83     63.03 o 
   4   7  -2      249.63      274.02     36.10 o 
   5   7  -2      116.41      119.68     23.26 o 
   6   7  -2     2563.33     2530.75     57.90 o 
   7   7  -2    10852.65    11213.83    256.28 o 
   8   7  -2     1545.05     1584.96     42.74 o 
   9   7  -2      191.02      199.76     15.04 o 
  10   7  -2      804.29      800.77     75.44 o 
 -15   8  -2      731.78      671.65     29.59 o 
 -14   8  -2      937.61      961.85     54.87 o 
 -13   8  -2      420.28      425.53     37.63 o 
 -12   8  -2      815.49      801.63     23.38 o 
 -11   8  -2      158.55      170.39     11.75 o 
 -10   8  -2       47.37       59.71     10.65 o 
  -9   8  -2     3340.90     3434.43    104.10 o 
  -8   8  -2     3096.44     3275.39     98.43 o 
  -7   8  -2      894.25      931.51     38.97 o 
  -6   8  -2     3468.03     3499.81     99.04 o 
  -5   8  -2    20051.86    19603.68    613.67 o 
  -4   8  -2     2308.11     2131.29     75.62 o 
  -3   8  -2      124.88      117.51     15.79 o 
  -2   8  -2     1250.81     1200.51     40.25 o 
  -1   8  -2     6434.02     6457.11    185.88 o 
   0   8  -2     1013.76      997.32     23.89 o 
   1   8  -2        0.83       22.13      8.13 o 
   2   8  -2    11901.57    11910.56    474.02 o 
   3   8  -2     6986.51     7271.97    145.64 o 
   4   8  -2      644.50      658.34     24.39 o 
   5   8  -2      205.47      192.72     15.21 o 
   6   8  -2      377.11      382.05     29.47 o 
   7   8  -2     5874.35     5730.14    138.80 o 
   8   8  -2     4543.98     4718.83    112.97 o 
   9   8  -2      303.80      270.95     52.26 o 
 -15   9  -2      905.92      936.33     34.68 o 
 -14   9  -2     2176.36     2161.32     86.56 o 
 -13   9  -2     7613.43     7876.54    150.37 o 
 -12   9  -2     1852.03     1845.67     39.96 o 
 -11   9  -2     3676.52     3789.72     90.30 o 
 -10   9  -2     2146.79     2149.27     49.24 o 
  -9   9  -2     2846.80     3072.44    100.32 o 
  -8   9  -2     9056.41     9371.54    286.31 o 
  -7   9  -2      172.55      185.75     21.40 o 
  -6   9  -2    19364.65    19260.53    650.63 o 
  -5   9  -2     8772.49     8414.17    246.68 o 
  -4   9  -2     1706.01     1633.18     55.80 o 
  -3   9  -2     1104.00     1018.47     53.85 o 
  -2   9  -2     1167.17     1135.93     55.01 o 
  -1   9  -2    24416.73    24981.75    596.67 o 
   0   9  -2    14567.95    14462.20    415.42 o 
   1   9  -2      637.14      647.48     22.22 o 
   2   9  -2     2223.30     2379.04    106.75 o 
   3   9  -2      153.76      157.98     14.62 o 
   4   9  -2      227.48      236.30     17.18 o 
   5   9  -2      118.17      136.53     17.45 o 
   6   9  -2     2533.18     2633.70     84.45 o 
   7   9  -2     3994.69     3959.36    110.25 o 
   8   9  -2       48.91       13.43     20.02 o 
 -15  10  -2      118.07      151.01     18.09 o 
 -14  10  -2     1520.70     1666.05     48.55 o 
 -13  10  -2      596.79      678.77     27.66 o 
 -12  10  -2      523.00      530.42     25.69 o 
 -11  10  -2      845.18      844.90     46.74 o 
 -10  10  -2      817.60      827.23     65.74 o 
  -9  10  -2      674.04      660.26     41.65 o 
  -8  10  -2      581.57      575.01     37.20 o 
  -7  10  -2     1188.63     1196.12     52.26 o 
  -6  10  -2     1028.06     1016.83     47.02 o 
  -5  10  -2     3344.39     3275.02    108.00 o 
  -4  10  -2      404.31      376.14     28.91 o 
  -3  10  -2     3929.08     4098.60    147.52 o 
  -2  10  -2      675.07      723.13     36.04 o 
  -1  10  -2     1707.71     1767.80     43.23 o 
   0  10  -2      642.83      667.21     24.36 o 
   1  10  -2     1917.56     1963.81    137.12 o 
   2  10  -2    10478.09    11183.24    249.92 o 
   3  10  -2     8316.31     8717.42    197.56 o 
   4  10  -2      922.31      909.98     40.79 o 
   5  10  -2      346.34      362.19     26.79 o 
   6  10  -2     2180.62     2085.60     69.14 o 
   7  10  -2      619.92      640.76     68.88 o 
 -15  11  -2      157.31      192.64     34.70 o 
 -14  11  -2     1844.29     1872.16     54.09 o 
 -13  11  -2     3821.08     3863.82     98.06 o 
 -12  11  -2     1449.23     1522.26     79.58 o 
 -11  11  -2     4197.97     4515.54    194.17 o 
 -10  11  -2     3875.00     4065.79    178.01 o 
  -9  11  -2     2215.82     2276.31     89.58 o 
  -8  11  -2      940.12      948.41     51.16 o 
  -7  11  -2     3799.32     3917.60    129.89 o 
  -6  11  -2    14334.22    13916.96    455.36 o 
  -5  11  -2     7732.95     7481.99    240.52 o 
  -4  11  -2      124.70      177.03     25.49 o 
  -3  11  -2     1492.94     1483.35     81.41 o 
  -2  11  -2      148.75      172.15     24.52 o 
  -1  11  -2     1310.94     1327.17     38.49 o 
   0  11  -2       48.13       61.30     14.04 o 
   1  11  -2     5512.32     5967.71    135.44 o 
   2  11  -2     7532.62     8082.08    199.43 o 
   3  11  -2     1085.89     1206.37     42.73 o 
   4  11  -2      437.55      474.49     28.74 o 
   5  11  -2      428.59      423.55     35.70 o 
   6  11  -2      183.11      160.24     42.60 o 
 -14  12  -2     2312.50     2037.68    319.21 o 
 -13  12  -2     1027.87     1575.55    119.89 o 
 -12  12  -2      886.03      896.94     58.60 o 
 -11  12  -2     1018.50     1069.70     63.97 o 
 -10  12  -2     1925.02     2030.67     91.47 o 
  -9  12  -2      338.18      352.42     56.47 o 
  -8  12  -2      298.57      279.30     34.46 o 
  -7  12  -2      711.67      638.98     47.93 o 
  -6  12  -2      114.90      167.82     41.77 o 
  -5  12  -2      762.63      756.19     46.41 o 
  -4  12  -2     1716.99     1709.53     73.97 o 
  -3  12  -2     4862.79     4931.26    168.92 o 
  -2  12  -2      924.98      991.45     37.16 o 
  -1  12  -2       88.14      133.49     24.91 o 
   0  12  -2       42.97       86.99     26.68 o 
   1  12  -2      833.60      826.32     34.84 o 
   2  12  -2     6382.90     6565.51    176.18 o 
   3  12  -2     5301.12     5326.74    213.62 o 
   4  12  -2       69.72       69.00     25.49 o 
   5  12  -2      360.70      335.67     41.25 o 
 -13  13  -2     1669.69     1804.79     95.99 o 
 -12  13  -2      200.28      202.95     39.09 o 
 -11  13  -2     4326.81     4627.56    184.29 o 
 -10  13  -2     1015.46     1107.57     68.42 o 
  -9  13  -2      695.60      710.94     55.86 o 
  -8  13  -2     1250.32     1286.62     98.73 o 
  -7  13  -2     3964.12     3965.35    151.48 o 
  -6  13  -2     7659.43     7871.06    277.17 o 
  -5  13  -2     2707.14     2655.44    106.42 o 
  -4  13  -2      498.45      418.71     61.29 o 
  -3  13  -2      577.68      572.44     40.61 o 
  -2  13  -2      710.87      753.04     34.28 o 
  -1  13  -2       29.96       62.30     17.08 o 
   0  13  -2       69.25      136.68     25.64 o 
   1  13  -2     4806.72     4858.28    141.27 o 
   2  13  -2     6021.03     6445.49    199.84 o 
   3  13  -2      120.38      140.03     33.21 o 
   4  13  -2      420.38      411.96     34.35 o 
 -13  14  -2      567.86      700.82     64.34 o 
 -12  14  -2      479.51      542.02     56.71 o 
 -11  14  -2      653.28      707.28     63.61 o 
 -10  14  -2     1801.06     1917.00    101.17 o 
  -9  14  -2      152.48      163.74     36.41 o 
  -8  14  -2     1337.52     1364.31     80.13 o 
  -7  14  -2      728.44      784.00     61.04 o 
  -6  14  -2     1515.70     1486.27     83.30 o 
  -5  14  -2     1222.45     1206.06     70.74 o 
  -4  14  -2     1880.20     1900.23     95.38 o 
  -3  14  -2     8284.82     8548.80    224.08 o 
  -2  14  -2     1373.98     1419.05     62.39 o 
  -1  14  -2      369.69      379.12     48.82 o 
   0  14  -2       99.38      117.63     22.84 o 
   1  14  -2      145.40      159.78     27.78 o 
   2  14  -2     1761.48     2019.37     75.83 o 
 -10  15  -2      780.70      977.07     77.75 o 
  -9  15  -2     1849.31     2017.13    108.43 o 
  -8  15  -2      287.04      347.36     50.37 o 
  -7  15  -2      328.89      292.35     72.26 o 
  -6  15  -2     2474.91     2563.90    122.21 o 
  -5  15  -2       11.41       19.33     28.66 o 
  -4  15  -2     4755.44     4632.68    133.81 o 
  -3  15  -2     1734.89     1712.76     74.83 o 
  -2  15  -2      401.34      445.17     35.54 o 
  -1  15  -2       31.96       61.39     20.85 o 
   0  15  -2        7.47       92.14     24.13 o 
  -9  16  -2     1024.31     1212.34    128.92 o 
  -8  16  -2     2149.00     2214.35    123.25 o 
  -7  16  -2       60.76       94.40     36.96 o 
  -6  16  -2      491.14      496.71     58.06 o 
  -5  16  -2      988.63      981.01     52.24 o 
  -4  16  -2     1651.18     1639.66     68.67 o 
  -3  16  -2     3879.98     3749.65    168.25 o 
   4 -15  -1       45.91       12.93     32.08 o 
   5 -15  -1      576.87      493.78     69.58 o 
   6 -15  -1     3969.69     3838.02    194.84 o 
   7 -15  -1     1345.80     1334.55    102.33 o 
   8 -15  -1      886.20      915.11    123.06 o 
   9 -15  -1      918.92      852.97     84.28 o 
   1 -14  -1       60.48       90.19     44.76 o 
   2 -14  -1     1243.80     1301.68     91.17 o 
   3 -14  -1      159.18      139.41     44.40 o 
   5 -14  -1      651.02      565.92     67.63 o 
   6 -14  -1      433.82      474.32     57.99 o 
   7 -14  -1     2501.63     2408.88    127.94 o 
   8 -14  -1     1695.19     1668.37    101.96 o 
   9 -14  -1     2131.68     2038.54    116.42 o 
  10 -14  -1      292.98      315.89     53.54 o 
  11 -14  -1       49.79      111.05     57.69 o 
  12 -14  -1      124.10       84.16     38.30 o 
  -1 -13  -1      454.67      447.37     60.19 o 
   0 -13  -1     5336.33     5308.44    232.16 o 
   1 -13  -1    12787.58    12898.43    524.39 o 
   2 -13  -1     3401.42     3266.97    199.84 o 
   3 -13  -1     1419.25     1428.28     88.24 o 
   4 -13  -1      723.08      680.02     63.36 o 
   5 -13  -1       29.78       45.01     51.90 o 
   6 -13  -1     1889.64     1851.81    100.68 o 
   7 -13  -1      564.91      541.10     81.90 o 
   8 -13  -1     8034.49     7555.05    304.18 o 
   9 -13  -1     3924.36     3796.12    166.67 o 
  10 -13  -1      299.50      247.04     47.93 o 
  11 -13  -1      302.94      342.60     72.14 o 
  -3 -12  -1       90.54       73.85     35.80 o 
  -2 -12  -1      234.92      205.63     62.39 o 
  -1 -12  -1      695.75      707.04     90.62 o 
   0 -12  -1     3292.49     3229.96    188.01 o 
   1 -12  -1      262.84      336.99     43.11 o 
   2 -12  -1     2101.34     2030.18     99.40 o 
   3 -12  -1     2163.21     1917.12     97.02 o 
   4 -12  -1     1575.51     1552.32     83.06 o 
   5 -12  -1      738.06      613.12     56.90 o 
   6 -12  -1      396.61      298.27     43.36 o 
   7 -12  -1     1743.31     1716.42     87.57 o 
   8 -12  -1     1504.80     1386.81     78.30 o 
   9 -12  -1     5395.44     5002.24    198.62 o 
  10 -12  -1      479.59      403.46     44.82 o 
  11 -12  -1      691.60      693.86     55.56 o 
  -5 -11  -1     2110.46     2074.51    111.05 o 
  -4 -11  -1     2625.57     2643.12    128.43 o 
  -3 -11  -1      697.43      676.67     58.24 o 
  -2 -11  -1       32.36       39.76     26.28 o 
  -1 -11  -1     1631.29     1549.39     82.14 o 
   0 -11  -1     8465.55     8772.08    319.18 o 
   1 -11  -1     9732.76     9582.85    340.22 o 
   2 -11  -1      442.64      467.68     60.86 o 
   3 -11  -1     1485.62     1504.51     74.95 o 
   4 -11  -1      737.44      709.54     51.29 o 
   5 -11  -1      253.60      212.16     31.83 o 
   7 -11  -1     1740.63     1596.35     75.92 o 
   8 -11  -1    15881.46    15105.82    547.87 o 
   9 -11  -1     5029.47     4751.42    175.69 o 
  10 -11  -1     2087.34     1987.43     90.74 o 
  11 -11  -1     1494.15     1498.17     76.59 o 
  -6 -10  -1       93.10      131.72     34.76 o 
  -5 -10  -1       16.89       24.76     35.37 o 
  -4 -10  -1      534.46      498.84     46.47 o 
  -3 -10  -1      543.11      509.15     44.70 o 
  -2 -10  -1        5.35       14.64     18.60 o 
  -1 -10  -1      539.93      526.71     42.93 o 
   0 -10  -1     1144.45     1114.77     59.21 o 
   1 -10  -1      475.70      473.53     37.26 o 
   2 -10  -1      820.23      780.52     47.02 o 
   3 -10  -1     5006.47     4972.30    196.61 o 
   4 -10  -1     3892.53     3742.46    131.54 o 
   5 -10  -1      556.70      543.48     39.52 o 
   6 -10  -1      636.85      644.47     42.02 o 
   7 -10  -1     1162.57     1153.73     56.17 o 
   8 -10  -1     1819.62     1801.25     75.74 o 
   9 -10  -1     2739.39     2631.84     98.79 o 
  10 -10  -1     2275.67     2152.21     87.33 o 
  -7  -9  -1      218.90      200.27     55.31 o 
  -6  -9  -1      701.47      778.14     53.30 o 
  -5  -9  -1     8487.05     8445.58    294.97 o 
  -4  -9  -1    11916.74    12114.06    464.87 o 
  -3  -9  -1     2787.87     2705.51    101.05 o 
  -2  -9  -1      488.35      439.56     36.10 o 
  -1  -9  -1       65.55       67.45     34.64 o 
   0  -9  -1     2227.89     2164.34     80.62 o 
   1  -9  -1      757.26      794.61     41.35 o 
   2  -9  -1     6120.00     5778.80    205.51 o 
   3  -9  -1    11442.97    10858.18    344.86 o 
   4  -9  -1     2618.02     2518.10     88.55 o 
   5  -9  -1      647.27      595.74     51.96 o 
   6  -9  -1      394.19      340.59     28.78 o 
   7  -9  -1     1966.58     1900.78     70.56 o 
   8  -9  -1    12467.57    11956.24    382.12 o 
   9  -9  -1     4704.94     4385.16    167.95 o 
  10  -9  -1     1963.44     1910.53     74.89 o 
  -8  -8  -1      274.72      251.98     36.35 o 
  -7  -8  -1      181.12      209.78     46.16 o 
  -6  -8  -1      787.19      776.13     47.63 o 
  -5  -8  -1     1400.73     1378.09     60.92 o 
  -4  -8  -1      362.49      383.40     50.43 o 
  -3  -8  -1      470.45      457.19     47.69 o 
  -2  -8  -1      714.35      657.82     53.73 o 
  -1  -8  -1      837.39      806.01     38.36 o 
   0  -8  -1      559.97      578.73     33.05 o 
   1  -8  -1      524.34      558.60     44.40 o 
   2  -8  -1     3112.61     3195.56     96.29 o 
   3  -8  -1     5044.65     4940.28    144.65 o 
   4  -8  -1     8466.54     8093.46    265.03 o 
   5  -8  -1       10.30       13.23     13.29 o 
   6  -8  -1      394.82      409.26     25.98 o 
   7  -8  -1     3720.19     3532.80    125.08 o 
   8  -8  -1     1593.34     1642.33     59.64 o 
   9  -8  -1     1110.64     1117.63     46.96 o 
  -9  -7  -1     2544.43     2603.24    136.91 o 
  -8  -7  -1      829.93      884.43     49.76 o 
  -7  -7  -1      454.65      429.38     34.58 o 
  -6  -7  -1     1404.62     1392.42     57.38 o 
  -5  -7  -1    12654.83    12318.66    392.97 o 
  -4  -7  -1    13660.62    13356.16    457.62 o 
  -3  -7  -1      870.52      927.49     52.20 o 
  -2  -7  -1      886.11      855.83     37.63 o 
  -1  -7  -1     1601.53     1610.86     52.81 o 
   0  -7  -1     1145.71     1138.55     40.68 o 
   1  -7  -1      486.62      514.15     26.28 o 
   2  -7  -1    34131.89    33924.77   1227.04 o 
   3  -7  -1    41474.78    40676.37   1523.41 o 
   4  -7  -1     4266.72     3953.76    111.05 o 
   5  -7  -1     1126.38     1122.82     39.82 o 
   6  -7  -1     1630.75     1519.82     49.82 o 
   7  -7  -1      821.57      770.52     32.02 o 
   8  -7  -1    12742.45    12456.48    364.92 o 
   9  -7  -1      642.27      618.85     30.19 o 
  -9  -6  -1     1359.83     1395.41     83.18 o 
  -8  -6  -1        3.51       13.72     17.14 o 
  -7  -6  -1      143.84      166.73     21.22 o 
  -6  -6  -1     3774.35     3604.39    109.95 o 
  -5  -6  -1     5570.31     5392.65    175.51 o 
  -4  -6  -1     2246.72     1984.99     78.24 o 
  -3  -6  -1     1136.79     1147.58     52.51 o 
  -2  -6  -1     8624.11     8592.67    237.47 o 
  -1  -6  -1     7233.92     7327.88    193.01 o 
   0  -6  -1      924.48     1037.07     43.91 o 
   1  -6  -1      617.17      571.78     24.33 o 
   2  -6  -1     6340.62     6476.75    164.41 o 
   3  -6  -1     4296.28     4417.11    112.57 o 
   4  -6  -1     6188.73     6082.98    155.02 o 
   5  -6  -1     5809.71     5563.41    143.74 o 
   6  -6  -1     8633.98     8312.27    223.20 o 
   7  -6  -1      682.99      644.53     26.83 o 
   8  -6  -1     1194.45     1152.88     37.63 o 
 -10  -5  -1     5768.77     5787.21    186.61 o 
  -9  -5  -1     3407.30     3429.49    109.22 o 
  -8  -5  -1      143.60      179.66     29.76 o 
  -7  -5  -1     1567.54     1560.25     51.47 o 
  -6  -5  -1     3032.03     2928.95     97.63 o 
  -5  -5  -1     7914.25     7689.76    211.24 o 
  -4  -5  -1     3052.05     2975.11     79.77 o 
  -3  -5  -1    10644.11    10354.83    277.17 o 
  -2  -5  -1    13177.26    12831.10    345.22 o 
  -1  -5  -1      790.27      747.65     25.25 o 
   0  -5  -1      397.10      384.44     17.26 o 
   1  -5  -1     1271.63     1374.86     36.35 o 
   2  -5  -1    31147.07    30733.29    978.17 o 
   3  -5  -1    36424.61    35996.42   1204.17 o 
   4  -5  -1     8341.69     8688.23    225.27 o 
   5  -5  -1     4799.88     4537.61    108.67 o 
   6  -5  -1     1840.68     1788.93     45.49 o 
   7  -5  -1     1159.00     1123.79     32.08 o 
 -10  -4  -1      332.81      300.34     35.37 o 
  -9  -4  -1      494.04      560.74     28.91 o 
  -8  -4  -1      337.56      319.18     21.40 o 
  -7  -4  -1      643.78      617.63     37.02 o 
  -6  -4  -1     4214.89     4295.51    108.06 o 
  -5  -4  -1     1494.44     1425.84     39.94 o 
  -4  -4  -1     5375.42     5072.55    122.27 o 
  -3  -4  -1      722.58      768.63     24.39 o 
  -2  -4  -1    31475.29    31357.57   1006.83 o 
  -1  -4  -1    14539.69    14177.66    369.56 o 
   0  -4  -1     3478.21     3786.73     82.39 o 
   1  -4  -1     2052.81     2053.42     45.80 o 
   2  -4  -1    12281.62    11749.63    285.77 o 
   3  -4  -1      786.75      763.51     21.59 o 
   4  -4  -1    11597.40    11247.86    275.22 o 
   5  -4  -1    27073.20    25477.85    776.74 o 
   6  -4  -1    30126.26    28110.35    865.96 o 
 -11  -3  -1     4450.84     3665.38    115.01 o 
 -10  -3  -1     9142.62     9035.71    261.25 o 
  -9  -3  -1     4525.41     4579.02    119.83 o 
  -8  -3  -1      478.68      515.73     22.32 o 
  -7  -3  -1     3714.93     3656.90     88.55 o 
  -6  -3  -1     3330.16     3226.66     75.13 o 
  -5  -3  -1      456.33      461.21     17.08 o 
  -4  -3  -1     3062.74     3093.23     69.28 o 
  -3  -3  -1    38566.64    37071.43   1249.42 o 
  -2  -3  -1    41647.01    43358.82   1474.81 o 
  -1  -3  -1     4483.61     4501.82     98.98 o 
   0  -3  -1      363.85      458.29     13.36 o 
   1  -3  -1      371.47      421.57     13.11 o 
   2  -3  -1    16684.36    17407.80    437.13 o 
   3  -3  -1    17929.15    18026.90    465.73 o 
   4  -3  -1     1150.96     1112.39     25.37 o 
   5  -3  -1     8851.50     8612.98    190.82 o 
 -12  -2  -1       32.45        8.23     22.32 o 
 -11  -2  -1     1208.08     1234.66     35.38 o 
 -10  -2  -1     1321.09     1430.80     43.76 o 
  -9  -2  -1       30.25       30.16     11.56 o 
  -8  -2  -1     1548.42     1533.47     53.91 o 
  -7  -2  -1     1430.96     1440.84     36.81 o 
  -6  -2  -1      696.63      701.94     17.43 o 
  -5  -2  -1      147.74      162.69      7.64 o 
  -4  -2  -1     2408.40     2223.97     34.41 o 
  -3  -2  -1     2382.84     2457.91     48.73 o 
  -2  -2  -1    10509.73    10079.13    234.30 o 
  -1  -2  -1     9123.97     9047.05    193.38 o 
   0  -2  -1     3885.55     3804.29     68.54 o 
   1  -2  -1     8562.11     8234.21    161.97 o 
   2  -2  -1     3991.21     4039.32     71.41 o 
   3  -2  -1     2603.93     2482.00     43.66 o 
   4  -2  -1    11507.24    11744.14    251.55 o 
 -13  -1  -1       52.89       30.49     28.24 o 
 -12  -1  -1     2063.42     2026.95     92.82 o 
 -11  -1  -1     3077.79     3041.35     64.98 o 
 -10  -1  -1     2473.91     2509.21     55.76 o 
  -9  -1  -1      173.25      174.37     15.82 o 
  -8  -1  -1     2671.41     2570.48     50.45 o 
  -7  -1  -1     4470.92     4252.89     80.44 o 
  -6  -1  -1     3638.56     3296.72     52.67 o 
  -5  -1  -1     1111.99     1049.51     17.47 o 
  -4  -1  -1     7253.26     6813.61    106.61 o 
  -3  -1  -1    46209.84    52466.88   1300.46 o 
  -2  -1  -1    27103.82    30148.23    595.98 o 
  -1  -1  -1      803.54      795.16     13.48 o 
   2  -1  -1     8456.67     8350.32    142.82 o 
   3  -1  -1     7615.43     7374.41    127.09 o 
 -14   0  -1      908.16      869.01     93.97 o 
 -13   0  -1      248.58      223.32     32.93 o 
 -12   0  -1      231.83      251.14     42.14 o 
 -11   0  -1     3934.22     3975.89     79.35 o 
 -10   0  -1     2268.99     2257.77     55.68 o 
  -9   0  -1      812.49      826.75     23.69 o 
  -8   0  -1     1448.29     1363.13     29.29 o 
  -7   0  -1    16446.77    15747.07    299.67 o 
  -6   0  -1     1396.68     1240.06     25.89 o 
  -5   0  -1       61.75       53.06      7.20 o 
  -4   0  -1    11307.02    11096.48    181.06 o 
  -3   0  -1     2550.97     2680.87    129.71 o 
  -2   0  -1     1948.12     2129.34     37.93 o 
   3   0  -1      153.00      117.21      7.99 o 
   4   0  -1     4534.90     4668.06     99.40 o 
   5   0  -1    16935.96    16707.05    458.16 o 
   6   0  -1    10126.10     9762.02    247.65 o 
   7   0  -1     1042.51     1046.71     35.07 o 
   8   0  -1    14593.21    14335.12    435.66 o 
   9   0  -1     5344.69     5379.06    161.30 o 
  10   0  -1     2893.11     2892.05     98.30 o 
 -14   1  -1      310.94      332.78     39.76 o 
 -13   1  -1      631.95      610.13     45.25 o 
 -12   1  -1     4092.09     4174.56     69.74 o 
 -11   1  -1     3884.62     3953.57    130.05 o 
 -10   1  -1     1033.74      980.29     40.80 o 
  -9   1  -1      666.87      649.22     16.46 o 
  -8   1  -1    23327.31    22361.85    521.68 o 
  -7   1  -1    13341.06    12861.56    474.02 o 
  -6   1  -1     2238.17     2132.72     30.61 o 
  -5   1  -1     1626.51     1595.89     64.79 o 
  -4   1  -1     2023.32     1939.58     24.39 o 
  -3   1  -1    19424.61    20317.02    351.66 o 
  -2   1  -1    11248.42    12428.69    294.09 o 
   2   1  -1     2272.44     2265.35     63.33 o 
   3   1  -1     1346.64     1382.12     30.67 o 
   4   1  -1    32215.18    36496.23   3693.76 o 
   5   1  -1    27409.55    29299.73   2231.61 o 
   6   1  -1      841.44      808.75     12.97 o 
   7   1  -1     1249.06     1284.43     18.36 o 
   8   1  -1     3187.53     3030.91     94.28 o 
   9   1  -1      762.24      772.47     41.04 o 
  10   1  -1      374.49      401.15     34.03 o 
  11   1  -1      178.13      235.52     32.56 o 
 -14   2  -1      260.30      250.46     34.09 o 
 -13   2  -1     1878.18     1718.38     58.99 o 
 -12   2  -1     1393.03     1340.27     40.42 o 
 -11   2  -1     1029.34      995.51     21.10 o 
 -10   2  -1     1762.20     1803.98     27.48 o 
  -9   2  -1     1318.91     1378.90     28.00 o 
  -8   2  -1     1519.37     1524.87     29.00 o 
  -7   2  -1    16074.85    14926.61    273.44 o 
  -6   2  -1      900.91      961.24     30.49 o 
  -5   2  -1     1544.03     1455.84     44.61 o 
  -4   2  -1      321.93      342.31      7.17 o 
  -3   2  -1     2861.28     2806.92     45.37 o 
  -2   2  -1       84.51      117.45      5.85 o 
  -1   2  -1    36825.13    49159.45   1587.26 o 
   0   2  -1   161551.48   224361.42   9433.56 o 
   1   2  -1    42316.93    57309.38   1377.72 o 
   2   2  -1     7340.01     7037.39    115.62 o 
   3   2  -1     4835.34     4948.50    121.75 o 
   4   2  -1     6141.34     5735.03    124.98 o 
   5   2  -1     4523.22     4162.39    230.82 o 
   6   2  -1      561.39      571.19     11.80 o 
   7   2  -1    20207.14    19885.39    591.56 o 
   8   2  -1    12995.45    12855.18    240.40 o 
   9   2  -1     1281.38     1222.82     35.58 o 
  10   2  -1      164.33       99.16     43.97 o 
  11   2  -1     1880.07     2038.17     95.01 o 
  12   2  -1     4110.54     4429.12    187.52 o 
  13   2  -1     2227.36     2263.07    121.48 o 
 -15   3  -1     1459.60     1510.85     80.68 o 
 -14   3  -1      186.19      153.37     28.97 o 
 -13   3  -1     1972.67     1897.33     73.85 o 
 -12   3  -1     6279.27     6443.92    163.76 o 
 -11   3  -1     2749.15     2756.90     44.32 o 
 -10   3  -1      278.75      307.57     31.10 o 
  -9   3  -1    10981.11    10599.19    294.04 o 
  -8   3  -1    33459.97    33179.75    630.88 o 
  -7   3  -1    10241.44     9826.05    155.58 o 
  -6   3  -1      929.65      905.55     12.50 o 
  -5   3  -1     5500.83     5521.24     82.99 o 
  -4   3  -1    11170.67    11665.78    271.43 o 
  -3   3  -1     6967.42     7166.04    148.68 o 
  -2   3  -1     2688.10     2710.14     50.49 o 
  -1   3  -1    30948.89    34111.07   1036.83 o 
   0   3  -1    12936.73    12553.08    275.28 o 
   1   3  -1     1580.12     1525.24     79.70 o 
   2   3  -1     7006.91     7371.82    297.41 o 
   3   3  -1     4741.67     4672.58    190.08 o 
   4   3  -1     7851.15     7918.30    124.16 o 
   5   3  -1     5819.02     5677.70     88.22 o 
   6   3  -1     1018.24      947.21     67.23 o 
   7   3  -1      833.11      813.26     37.32 o 
   8   3  -1      851.58      786.99     27.72 o 
   9   3  -1     1263.44     1307.13    107.63 o 
  10   3  -1      148.83      149.96      7.57 o 
  11   3  -1        9.83       22.93     38.91 o 
  12   3  -1      671.67      568.79     64.40 o 
  13   3  -1      412.10      339.13     56.90 o 
 -15   4  -1      820.73      713.01     73.97 o 
 -14   4  -1      558.94      442.05     55.80 o 
 -13   4  -1     2642.66     2572.06     55.26 o 
 -12   4  -1     1641.25     1644.34     56.03 o 
 -11   4  -1      541.14      520.89     21.84 o 
 -10   4  -1       59.60       57.56      7.27 o 
  -9   4  -1     4850.95     4934.57     71.92 o 
  -8   4  -1     4756.83     4766.46     64.95 o 
  -7   4  -1     2128.85     2014.02     43.44 o 
  -6   4  -1     4605.33     4486.59    117.64 o 
  -5   4  -1    19732.32    19881.39    547.26 o 
  -4   4  -1    16117.19    16236.99    427.18 o 
  -3   4  -1     2558.06     2729.10     63.42 o 
  -2   4  -1        5.49       29.33      6.59 o 
  -1   4  -1     5813.01     5933.94    123.19 o 
   0   4  -1      971.72     1247.04     26.65 o 
   1   4  -1     4394.73     4626.42     65.88 o 
   2   4  -1     2465.90     2774.62    187.37 o 
   3   4  -1     4534.76     4711.03     89.77 o 
   4   4  -1     3071.03     2948.45     46.55 o 
   5   4  -1      899.86      878.57     18.54 o 
   6   4  -1     3504.81     3398.46     57.97 o 
   7   4  -1    13721.44    14068.60    286.51 o 
   8   4  -1    15637.46    15930.15    336.83 o 
   9   4  -1     1244.76     1157.49     83.12 o 
  10   4  -1      882.84      871.28     43.18 o 
  11   4  -1     3885.35     4115.37    177.09 o 
  12   4  -1     1631.95     1742.22    111.42 o 
 -15   5  -1       43.16       74.58     39.76 o 
 -14   5  -1     1323.13     1317.42     68.29 o 
 -13   5  -1     5167.93     5092.97    145.43 o 
 -12   5  -1     2684.16     2790.94     75.35 o 
 -11   5  -1      200.36      198.95     11.42 o 
 -10   5  -1      778.63      804.66     18.46 o 
  -9   5  -1     4990.89     4845.15     78.22 o 
  -8   5  -1    19594.51    19642.79    719.99 o 
  -7   5  -1     1683.25     1642.74    112.21 o 
  -6   5  -1     6135.20     5969.80    142.88 o 
  -5   5  -1      927.22      912.00     27.63 o 
  -4   5  -1      899.59      870.16     34.03 o 
  -3   5  -1      757.91      780.95     29.88 o 
  -2   5  -1    15322.53    16228.33    425.72 o 
  -1   5  -1    18540.36    18198.87    493.66 o 
   0   5  -1     5917.96     5489.43    119.47 o 
   1   5  -1      702.12      634.95     13.69 o 
   2   5  -1      759.04      870.43     37.66 o 
   3   5  -1     2498.30     2788.17    129.80 o 
   4   5  -1      624.35      649.32     54.21 o 
   5   5  -1       47.93       66.18     10.10 o 
   6   5  -1     3225.25     3201.87     87.72 o 
   7   5  -1     4074.31     3950.39     81.27 o 
   8   5  -1       44.65       59.36     23.78 o 
   9   5  -1      139.75      126.80     11.70 o 
  10   5  -1     2480.27     2395.90    117.39 o 
  11   5  -1     1630.75     1569.76    101.72 o 
  12   5  -1      448.23      510.79     67.45 o 
 -15   6  -1      175.98      137.39     42.44 o 
 -14   6  -1       30.03       38.80     12.04 o 
 -13   6  -1      859.11      899.56     32.37 o 
 -12   6  -1     1449.46     1524.08     33.99 o 
 -11   6  -1      842.67      853.85     35.25 o 
 -10   6  -1      596.96      613.67     17.20 o 
  -9   6  -1     7279.79     7476.49    141.45 o 
  -8   6  -1     6271.63     6593.77    174.53 o 
  -7   6  -1     1111.88     1219.72     37.93 o 
  -6   6  -1    16543.04    16406.59    467.43 o 
  -5   6  -1    66133.01    68608.47   2869.06 o 
  -4   6  -1    18051.68    17763.27    499.94 o 
  -3   6  -1     1799.97     1788.87     46.47 o 
  -2   6  -1      493.73      480.79     19.70 o 
  -1   6  -1      201.69      216.86     14.03 o 
   0   6  -1      693.45      770.82     24.58 o 
   1   6  -1      286.07      316.56     15.86 o 
   2   6  -1    21203.65    21891.13    719.51 o 
   3   6  -1    14002.53    14911.46    301.63 o 
   4   6  -1      337.12      336.04     15.22 o 
   5   6  -1      317.88      318.97     31.01 o 
   6   6  -1     1093.68     1103.31     27.49 o 
   7   6  -1    12746.95    12950.27    354.13 o 
   8   6  -1     8116.27     8469.38    236.80 o 
   9   6  -1      653.47      742.63     33.90 o 
  10   6  -1     1852.96     1838.33    109.95 o 
  11   6  -1      810.95      885.96     81.96 o 
 -15   7  -1      188.51      162.18     28.57 o 
 -14   7  -1     3122.18     3162.12    139.22 o 
 -13   7  -1     7482.05     7663.19    178.04 o 
 -12   7  -1       15.50       18.68      8.43 o 
 -11   7  -1     2378.21     2452.29     58.76 o 
 -10   7  -1     4431.55     4571.88     95.96 o 
  -9   7  -1     1906.28     1888.76     59.40 o 
  -8   7  -1    10710.25    11018.93    315.59 o 
  -7   7  -1      492.12      519.27     35.43 o 
  -6   7  -1    32243.15    31980.15   1097.75 o 
  -5   7  -1      940.55      866.14     42.75 o 
  -4   7  -1     3995.69     3999.19    102.51 o 
  -3   7  -1      366.29      358.58     20.00 o 
  -2   7  -1     1694.26     1847.42     51.10 o 
  -1   7  -1    13740.09    13783.65    381.39 o 
   0   7  -1     5701.18     5131.77    128.00 o 
   1   7  -1     1273.14     1308.80     27.90 o 
   2   7  -1      275.29      333.31     36.59 o 
   3   7  -1     5056.66     5015.07    210.42 o 
   4   7  -1      284.71      298.77     15.90 o 
   5   7  -1      645.71      654.54     23.61 o 
   6   7  -1     3143.47     3127.08     68.03 o 
   7   7  -1     4158.42     4000.41     97.65 o 
   8   7  -1       11.30       30.97     16.01 o 
   9   7  -1      226.58      228.67     18.41 o 
  10   7  -1     3054.15     3146.53    219.72 o 
 -15   8  -1      124.81      104.79     15.10 o 
 -14   8  -1      659.85      651.10     26.85 o 
 -13   8  -1     1784.98     1891.74     67.72 o 
 -12   8  -1     2448.96     2515.60     51.28 o 
 -11   8  -1     4097.00     4315.24     92.15 o 
 -10   8  -1     4177.52     4230.78    148.65 o 
  -9   8  -1      616.76      608.49     32.69 o 
  -8   8  -1     1503.73     1494.99     52.45 o 
  -7   8  -1      365.46      383.09     24.64 o 
  -6   8  -1     9585.54     9195.00    260.27 o 
  -5   8  -1    37797.61    35720.77   1287.59 o 
  -4   8  -1      474.67      454.26     25.06 o 
  -3   8  -1     6038.24     5765.38    155.57 o 
  -2   8  -1     1070.91     1119.34     37.57 o 
  -1   8  -1      608.83      589.09     26.83 o 
   0   8  -1      870.76      963.18     54.09 o 
   1   8  -1     8769.85     8767.75    171.55 o 
   2   8  -1    24405.82    25223.06    598.71 o 
   3   8  -1     5888.80     6108.41    132.22 o 
   4   8  -1      393.62      359.20     18.69 o 
   5   8  -1      965.50      965.85     56.29 o 
   6   8  -1     2742.41     2854.36     76.91 o 
   7   8  -1     4531.54     4499.87    105.75 o 
   8   8  -1      192.72      199.81     20.37 o 
   9   8  -1     2450.24     2527.07    190.27 o 
 -15   9  -1       66.71       47.64     19.82 o 
 -14   9  -1     3015.38     3090.41    101.47 o 
 -13   9  -1     4975.27     5282.43    118.59 o 
 -12   9  -1     2143.40     2426.63     68.22 o 
 -11   9  -1     6132.77     6424.30    139.56 o 
 -10   9  -1     1724.43     1765.03     67.57 o 
  -9   9  -1     2221.46     2356.68     81.05 o 
  -8   9  -1     1490.91     1571.10     57.87 o 
  -7   9  -1     4859.13     4825.15    141.91 o 
  -6   9  -1    17882.24    17770.16    571.47 o 
  -5   9  -1     3459.52     3331.62     98.30 o 
  -4   9  -1     4740.71     4773.68    139.65 o 
  -3   9  -1     1025.86     1076.47     42.20 o 
  -2   9  -1      949.87     1005.18     40.86 o 
  -1   9  -1      232.27      314.98     23.72 o 
   0   9  -1      810.08      876.75     26.79 o 
   1   9  -1     3353.60     3565.04     75.07 o 
   2   9  -1     1286.29     1345.48     41.69 o 
   3   9  -1       22.07       40.61     11.81 o 
   4   9  -1      807.28      879.82     62.14 o 
   5   9  -1     1311.77     1315.90     44.75 o 
   6   9  -1      278.01      290.19     29.20 o 
   7   9  -1       77.59       77.98     17.08 o 
   8   9  -1       95.60       82.03     44.27 o 
 -15  10  -1      125.92      114.68     17.75 o 
 -14  10  -1     2253.02     2182.97     56.50 o 
 -13  10  -1     1693.57     1648.57    104.62 o 
 -12  10  -1     1327.40     1344.44     42.63 o 
 -11  10  -1     5425.10     5974.19    198.26 o 
 -10  10  -1     4327.40     4706.54    155.02 o 
  -9  10  -1     1517.33     1457.19     63.12 o 
  -8  10  -1      111.41      120.81     22.26 o 
  -7  10  -1     1043.18      974.93     46.83 o 
  -6  10  -1     2386.34     2233.25     78.79 o 
  -5  10  -1     2648.50     2721.42    111.96 o 
  -4  10  -1     4032.97     3798.38    122.45 o 
  -3  10  -1    13308.71    13190.41    416.76 o 
  -2  10  -1     2364.60     2289.48     77.63 o 
  -1  10  -1       63.50       50.19     14.94 o 
   0  10  -1      497.54      600.44     49.34 o 
   1  10  -1     6663.97     7177.49    155.91 o 
   2  10  -1     8548.77     8632.83    194.86 o 
   3  10  -1     3422.52     3446.66     86.65 o 
   4  10  -1      128.89      131.65     35.64 o 
   5  10  -1      518.61      508.20     29.87 o 
   6  10  -1      636.53      653.52     33.96 o 
   7  10  -1       29.36       36.09     17.67 o 
 -15  11  -1     1756.24     1702.38     58.72 o 
 -14  11  -1     2056.56     1968.97    119.37 o 
 -13  11  -1     1097.28     1045.58    136.63 o 
 -12  11  -1     1276.05     1395.29     67.81 o 
 -11  11  -1     2269.69     2540.36    101.17 o 
 -10  11  -1      255.36      234.24     32.63 o 
  -9  11  -1      426.86      453.35     39.09 o 
  -8  11  -1     1152.80     1126.78     56.41 o 
  -7  11  -1     3505.11     3573.53    149.65 o 
  -6  11  -1     7583.41     7644.08    248.87 o 
  -5  11  -1      886.71      806.80     47.69 o
[truncated: 371,252 more chars]
