# Supplementary material for: cyclo-Tetra­kis(μ2-d-penicillaminato-κ4 N,S:O,S)tetra­palladium(II) 9.75-hydrate
Source: Acta Crystallogr Sect E Struct Rep Online. 2013 Apr 27;69(Pt 5):m288–9. doi: 10.1107/S160053681301088X (PMC3647821; doi:10.1107/S160053681301088X)
Supplement: Supplementary file 3 [file e-69-0m288-Isup4.mol]

@<TRIPOS>MOLECULE
I
   215   208    23     0     0
SMALL
NO_CHARGES
****
Generated from the CSD

@<TRIPOS>ATOM
     1 Pd1      6.3793   2.0203  -0.1513   Pd        1 RES1   0.0000
     2 Pd2      3.9028   1.4396   2.0978   Pd        1 RES1   0.0000
     3 Pd3      6.1504   1.1020   4.7183   Pd        1 RES1   0.0000
     4 Pd4      8.6558   1.6310   2.5102   Pd        1 RES1   0.0000
     5 S1       4.7230   3.1533   0.8246   S.3       1 RES1   0.0000
     6 S2       4.4808   2.4758   3.9813   S.3       1 RES1   0.0000
     7 S3       7.6612   2.6833   4.2813   S.3       1 RES1   0.0000
     8 S4       7.8995   3.1867   1.0967   S.3       1 RES1   0.0000
     9 O1       3.2362   0.2657   0.5068   O.co2     1 RES1   0.0000
    10 O2       1.5352   0.6142  -0.8527   O.co2     1 RES1   0.0000
    11 O3       4.9983  -0.5762   5.1701   O.co2     1 RES1   0.0000
    12 O4       3.4276  -0.9550   6.6603   O.co2     1 RES1   0.0000
    13 O5       9.5271   0.0673   3.5836   O.co2     1 RES1   0.0000
    14 O6      11.0660  -0.0787   5.1411   O.co2     1 RES1   0.0000
    15 O7       7.7180   0.8623  -1.2420   O.co2     1 RES1   0.0000
    16 O8       9.5529   0.7238  -2.4498   O.co2     1 RES1   0.0000
    17 N1       4.9326   1.3193  -1.4849   N.3       1 RES1   0.0000
    18 H1       5.2044   1.5292  -2.3389   H         1 RES1   0.0000
    19 H1A      4.9067   0.4023  -1.4242   H         1 RES1   0.0000
    20 N2       2.9394   0.0813   3.3552   N.3       1 RES1   0.0000
    21 H2       2.0844  -0.0374   3.0371   H         1 RES1   0.0000
    22 H2A      3.3718  -0.7264   3.2787   H         1 RES1   0.0000
    23 N3       7.6565   0.1251   5.7509   N.3       1 RES1   0.0000
    24 H3       7.3614  -0.0210   6.6102   H         1 RES1   0.0000
    25 H3A      7.7792  -0.6977   5.3602   H         1 RES1   0.0000
    26 N4       9.7613   0.9361   0.8909   N.3       1 RES1   0.0000
    27 H4      10.6304   0.8264   1.1708   H         1 RES1   0.0000
    28 H4A      9.4403   0.1032   0.6679   H         1 RES1   0.0000
    29 C1       3.5740   3.2186  -0.6375   C.3       1 RES1   0.0000
    30 C2       3.5365   1.8407  -1.2975   C.3       1 RES1   0.0000
    31 H2B      3.1231   1.9443  -2.2016   H         1 RES1   0.0000
    32 C3       2.6903   0.8347  -0.5042   C.2       1 RES1   0.0000
    33 C4       4.1627   4.2609  -1.6050   C.3       1 RES1   0.0000
    34 H4C      3.5578   4.3763  -2.3679   H         1 RES1   0.0000
    35 H4D      5.0365   3.9530  -1.9244   H         1 RES1   0.0000
    36 H4E      4.2680   5.1160  -1.1391   H         1 RES1   0.0000
    37 C5       2.1979   3.7055  -0.1465   C.3       1 RES1   0.0000
    38 H5C      2.2747   4.6266   0.1808   H         1 RES1   0.0000
    39 H5D      1.8871   3.1258   0.5794   H         1 RES1   0.0000
    40 H5E      1.5572   3.6741  -0.8870   H         1 RES1   0.0000
    41 C6       3.0286   1.9264   5.0104   C.3       1 RES1   0.0000
    42 C7       2.8430   0.4110   4.8098   C.3       1 RES1   0.0000
    43 H7B      1.9172   0.1813   5.1068   H         1 RES1   0.0000
    44 C8       3.8031  -0.4290   5.6334   C.2       1 RES1   0.0000
    45 C9       1.8101   2.6827   4.4930   C.3       1 RES1   0.0000
    46 H9C      1.0442   2.5125   5.0804   H         1 RES1   0.0000
    47 H9D      1.5981   2.3797   3.5849   H         1 RES1   0.0000
    48 H9E      2.0028   3.6433   4.4798   H         1 RES1   0.0000
    49 C10      3.3004   2.2947   6.4610   C.3       1 RES1   0.0000
    50 H10C     3.3945   3.2670   6.5402   H         1 RES1   0.0000
    51 H10D     4.1289   1.8613   6.7580   H         1 RES1   0.0000
    52 H10E     2.5549   1.9923   7.0207   H         1 RES1   0.0000
    53 C11      8.8224   2.3267   5.6941   C.3       1 RES1   0.0000
    54 C12      8.9923   0.8050   5.8288   C.3       1 RES1   0.0000
    55 H12B     9.3775   0.6183   6.7329   H         1 RES1   0.0000
    56 C13      9.9362   0.2228   4.7926   C.2       1 RES1   0.0000
    57 C14      8.1777   2.9310   6.9362   C.3       1 RES1   0.0000
    58 H14C     8.8032   2.8729   7.6885   H         1 RES1   0.0000
    59 H14D     7.3589   2.4367   7.1527   H         1 RES1   0.0000
    60 H14E     7.9570   3.8695   6.7659   H         1 RES1   0.0000
    61 C15     10.1400   3.0682   5.4090   C.3       1 RES1   0.0000
    62 H15C     9.9522   4.0146   5.2335   H         1 RES1   0.0000
    63 H15D    10.5757   2.6710   4.6263   H         1 RES1   0.0000
    64 H15E    10.7319   2.9915   6.1865   H         1 RES1   0.0000
    65 C16      9.3552   3.2210  -0.0554   C.3       1 RES1   0.0000
    66 C17      9.7817   1.7638  -0.3498   C.3       1 RES1   0.0000
    67 H17B    10.7285   1.7925  -0.6705   H         1 RES1   0.0000
    68 C18      8.9556   1.0811  -1.4374   C.2       1 RES1   0.0000
    69 C19     10.4934   3.9533   0.6798   C.3       1 RES1   0.0000
    70 H19C    11.2615   4.0489   0.0792   H         1 RES1   0.0000
    71 H19D    10.7578   3.4375   1.4691   H         1 RES1   0.0000
    72 H19E    10.1836   4.8418   0.9583   H         1 RES1   0.0000
    73 C20      8.9329   3.9872  -1.3173   C.3       1 RES1   0.0000
    74 H20C     8.5112   4.8342  -1.0599   H         1 RES1   0.0000
    75 H20D     8.2960   3.4483  -1.8307   H         1 RES1   0.0000
    76 H20E     9.7227   4.1701  -1.8677   H         1 RES1   0.0000
    77 Pd5      2.0733   9.3252  -1.2372   Pd        2 RES2   0.0000
    78 Pd6      4.5652   9.0068   1.1071   Pd        2 RES2   0.0000
    79 Pd7      2.4014   8.3095   3.6863   Pd        2 RES2   0.0000
    80 Pd8     -0.1579   8.7048   1.3818   Pd        2 RES2   0.0000
    81 S5       3.7287   7.9256  -0.7200   S.3       2 RES2   0.0000
    82 S6       4.0220   7.2935   2.4280   S.3       2 RES2   0.0000
    83 S7       0.8051   7.0852   2.6951   S.3       2 RES2   0.0000
    84 S8       0.5469   7.7765  -0.5290   S.3       2 RES2   0.0000
    85 O9       5.2078  10.7260   0.0990   O.co2     2 RES2   0.0000
    86 O10      6.9465  10.8750  -1.2592   O.co2     2 RES2   0.0000
    87 O11      3.6310   9.5784   4.7834   O.co2     2 RES2   0.0000
    88 O12      5.3273   9.5134   6.1654   O.co2     2 RES2   0.0000
    89 O13     -1.0070   9.7744   2.9355   O.co2     2 RES2   0.0000
    90 O14     -2.3616   9.7473   4.6593   O.co2     2 RES2   0.0000
    91 O15      0.7311  10.8076  -1.8189   O.co2     2 RES2   0.0000
    92 O16     -1.0912  11.3470  -2.9474   O.co2     2 RES2   0.0000
    93 N5       3.5509  10.4883  -2.1660   N.3       2 RES2   0.0000
    94 H5       3.2981  10.6234  -3.0398   H         2 RES2   0.0000
    95 H5A      3.5654  11.3117  -1.7555   H         2 RES2   0.0000
    96 N6       5.6205   9.7368   2.7560   N.3       2 RES2   0.0000
    97 H6       6.4657   9.9649   2.4735   H         2 RES2   0.0000
    98 H6A      5.2092  10.5094   3.0371   H         2 RES2   0.0000
    99 N7       0.9241   8.9444   4.9999   N.3       2 RES2   0.0000
   100 H7       1.2044   8.7540   5.8552   H         2 RES2   0.0000
   101 H7A      0.8586   9.8588   4.9325   H         2 RES2   0.0000
   102 N8      -1.2691   9.9489   0.1637   N.3       2 RES2   0.0000
   103 H8      -2.1305   9.9584   0.4884   H         2 RES2   0.0000
   104 H8A     -0.9369  10.8014   0.2574   H         2 RES2   0.0000
   105 C21      4.9195   8.4081  -2.0710   C.3       2 RES2   0.0000
   106 C22      4.9377   9.9448  -2.1634   C.3       2 RES2   0.0000
   107 H22B     5.3639  10.1934  -3.0332   H         2 RES2   0.0000
   108 C23      5.7760  10.5568  -1.0427   C.2       2 RES2   0.0000
   109 C24      4.3903   7.8032  -3.3632   C.3       2 RES2   0.0000
   110 H24C     5.0224   7.9837  -4.0904   H         2 RES2   0.0000
   111 H24D     3.5212   8.2032  -3.5796   H         2 RES2   0.0000
   112 H24E     4.2868   6.8352  -3.2523   H         2 RES2   0.0000
   113 C25      6.2934   7.8082  -1.7172   C.3       2 RES2   0.0000
   114 H25C     6.2483   6.8308  -1.7753   H         2 RES2   0.0000
   115 H25D     6.5390   8.0700  -0.8052   H         2 RES2   0.0000
   116 H25E     6.9672   8.1419  -2.3442   H         2 RES2   0.0000
   117 C26      5.5205   7.3656   3.5268   C.3       2 RES2   0.0000
   118 C27      5.7570   8.8259   3.9413   C.3       2 RES2   0.0000
   119 H27B     6.6989   8.8974   4.2699   H         2 RES2   0.0000
   120 C28      4.8403   9.3301   5.0566   C.2       2 RES2   0.0000
   121 C29      6.7125   6.8584   2.6847   C.3       2 RES2   0.0000
   122 H29C     6.8729   7.4776   1.9416   H         2 RES2   0.0000
   123 H29D     6.5064   5.9679   2.3310   H         2 RES2   0.0000
   124 H29E     7.5123   6.8080   3.2483   H         2 RES2   0.0000
   125 C30      5.2899   6.4382   4.7240   C.3       2 RES2   0.0000
   126 H30C     6.0592   6.4877   5.3285   H         2 RES2   0.0000
   127 H30D     5.1834   5.5164   4.4072   H         2 RES2   0.0000
   128 H30E     4.4809   6.7146   5.2018   H         2 RES2   0.0000
   129 C31     -0.3762   6.9865   4.1353   C.3       2 RES2   0.0000
   130 C32     -0.4331   8.3721   4.8230   C.3       2 RES2   0.0000
   131 H32B    -0.8212   8.2365   5.7351   H         2 RES2   0.0000
   132 C33     -1.3397   9.3501   4.0838   C.2       2 RES2   0.0000
   133 C34      0.1802   5.9477   5.1081   C.3       2 RES2   0.0000
   134 H34C    -0.4085   5.8834   5.8882   H         2 RES2   0.0000
   135 H34D     1.0773   6.2173   5.3958   H         2 RES2   0.0000
   136 H34E     0.2280   5.0756   4.6620   H         2 RES2   0.0000
   137 C35     -1.7451   6.5403   3.6179   C.3       2 RES2   0.0000
   138 H35C    -1.6582   5.6734   3.1691   H         2 RES2   0.0000
   139 H35D    -2.0863   7.2054   2.9830   H         2 RES2   0.0000
   140 H35E    -2.3676   6.4571   4.3703   H         2 RES2   0.0000
   141 C36     -0.9407   8.1890  -1.5747   C.3       2 RES2   0.0000
   142 C37     -1.3382   9.6490  -1.2948   C.3       2 RES2   0.0000
   143 H37B    -2.2919   9.7550  -1.5747   H         2 RES2   0.0000
   144 C38     -0.5123  10.6665  -2.0908   C.2       2 RES2   0.0000
   145 C39     -2.0654   7.2545  -1.1325   C.3       2 RES2   0.0000
   146 H39C    -2.8529   7.4018  -1.6961   H         2 RES2   0.0000
   147 H39D    -2.2926   7.4363  -0.1980   H         2 RES2   0.0000
   148 H39E    -1.7691   6.3244  -1.2222   H         2 RES2   0.0000
   149 C40     -0.6077   7.9284  -3.0385   C.3       2 RES2   0.0000
   150 H40C    -0.2758   7.0123  -3.1401   H         2 RES2   0.0000
   151 H40D     0.0819   8.5598  -3.3341   H         2 RES2   0.0000
   152 H40E    -1.4142   8.0449  -3.5823   H         2 RES2   0.0000
   153 O17     -1.7422   5.3376   8.2601   O.3       3 RES3   0.0000
   154 H17F    -1.3367   6.0266   8.5399   H         3 RES3   0.0000
   155 H17G    -2.1393   4.9770   8.9227   H         3 RES3   0.0000
   156 O18      0.4167   3.5275   8.1716   O.3       4 RES4   0.0000
   157 H18F    -0.2411   4.0078   8.3419   H         4 RES4   0.0000
   158 H18G     1.0934   4.0209   8.0383   H         4 RES4   0.0000
   159 O19     10.0696  -5.5464  10.3970   O.3       5 RES5   0.0000
   160 H19F     9.2987  -5.9129  10.4538   H         5 RES5   0.0000
   161 H19G    10.6278  -5.9956  10.8630   H         5 RES5   0.0000
   162 O20      2.5203   5.3951   8.1862   O.3       6 RES6   0.0000
   163 H20F     3.3284   5.3736   7.9327   H         6 RES6   0.0000
   164 H20G     2.4993   5.5068   9.0362   H         6 RES6   0.0000
   165 O21      5.1143   4.9176   7.5684   O.3       7 RES7   0.0000
   166 H21F     5.4402   4.3429   8.1175   H         7 RES7   0.0000
   167 H21G     5.6458   5.6022   7.6027   H         7 RES7   0.0000
   168 O22      6.3605   3.5448   9.6737   O.3       8 RES8   0.0000
   169 H22F     5.8754   3.5510  10.3746   H         8 RES8   0.0000
   170 H22G     6.9803   4.1289   9.7938   H         8 RES8   0.0000
   171 O23      1.6849   8.0159   7.6819   O.3       9 RES9   0.0000
   172 H23F     1.8932   7.1983   7.7215   H         9 RES9   0.0000
   173 H23G     2.3709   8.4623   7.9195   H         9 RES9   0.0000
   174 O24     -2.6475  -2.7513  10.2175   O.3      10 RES10   0.0000
   175 H24F    -2.5434  -3.5812  10.2822   H        10 RES10   0.0000
   176 H24G    -1.9185  -2.4147   9.9390   H        10 RES10   0.0000
   177 O25      7.8093  -2.6295   8.2997   O.3      11 RES11   0.0000
   178 H25F     8.4342  -2.5682   8.8963   H        11 RES11   0.0000
   179 H25G     8.2254  -2.6206   7.5499   H        11 RES11   0.0000
   180 O26      3.4852  -4.7538   9.0560   O.3      12 RES12   0.0000
   181 H26F     4.2748  -4.6406   8.7511   H        12 RES12   0.0000
   182 H26G     2.9556  -4.3018   8.5663   H        12 RES12   0.0000
   183 O27      0.1365  -1.3313   3.3156   O.3      13 RES13   0.0000
   184 H27F    -0.4781  -1.1212   3.8674   H        13 RES13   0.0000
   185 H27G     0.7293  -1.7849   3.7222   H        13 RES13   0.0000
   186 O28      8.3873   9.8195   0.9107   O.3      14 RES14   0.0000
   187 H28F     7.9921  10.3031   0.3696   H        14 RES14   0.0000
   188 H28G     8.4241  10.0972   1.6816   H        14 RES14   0.0000
   189 O29      0.1105   0.8706   1.5826   O.3      15 RES15   0.0000
   190 H29F     0.4348   0.7867   0.7788   H        15 RES15   0.0000
   191 H29G     0.1483   0.0962   1.9403   H        15 RES15   0.0000
   192 O30      6.5539   7.3814   7.7202   O.3      16 RES16   0.0000
   193 H30F     6.5310   8.2419   7.6291   H        16 RES16   0.0000
   194 H30G     6.4687   7.1982   8.5597   H        16 RES16   0.0000
   195 O31      1.7231  -3.0455   7.7334   O.3      17 RES17   0.0000
   196 H31F     1.3267  -3.6011   7.2464   H        17 RES17   0.0000
   197 H31G     2.2399  -2.5517   7.2596   H        17 RES17   0.0000
   198 O32     -0.4615  -1.7035   8.9464   O.3      18 RES18   0.0000
   199 H32F    -0.7085  -1.1567   8.2627   H        18 RES18   0.0000
   200 H32G     0.2157  -2.1023   8.5927   H        18 RES18   0.0000
   201 O33     -3.4083   6.9767   6.5838   O.3      19 RES19   0.0000
   202 H33F    -3.1609   6.2447   6.9956   H        19 RES19   0.0000
   203 H33G    -4.1560   7.1826   6.9824   H        19 RES19   0.0000
   204 O34     -0.3526   0.7816   7.6133   O.3      20 RES20   0.0000
   205 H34F     0.1201   1.4736   7.7479   H        20 RES20   0.0000
   206 H34G    -0.5906   0.7741   6.7844   H        20 RES20   0.0000
   207 O35A     5.1135  -1.4901   8.8936   O.3      21 RES21   0.0000
   208 H35F     5.9124  -1.7531   8.7379   H        21 RES21   0.0000
   209 H35G     4.6616  -1.5667   8.1835   H        21 RES21   0.0000
   210 O36A     6.4579   0.8632   8.4515   O.3      22 RES22   0.0000
   211 H36F     6.2136   1.5931   8.8303   H        22 RES22   0.0000
   212 H36G     6.0166   0.2183   8.7907   H        22 RES22   0.0000
   213 O35B     6.1287  -0.3916   8.1479   O.3      23 RES23   0.0000
   214 H35H     5.3053  -0.3093   8.0911   H        23 RES23   0.0000
   215 H35I     6.3691  -1.1911   8.2099   H        23 RES23   0.0000
@<TRIPOS>BOND
     1     1     5    1
     2     1     8    1
     3     1    15   un
     4     1    17    1
     5     2     5    1
     6     2     6    1
     7     2     9   un
     8     2    20    1
     9     3     6    1
    10     3     7    1
    11     3    11   un
    12     3    23    1
    13     4     7    1
    14     4     8    1
    15     4    13   un
    16     4    26    1
    17     5    29    1
    18     6    41    1
    19     7    53    1
    20     8    65    1
    21     9    32   un
    22    10    32   un
    23    11    44   un
    24    12    44   un
    25    13    56   un
    26    14    56   un
    27    15    68   un
    28    16    68   un
    29    17    18    1
    30    17    19    1
    31    17    30    1
    32    20    21    1
    33    20    22    1
    34    20    42    1
    35    23    24    1
    36    23    25    1
    37    23    54    1
    38    26    27    1
    39    26    28    1
    40    26    66    1
    41    29    30    1
    42    29    33    1
    43    29    37    1
    44    30    31    1
    45    30    32    1
    46    33    34    1
    47    33    35    1
    48    33    36    1
    49    37    38    1
    50    37    39    1
    51    37    40    1
    52    41    42    1
    53    41    45    1
    54    41    49    1
    55    42    43    1
    56    42    44    1
    57    45    46    1
    58    45    47    1
    59    45    48    1
    60    49    50    1
    61    49    51    1
    62    49    52    1
    63    53    54    1
    64    53    57    1
    65    53    61    1
    66    54    55    1
    67    54    56    1
    68    57    58    1
    69    57    59    1
    70    57    60    1
    71    61    62    1
    72    61    63    1
    73    61    64    1
    74    65    66    1
    75    65    69    1
    76    65    73    1
    77    66    67    1
    78    66    68    1
    79    69    70    1
    80    69    71    1
    81    69    72    1
    82    73    74    1
    83    73    75    1
    84    73    76    1
    85    77    81    1
    86    77    84    1
    87    77    91   un
    88    77    93    1
    89    78    81    1
    90    78    82    1
    91    78    85   un
    92    78    96    1
    93    79    82    1
    94    79    83    1
    95    79    87   un
    96    79    99    1
    97    80    83    1
    98    80    84    1
    99    80    89   un
   100    80   102    1
   101    81   105    1
   102    82   117    1
   103    83   129    1
   104    84   141    1
   105    85   108   un
   106    86   108   un
   107    87   120   un
   108    88   120   un
   109    89   132   un
   110    90   132   un
   111    91   144   un
   112    92   144   un
   113    93    94    1
   114    93    95    1
   115    93   106    1
   116    96    97    1
   117    96    98    1
   118    96   118    1
   119    99   100    1
   120    99   101    1
   121    99   130    1
   122   102   103    1
   123   102   104    1
   124   102   142    1
   125   105   106    1
   126   105   109    1
   127   105   113    1
   128   106   107    1
   129   106   108    1
   130   109   110    1
   131   109   111    1
   132   109   112    1
   133   113   114    1
   134   113   115    1
   135   113   116    1
   136   117   118    1
   137   117   121    1
   138   117   125    1
   139   118   119    1
   140   118   120    1
   141   121   122    1
   142   121   123    1
   143   121   124    1
   144   125   126    1
   145   125   127    1
   146   125   128    1
   147   129   130    1
   148   129   133    1
   149   129   137    1
   150   130   131    1
   151   130   132    1
   152   133   134    1
   153   133   135    1
   154   133   136    1
   155   137   138    1
   156   137   139    1
   157   137   140    1
   158   141   142    1
   159   141   145    1
   160   141   149    1
   161   142   143    1
   162   142   144    1
   163   145   146    1
   164   145   147    1
   165   145   148    1
   166   149   150    1
   167   149   151    1
   168   149   152    1
   169   153   154    1
   170   153   155    1
   171   156   157    1
   172   156   158    1
   173   159   160    1
   174   159   161    1
   175   162   163    1
   176   162   164    1
   177   165   166    1
   178   165   167    1
   179   168   169    1
   180   168   170    1
   181   171   172    1
   182   171   173    1
   183   174   175    1
   184   174   176    1
   185   177   178    1
   186   177   179    1
   187   180   181    1
   188   180   182    1
   189   183   184    1
   190   183   185    1
   191   186   187    1
   192   186   188    1
   193   189   190    1
   194   189   191    1
   195   192   193    1
   196   192   194    1
   197   195   196    1
   198   195   197    1
   199   198   199    1
   200   198   200    1
   201   201   202    1
   202   201   203    1
   203   204   205    1
   204   204   206    1
   205   207   208    1
   206   207   209    1
   207   210   211    1
   208   210   212    1
@<TRIPOS>SUBSTRUCTURE
     1 RES1        1 GROUP             0 ****  ****    0  
     2 RES2       77 GROUP             0 ****  ****    0  
     3 RES3      153 GROUP             0 ****  ****    0  
     4 RES4      156 GROUP             0 ****  ****    0  
     5 RES5      159 GROUP             0 ****  ****    0  
     6 RES6      162 GROUP             0 ****  ****    0  
     7 RES7      165 GROUP             0 ****  ****    0  
     8 RES8      168 GROUP             0 ****  ****    0  
     9 RES9      171 GROUP             0 ****  ****    0  
    10 RES10     174 GROUP             0 ****  ****    0  
    11 RES11     177 GROUP             0 ****  ****    0  
    12 RES12     180 GROUP             0 ****  ****    0  
    13 RES13     183 GROUP             0 ****  ****    0  
    14 RES14     186 GROUP             0 ****  ****    0  
    15 RES15     189 GROUP             0 ****  ****    0  
    16 RES16     192 GROUP             0 ****  ****    0  
    17 RES17     195 GROUP             0 ****  ****    0  
    18 RES18     198 GROUP             0 ****  ****    0  
    19 RES19     201 GROUP             0 ****  ****    0  
    20 RES20     204 GROUP             0 ****  ****    0  
    21 RES21     207 GROUP             0 ****  ****    0  
    22 RES22     210 GROUP             0 ****  ****    0  
    23 RES23     213 GROUP             0 ****  ****    0  
@<TRIPOS>CRYSIN
   12.4517   13.2680   15.1666  113.5270   98.4250  108.5570     1     1
